# Supplementary material for: Artificial sweeteners stimulate horizontal transfer of extracellular antibiotic resistance genes through natural transformation
Source: ISME J. 2021 Sep 1;16(2):543–54. doi: 10.1038/s41396-021-01095-6 (PMC8776823; doi:10.1038/s41396-021-01095-6)
Supplement: Supplementary file 2 — Supplementary Data File 1 [file 41396_2021_1095_MOESM2_ESM.xls]

## Sheet: de.SAC.adp.all
Gene	Gene No.	Length	Product	Note	Locus	Sample1	Sample2	Status	FPKM1	FPKM2	log2(Fold Change)	Significant Statistics	P-value	Q-value (FDR)	Significance	COG??	COG??	COG??	COG??	COG??	COG??	COG??	FPKM of 0_Control_0_Replicate (adp)	FPKM of 0_Control_1_Replicate (adp)	FPKM of 0_Control_2_Replicate (adp)	FPKM of SAC_0_Replicate (adp)	FPKM of SAC_1_Replicate (adp)	FPKM of SAC_2_Replicate (adp)
ACIAD_RS00005	gene-ACIAD_RS00005	1397	chromosomal replication initiator protein DnaA	NA	NC_005966.1:200-1598	0_Control	SAC	OK	495.246	829.279	0.743712	4.31402	5e-05	0.00014084	yes	-	-	-	-	-	-	-	471.587	491.056	523.095	815.82	864.941	807.075
ACIAD_RS00010	gene-ACIAD_RS00010	1148	DNA polymerase III subunit beta	NA	NC_005966.1:1833-2982	0_Control	SAC	OK	810.175	1312.78	0.696321	4.12109	5e-05	0.00014084	yes	-	-	-	-	-	-	-	825.928	814.06	790.536	1282.37	1306.64	1349.33		Up Regulation (1664 genes):
ACIAD_RS00015	gene-ACIAD_RS00015	1076	DNA replication/repair protein RecF	NA	NC_005966.1:2997-4074	0_Control	SAC	OK	298.228	395.658	0.407839	2.18246	0.0002	0.000512103	yes	-	-	-	-	-	-	-	337.979	302.683	254.021	384.677	394.247	408.05		COG Category	Number
ACIAD_RS00020	gene-ACIAD_RS00020	2468	DNA topoisomerase (ATP-hydrolyzing) subunit B	NA	NC_005966.1:4126-6595	0_Control	SAC	OK	760.545	861.889	0.180469	1.10977	0.05205	0.0824563	no	-	-	-	-	-	-	-	797.036	744.047	740.552	845.03	855.082	885.555		INFORMATION STORAGE AND PROCESSING	0
ACIAD_RS00025	gene-ACIAD_RS00025	236	DUF2171 domain-containing protein	NA	NC_005966.1:6711-6948	0_Control	SAC	OK	720.015	339.691	-1.0838	-1.20764	0.0553	0.0867297	no	-	-	-	-	-	-	-	716.619	674.204	769.22	328.051	570.594	120.43		CELLULAR PROCESSES AND SIGNALING	0
ACIAD_RS00030	gene-ACIAD_RS00030	1934	ATP-binding cassette domain-containing protein	NA	NC_005966.1:7335-9270	0_Control	SAC	OK	46.9234	99.2307	1.08048	4.29292	5e-05	0.00014084	yes	-	-	-	-	-	-	-	44.0696	43.0095	53.6911	95.7465	107.14	94.8062		METABOLISM	0
ACIAD_RS00035	gene-ACIAD_RS00035	1010	hypothetical protein	NA	NC_005966.1:9650-10661	0_Control	SAC	OK	523.834	259.106	-1.01557	-5.31122	5e-05	0.00014084	yes	-	-	-	-	-	-	-	498.477	546.084	526.942	240.318	237.835	299.165		POORLY CHARACTERIZED	0
ACIAD_RS00040	gene-ACIAD_RS00040	1010	hypothetical protein	NA	NC_005966.1:10909-11920	0_Control	SAC	OK	83.8485	80.7075	-0.0550823	-0.171741	0.7662	0.812504	no	-	-	-	-	-	-	-	66.9251	113.472	71.1483	85.376	74.3234	82.423		Unknown	1664
ACIAD_RS00045	gene-ACIAD_RS00045	335	iron-sulfur cluster insertion protein ErpA	NA	NC_005966.1:12038-12374	0_Control	SAC	OK	1670.09	2538.28	0.603926	3.02344	5e-05	0.00014084	yes	-	-	-	-	-	-	-	1742.83	1835.21	1432.22	2606	2468.13	2540.69
ACIAD_RS00050	gene-ACIAD_RS00050	1130	anhydro-N-acetylmuramic acid kinase	NA	NC_005966.1:12435-13566	0_Control	SAC	OK	58.4029	98.1672	0.749201	2.36183	0.0001	0.000272669	yes	-	-	-	-	-	-	-	67.8892	57.2764	50.0431	94.9379	99.4466	100.117		Down Regulation (1560 genes):
ACIAD_RS00055	gene-ACIAD_RS00055	1214	tyrosine--tRNA ligase	NA	NC_005966.1:13645-14860	0_Control	SAC	OK	206.875	518.305	1.32504	7.0556	5e-05	0.00014084	yes	-	-	-	-	-	-	-	237.199	207.496	175.931	499.937	562.116	492.86		COG Category	Number
ACIAD_RS00060	gene-ACIAD_RS00060	254	hypothetical protein	NA	NC_005966.1:15430-15685	0_Control	SAC	OK	199.084	212.133	0.0915939	0.0867587	0.90405	0.921346	no	-	-	-	-	-	-	-	118.619	311.212	167.421	209.956	131.522	294.923		INFORMATION STORAGE AND PROCESSING	0
ACIAD_RS00065	gene-ACIAD_RS00065	1958	bifunctional metallophosphatase/5'-nucleotidase	NA	NC_005966.1:15923-17882	0_Control	SAC	OK	42.8452	60.5371	0.498687	1.78941	0.002	0.00433261	yes	-	-	-	-	-	-	-	42.4195	38.1681	47.948	53.1373	69.3209	59.1532		CELLULAR PROCESSES AND SIGNALING	0
ACIAD_RS00070	gene-ACIAD_RS00070	1544	NA	NA	NC_005966.1:18406-19951	0_Control	SAC	NOTEST	0	0	0	0	1	1	no	-	-	-	-	-	-	-	0	0	0	0	0	0		METABOLISM	0
ACIAD_RS00075	gene-ACIAD_RS00075	76	NA	NA	NC_005966.1:20006-20083	0_Control	SAC	NOTEST	0	0	0	0	1	1	no	-	-	-	-	-	-	-	0	0	0	0	0	0		POORLY CHARACTERIZED	0
ACIAD_RS00080	gene-ACIAD_RS00080	75	NA	NA	NC_005966.1:20119-20195	0_Control	SAC	NOTEST	0	0	0	0	1	1	no	-	-	-	-	-	-	-	0	0	0	0	0	0		Unknown	1560
ACIAD_RS00085	gene-ACIAD_RS00085	2914	NA	NA	NC_005966.1:20531-23446	0_Control	SAC	NOTEST	0	0	0	0	1	1	no	-	-	-	-	-	-	-	0	0	0	0	0	0
rrf	gene-ACIAD_RS00090	114	NA	NA	NC_005966.1:23622-23737	0_Control	SAC	NOTEST	0	0	0	0	1	1	no	-	-	-	-	-	-	-	0	0	0	0	0	0
ACIAD_RS00095	gene-ACIAD_RS00095	614	glutathione S-transferase family protein	NA	NC_005966.1:23915-24530	0_Control	SAC	OK	403.671	238.634	-0.758379	-3.04838	5e-05	0.00014084	yes	-	-	-	-	-	-	-	394.141	384.01	432.861	206.619	246.577	262.706
ACIAD_RS00100	gene-ACIAD_RS00100	311	ankyrin repeat domain-containing protein	NA	NC_005966.1:24583-24895	0_Control	SAC	OK	123.849	35.5123	-1.80219	-1.28532	0.04655	0.0749777	no	-	-	-	-	-	-	-	95.3627	97.492	178.692	41.418	15.0302	50.0888
ACIAD_RS00105	gene-ACIAD_RS00105	542	NAD(P)H-dependent oxidoreductase	NA	NC_005966.1:25115-25658	0_Control	SAC	OK	193.591	98.7127	-0.971703	-2.4058	0.00025	0.000626681	yes	-	-	-	-	-	-	-	188.129	240.627	152.016	127.442	93.9726	74.723
ACIAD_RS00110	gene-ACIAD_RS00110	482	peptidylprolyl isomerase	rotamase%3B accelerates isomerization of the peptidyl prolyl bond%2C involved in the folding of proteases	NC_005966.1:25756-29601	0_Control	SAC	OK	164.594	543.42	1.72316	2.05387	0.0024	0.00511006	yes	-	-	-	-	-	-	-	212.659	119.997	161.125	491.172	616.961	522.126
ACIAD_RS00115	gene-ACIAD_RS00115	539	lipoprotein signal peptidase	NA	NC_005966.1:25756-29601	0_Control	SAC	OK	108.782	192.697	0.824901	0.779474	0.18115	0.245177	no	-	-	-	-	-	-	-	118.758	133.668	73.9186	190.361	225.928	161.802
ACIAD_RS00120	gene-ACIAD_RS00120	2837	isoleucine--tRNA ligase	NA	NC_005966.1:25756-29601	0_Control	SAC	OK	430.347	641.255	0.575399	3.34791	5e-05	0.00014084	yes	-	-	-	-	-	-	-	416.854	449.661	424.525	610.232	657.845	655.688
ACIAD_RS00125	gene-ACIAD_RS00125	1001	riboflavin biosynthesis protein RibF	NA	NC_005966.1:29665-30667	0_Control	SAC	OK	185.073	286.639	0.631142	3.02633	5e-05	0.00014084	yes	-	-	-	-	-	-	-	165.788	155.475	233.954	239.938	334.716	285.261
ACIAD_RS00130	gene-ACIAD_RS00130	1124	C4-dicarboxylate ABC transporter	NA	NC_005966.1:30875-32000	0_Control	SAC	NOTEST	3.9972	3.86313	-0.0492217	0	1	1	no	-	-	-	-	-	-	-	0	6.17837	5.81324	5.51411	4.30672	1.76855
ACIAD_RS00135	gene-ACIAD_RS00135	800	pyrimidine utilization protein D	NA	NC_005966.1:32044-32845	0_Control	SAC	OK	55.0521	78.737	0.516245	1.23246	0.0353	0.0586956	no	-	-	-	-	-	-	-	34.8982	84.4757	45.7824	80.9245	65.1276	90.159
ACIAD_RS00140	gene-ACIAD_RS00140	617	TetR family transcriptional regulator	NA	NC_005966.1:32917-33535	0_Control	SAC	OK	267.551	308.786	0.206795	0.817953	0.1572	0.216895	no	-	-	-	-	-	-	-	277.946	294.161	230.546	360.888	262.568	302.901
ACIAD_RS00145	gene-ACIAD_RS00145	1109	pyrimidine utilization protein A	NA	NC_005966.1:33987-35831	0_Control	SAC	NOTEST	2.69402	4.52997	0.74974	0	1	1	no	-	-	-	-	-	-	-	2.04497	2.09497	3.94213	5.60863	4.38215	3.59913
ACIAD_RS00150	gene-ACIAD_RS00150	737	pyrimidine utilization protein B	NA	NC_005966.1:33987-35831	0_Control	SAC	NOTEST	6.10028	3.44803	-0.823102	0	1	1	no	-	-	-	-	-	-	-	0	18.3008	0	4.87821	3.87351	1.59237
ACIAD_RS00155	gene-ACIAD_RS00155	380	pyrimidine utilization protein C	NA	NC_005966.1:35843-36224	0_Control	SAC	NOTEST	12.1802	11.9602	-0.0262956	0	1	1	no	-	-	-	-	-	-	-	12.6243	0	23.9162	5.58617	0	30.2943
ACIAD_RS00160	gene-ACIAD_RS00160	566	pyrimidine utilization flavin reductase protein F	NA	NC_005966.1:36302-36869	0_Control	SAC	NOTEST	5.4138	4.45854	-0.28007	0	1	1	no	-	-	-	-	-	-	-	5.4469	5.5743	5.2202	4.92654	5.98526	2.46382
ACIAD_RS00165	gene-ACIAD_RS00165	1364	pyrimidine utilization transport protein G	NA	NC_005966.1:36898-38263	0_Control	SAC	OK	6.80471	13.9682	1.03754	1.31296	0.028	0.0476463	yes	-	-	-	-	-	-	-	3.16239	8.10035	9.1514	13.7528	10.1303	18.0214
ACIAD_RS00170	gene-ACIAD_RS00170	872	NAD(P)-dependent oxidoreductase	NA	NC_005966.1:38278-39151	0_Control	SAC	OK	10.2136	28.7271	1.49192	1.88266	0.00595	0.0117464	yes	-	-	-	-	-	-	-	14.0568	5.7589	10.8252	25.6401	39.3817	21.1597
ssuB	gene-ACIAD_RS00175	800	ATP-binding cassette domain-containing protein	part of the ABC type transport system SsuABC for aliphatic sulfonates%3B with SsuA being the periplasmic substrate-binding subunit%2C SsuB the ATP-binding subunit and SsuC the permease	NC_005966.1:39181-39982	0_Control	SAC	OK	11.6545	15.4049	0.402503	0.452639	0.44085	0.522677	no	-	-	-	-	-	-	-	15.8628	12.9963	6.10431	11.5606	20.5666	14.0873
ACIAD_RS00180	gene-ACIAD_RS00180	800	aliphatic sulfonate ABC transporter permease SsuC	NA	NC_005966.1:39994-41982	0_Control	SAC	OK	6.38149	13.3231	1.06197	0.864017	0.15135	0.209794	no	-	-	-	-	-	-	-	6.34513	9.7472	3.05216	11.5606	17.1388	11.2699
ACIAD_RS00185	gene-ACIAD_RS00185	1190	FMNH2-dependent alkanesulfonate monooxygenase	NA	NC_005966.1:39994-41982	0_Control	SAC	NOTEST	3.71192	9.45352	1.34868	0	1	1	no	-	-	-	-	-	-	-	5.61205	1.91651	3.6072	6.84458	10.0088	11.5072
ACIAD_RS00190	gene-ACIAD_RS00190	1007	aliphatic sulfonate ABC transporter substrate-binding protein	NA	NC_005966.1:42004-43012	0_Control	SAC	NOTEST	6.21568	7.35736	0.243275	0	1	1	no	-	-	-	-	-	-	-	2.31678	11.8662	4.46408	6.34869	13.6801	2.04324
ACIAD_RS00195	gene-ACIAD_RS00195	974	sulfonate ABC transporter substrate-binding protein	NA	NC_005966.1:43038-44013	0_Control	SAC	OK	7.99992	13.2314	0.72591	0.785773	0.1727	0.235665	no	-	-	-	-	-	-	-	2.42089	9.91922	11.6597	13.2636	10.4043	16.0264
ACIAD_RS00200	gene-ACIAD_RS00200	1355	amino-acid N-acetyltransferase	NA	NC_005966.1:44433-45789	0_Control	SAC	OK	59.7811	73.9856	0.307556	1.02977	0.074	0.112623	no	-	-	-	-	-	-	-	63.7582	57.1597	58.4253	62.7493	77.4485	81.7589
ACIAD_RS00205	gene-ACIAD_RS00205	302	RcnB family protein	NA	NC_005966.1:45900-46203	0_Control	SAC	OK	158.45	146.532	-0.112806	-0.140203	0.80015	0.841032	no	-	-	-	-	-	-	-	106.791	218.644	149.914	185.24	154.281	100.076
ACIAD_RS00210	gene-ACIAD_RS00210	386	RcnB family protein	NA	NC_005966.1:46378-46765	0_Control	SAC	OK	398.18	402.203	0.0145021	0.0434247	0.93605	0.947788	no	-	-	-	-	-	-	-	375.523	531.944	287.074	381.099	489.747	335.763
ACIAD_RS00215	gene-ACIAD_RS00215	746	YciK family oxidoreductase	NA	NC_005966.1:47055-47802	0_Control	SAC	OK	143.2	202.567	0.500365	1.78951	0.0025	0.00530783	yes	-	-	-	-	-	-	-	122.881	158.188	148.532	210.868	192.045	204.787
ACIAD_RS00220	gene-ACIAD_RS00220	707	HAD-IA family hydrolase	NA	NC_005966.1:47832-49253	0_Control	SAC	OK	90.8116	111.962	0.302056	0.704906	0.21445	0.284187	no	-	-	-	-	-	-	-	114.115	77.8968	80.4235	102.023	121.811	112.052
ACIAD_RS00225	gene-ACIAD_RS00225	716	bifunctional 3-demethylubiquinone 3-O-methyltransferase/2-octaprenyl-6-hydroxy phenol methylase	NA	NC_005966.1:47832-49253	0_Control	SAC	OK	263.222	299.976	0.188568	0.772306	0.17675	0.240422	no	-	-	-	-	-	-	-	279.897	240.744	269.024	278.293	303.676	317.958
ACIAD_RS00230	gene-ACIAD_RS00230	620	thiol:disulfide interchange protein DsbA/DsbL	NA	NC_005966.1:49431-50052	0_Control	SAC	OK	772.288	798.543	0.048231	0.254259	0.65525	0.718607	no	-	-	-	-	-	-	-	780.523	827.69	708.651	813.635	771.064	810.929
ACIAD_RS00235	gene-ACIAD_RS00235	638	TetR/AcrR family transcriptional regulator	NA	NC_005966.1:50136-50775	0_Control	SAC	OK	50.2987	60.3173	0.262051	0.489624	0.3905	0.471604	no	-	-	-	-	-	-	-	66.9394	41.1164	42.8403	60.7341	68.1529	52.065
ACIAD_RS00240	gene-ACIAD_RS00240	635	TetR family transcriptional regulator	NA	NC_005966.1:50904-51540	0_Control	SAC	OK	525.332	727.014	0.468755	2.48754	5e-05	0.00014084	yes	-	-	-	-	-	-	-	526.089	501.738	548.168	658.794	799.716	722.532
ACIAD_RS00245	gene-ACIAD_RS00245	1022	ferredoxin reductase	NA	NC_005966.1:51731-52754	0_Control	SAC	OK	691.71	75.0382	-3.20447	-12.0322	5e-05	0.00014084	yes	-	-	-	-	-	-	-	793.056	684.364	597.709	80.962	78.042	66.1105
ACIAD_RS00250	gene-ACIAD_RS00250	1151	acyl-CoA desaturase	NA	NC_005966.1:52788-53940	0_Control	SAC	OK	615.016	108.14	-2.50773	-11.1697	5e-05	0.00014084	yes	-	-	-	-	-	-	-	673.003	581.557	590.486	118.631	114.876	90.9127
ACIAD_RS00255	gene-ACIAD_RS00255	716	ribonuclease PH	NA	NC_005966.1:54046-54763	0_Control	SAC	OK	445.215	542.648	0.285513	1.53339	0.0073	0.0141494	yes	-	-	-	-	-	-	-	373.196	427.99	534.46	587.131	479.808	561.005
ACIAD_RS00260	gene-ACIAD_RS00260	455	hypothetical protein	NA	NC_005966.1:54986-55983	0_Control	SAC	OK	1347.23	842.22	-0.677722	-2.92082	5e-05	0.00014084	yes	-	-	-	-	-	-	-	1311.88	1391.9	1337.89	795.133	925.755	805.772
ACIAD_RS00265	gene-ACIAD_RS00265	548	PAAR domain-containing protein	NA	NC_005966.1:54986-55983	0_Control	SAC	OK	281.773	302.691	0.103314	0.257888	0.64945	0.713515	no	-	-	-	-	-	-	-	299.765	241.855	303.699	354.193	279.375	274.506
ACIAD_RS00270	gene-ACIAD_RS00270	632	hypothetical protein	NA	NC_005966.1:55984-56617	0_Control	SAC	OK	1456.58	1722.95	0.242301	1.37884	0.01605	0.0290693	yes	-	-	-	-	-	-	-	1200.68	1512.07	1656.98	1489.86	1750.53	1928.46
ACIAD_RS00275	gene-ACIAD_RS00275	452	hypothetical protein	NA	NC_005966.1:56617-57070	0_Control	SAC	OK	202.48	353.844	0.805334	2.3355	0.0001	0.000272669	yes	-	-	-	-	-	-	-	192.444	119.761	295.236	299.925	342.962	418.647
ACIAD_RS00290	gene-ACIAD_RS00290	182	hypothetical protein	NA	NC_005966.1:59078-60103	0_Control	SAC	NOTEST	0	0	0	0	1	1	no	-	-	-	-	-	-	-	0	0	0	0	0	0
ACIAD_RS00295	gene-ACIAD_RS00295	845	carboxylating nicotinate-nucleotide diphosphorylase	NA	NC_005966.1:59078-60103	0_Control	SAC	OK	34.3123	100.702	1.5533	3.47739	5e-05	0.00014084	yes	-	-	-	-	-	-	-	44.0511	39.1009	19.7848	95.0445	102.941	104.122
ACIAD_RS00300	gene-ACIAD_RS00300	590	1%2C6-anhydro-N-acetylmuramyl-L-alanine amidase AmpD	NA	NC_005966.1:60289-60880	0_Control	SAC	OK	18.3074	86.9341	2.24749	2.99441	0.00035	0.000861427	yes	-	-	-	-	-	-	-	10.1478	15.5797	29.1948	101.082	75.0598	84.6609
ACIAD_RS00305	gene-ACIAD_RS00305	1547	murein biosynthesis integral membrane protein MurJ	NA	NC_005966.1:60932-62480	0_Control	SAC	OK	111.6	337.313	1.59575	7.85106	5e-05	0.00014084	yes	-	-	-	-	-	-	-	126.468	107.291	101.041	341.376	331.98	338.585
ACIAD_RS00310	gene-ACIAD_RS00310	698	FKBP-type peptidyl-prolyl cis-trans isomerase	NA	NC_005966.1:62659-63358	0_Control	SAC	OK	430.729	531.389	0.302986	1.59152	0.0056	0.0110848	yes	-	-	-	-	-	-	-	434.393	373.295	484.5	498.854	598.188	497.124
ACIAD_RS00315	gene-ACIAD_RS00315	707	FKBP-type peptidyl-prolyl cis-trans isomerase	NA	NC_005966.1:63403-64111	0_Control	SAC	OK	234.598	307.512	0.390453	1.64557	0.00525	0.0104754	yes	-	-	-	-	-	-	-	213.014	253.164	237.615	312.984	286.978	322.573
ACIAD_RS00320	gene-ACIAD_RS00320	2210	polysaccharide biosynthesis tyrosine autokinase	NA	NC_005966.1:64280-66491	0_Control	SAC	OK	871.095	979.969	0.169905	1.0453	0.0649	0.100465	no	-	-	-	-	-	-	-	853.577	869.185	890.524	993.444	974.016	972.447
ACIAD_RS00325	gene-ACIAD_RS00325	428	low molecular weight phosphotyrosine protein phosphatase	NA	NC_005966.1:66505-68037	0_Control	SAC	OK	485.109	468.438	-0.0504492	-0.121738	0.8362	0.868518	no	-	-	-	-	-	-	-	565.798	404.772	484.755	450.613	496.355	458.346
ACIAD_RS00330	gene-ACIAD_RS00330	1103	membrane protein	NA	NC_005966.1:66505-68037	0_Control	SAC	OK	298.246	464.359	0.638736	2.98835	5e-05	0.00014084	yes	-	-	-	-	-	-	-	312.996	272.128	309.616	446.141	466.682	480.254
ACIAD_RS00335	gene-ACIAD_RS00335	1163	nucleotide sugar dehydrogenase	NA	NC_005966.1:68506-69670	0_Control	SAC	OK	350.842	396.179	0.175329	0.918704	0.1093	0.158196	no	-	-	-	-	-	-	-	361.972	347.164	343.391	372.425	389.552	426.559
ACIAD_RS00340	gene-ACIAD_RS00340	872	glycosyltransferase	NA	NC_005966.1:69700-72739	0_Control	SAC	OK	529.175	1091.86	1.04497	3.97197	5e-05	0.00014084	yes	-	-	-	-	-	-	-	477.931	495.265	614.328	978.17	1143.58	1153.82
ACIAD_RS00345	gene-ACIAD_RS00345	929	glycosyltransferase family 2 protein	NA	NC_005966.1:69700-72739	0_Control	SAC	OK	584.919	821.501	0.490025	1.88424	0.001	0.0022771	yes	-	-	-	-	-	-	-	562.203	589.066	603.489	706.119	887.712	870.673
ACIAD_RS00350	gene-ACIAD_RS00350	1250	hypothetical protein	NA	NC_005966.1:69700-72739	0_Control	SAC	OK	71.2091	140.65	0.981972	1.56412	0.00705	0.0137183	yes	-	-	-	-	-	-	-	84.4607	61.294	67.8726	149.739	126.991	145.219
ACIAD_RS00355	gene-ACIAD_RS00355	1067	dTDP-glucose 4%2C6-dehydratase	NA	NC_005966.1:72771-73839	0_Control	SAC	OK	357.015	537.281	0.589694	3.16834	5e-05	0.00014084	yes	-	-	-	-	-	-	-	360.995	345.595	364.454	483.096	544.911	583.837
ACIAD_RS00360	gene-ACIAD_RS00360	908	dTDP-4-dehydrorhamnose reductase	NA	NC_005966.1:73857-74766	0_Control	SAC	OK	339.277	478.386	0.495712	2.60292	5e-05	0.00014084	yes	-	-	-	-	-	-	-	332.492	324.213	361.126	459.929	515.336	459.895
ACIAD_RS00365	gene-ACIAD_RS00365	899	glucose-1-phosphate thymidylyltransferase RfbA	NA	NC_005966.1:74766-75666	0_Control	SAC	OK	153.79	308.096	1.00242	4.36934	5e-05	0.00014084	yes	-	-	-	-	-	-	-	159.078	149.128	153.163	311.179	314.958	298.152
ACIAD_RS00370	gene-ACIAD_RS00370	563	dTDP-4-dehydrorhamnose 3%2C5-epimerase	NA	NC_005966.1:75736-76300	0_Control	SAC	OK	453.039	462.32	0.0292565	0.132174	0.81385	0.851531	no	-	-	-	-	-	-	-	423.301	466.95	468.866	504.6	474.378	407.981
ACIAD_RS00375	gene-ACIAD_RS00375	1079	glycosyltransferase family 4 protein	NA	NC_005966.1:76313-78330	0_Control	SAC	OK	455.653	826.761	0.859537	2.7611	5e-05	0.00014084	yes	-	-	-	-	-	-	-	410.904	529.43	426.624	668.86	932.085	879.34
ACIAD_RS00380	gene-ACIAD_RS00380	947	glycosyltransferase family 2 protein	NA	NC_005966.1:76313-78330	0_Control	SAC	OK	1006.12	2211.06	1.13594	5.45026	5e-05	0.00014084	yes	-	-	-	-	-	-	-	972.643	1099.26	946.441	2079.79	2221.2	2332.18
ACIAD_RS00385	gene-ACIAD_RS00385	965	EpsG family protein	NA	NC_005966.1:78349-79315	0_Control	SAC	OK	14.6842	60.0477	2.03185	3.43425	5e-05	0.00014084	yes	-	-	-	-	-	-	-	9.8037	20.0844	14.1645	59.3022	52.6785	68.1625
ACIAD_RS00390	gene-ACIAD_RS00390	1019	glycosyltransferase family 4 protein	NA	NC_005966.1:79334-80354	0_Control	SAC	OK	978.198	1570.5	0.683031	4.05401	5e-05	0.00014084	yes	-	-	-	-	-	-	-	1042.47	958.056	934.068	1479.56	1661.21	1570.75
ACIAD_RS00395	gene-ACIAD_RS00395	797	glycosyltransferase family 2 protein	NA	NC_005966.1:80366-81164	0_Control	SAC	OK	653.998	894.715	0.452142	2.45199	5e-05	0.00014084	yes	-	-	-	-	-	-	-	644.307	679.44	638.247	823.727	973.679	886.737
ACIAD_RS00400	gene-ACIAD_RS00400	1418	mannose-1-phosphate guanylyltransferase/mannose-6-phosphate isomerase	NA	NC_005966.1:81191-82610	0_Control	SAC	OK	181.754	252.604	0.474887	2.49841	5e-05	0.00014084	yes	-	-	-	-	-	-	-	197.645	170.045	177.573	248.004	263.26	246.546
ACIAD_RS00405	gene-ACIAD_RS00405	1280	Vi polysaccharide biosynthesis UDP-N-acetylglucosamine C-6 dehydrogenase TviB	NA	NC_005966.1:82937-84218	0_Control	SAC	OK	255.556	395.074	0.628483	3.46671	5e-05	0.00014084	yes	-	-	-	-	-	-	-	256.329	271.375	238.964	359.701	414.596	410.924
ACIAD_RS00410	gene-ACIAD_RS00410	1037	Vi polysaccharide biosynthesis UDP-N-acetylglucosaminuronic acid C-4 epimerase TviC	NA	NC_005966.1:84241-87671	0_Control	SAC	OK	234.885	332.456	0.501209	1.55452	0.0086	0.0164447	yes	-	-	-	-	-	-	-	220.732	226.117	257.806	320.854	327.728	348.785
ACIAD_RS00415	gene-ACIAD_RS00415	1295	hypothetical protein	NA	NC_005966.1:84241-87671	0_Control	SAC	OK	145.263	130.35	-0.156271	-0.395467	0.4925	0.570092	no	-	-	-	-	-	-	-	185.303	115.638	134.848	137.221	113.409	140.421
ACIAD_RS00420	gene-ACIAD_RS00420	1100	glycosyltransferase	NA	NC_005966.1:84241-87671	0_Control	SAC	OK	128.251	232.661	0.859258	2.40977	0.00015	0.00039319	yes	-	-	-	-	-	-	-	146.712	118.545	119.497	244.622	236.935	216.426
ACIAD_RS00425	gene-ACIAD_RS00425	1091	glycosyltransferase	NA	NC_005966.1:87683-91195	0_Control	SAC	OK	77.1721	146.267	0.922452	1.81856	0.0021	0.00452623	yes	-	-	-	-	-	-	-	66.8226	96.2654	68.4282	146.024	136.525	156.252
ACIAD_RS00430	gene-ACIAD_RS00430	1148	glycosyltransferase family 4 protein	NA	NC_005966.1:87683-91195	0_Control	SAC	OK	131.664	260.648	0.985241	2.93788	5e-05	0.00014084	yes	-	-	-	-	-	-	-	129.174	124.315	141.504	221.932	307.012	253
ACIAD_RS00435	gene-ACIAD_RS00435	614	sugar transferase	NA	NC_005966.1:87683-91195	0_Control	SAC	OK	92.8838	262.625	1.4995	2.73253	5e-05	0.00014084	yes	-	-	-	-	-	-	-	99.7224	92.3568	86.5722	217.381	290.701	279.792
ACIAD_RS00440	gene-ACIAD_RS00440	686	acetyltransferase	NA	NC_005966.1:87683-91195	0_Control	SAC	OK	304.746	502.907	0.722686	2.34531	5e-05	0.00014084	yes	-	-	-	-	-	-	-	298.708	301.761	313.768	448.762	545.478	514.482
ACIAD_RS00445	gene-ACIAD_RS00445	1175	DegT/DnrJ/EryC1/StrS aminotransferase family protein	NA	NC_005966.1:91198-92374	0_Control	SAC	OK	172.153	271.152	0.65541	3.31783	5e-05	0.00014084	yes	-	-	-	-	-	-	-	153.955	181.092	181.411	260.763	302.095	250.597
ACIAD_RS00450	gene-ACIAD_RS00450	1889	polysaccharide biosynthesis protein	NA	NC_005966.1:92375-94265	0_Control	SAC	OK	102.532	174.904	0.77048	3.92598	5e-05	0.00014084	yes	-	-	-	-	-	-	-	98.0892	113.77	95.7379	165.564	173.729	185.418
ACIAD_RS00455	gene-ACIAD_RS00455	1364	undecaprenyl-phosphate glucose phosphotransferase	NA	NC_005966.1:94678-96043	0_Control	SAC	OK	418.74	777.89	0.893511	5.0942	5e-05	0.00014084	yes	-	-	-	-	-	-	-	396.88	427.698	431.641	718.041	805.359	810.269
ACIAD_RS00460	gene-ACIAD_RS00460	875	UTP--glucose-1-phosphate uridylyltransferase GalU	NA	NC_005966.1:96134-97010	0_Control	SAC	OK	81.804	131.899	0.689195	2.15147	0.0004	0.000967721	yes	-	-	-	-	-	-	-	95.1349	80.2443	70.0329	114.84	137.171	143.686
ACIAD_RS00465	gene-ACIAD_RS00465	1271	UDP-glucose/GDP-mannose dehydrogenase family protein	NA	NC_005966.1:97036-100990	0_Control	SAC	OK	297.378	321.616	0.113042	0.279218	0.6169	0.684858	no	-	-	-	-	-	-	-	367.163	249.017	275.953	312.343	306.786	345.719
ACIAD_RS00470	gene-ACIAD_RS00470	1673	glucose-6-phosphate isomerase	NA	NC_005966.1:97036-100990	0_Control	SAC	OK	531.562	498.385	-0.0929775	-0.397273	0.4885	0.567223	no	-	-	-	-	-	-	-	518.46	556.677	519.549	470.638	509.945	514.572
ACIAD_RS00475	gene-ACIAD_RS00475	1019	UDP-glucose 4-epimerase GalE	NA	NC_005966.1:97036-100990	0_Control	SAC	OK	462.879	346.946	-0.415926	-1.17805	0.04125	0.0672398	no	-	-	-	-	-	-	-	458.504	488.375	441.759	344.882	343.994	351.96
ACIAD_RS00480	gene-ACIAD_RS00480	1706	O-antigen ligase family protein	NA	NC_005966.1:101026-102733	0_Control	SAC	OK	140.062	359.773	1.36103	7.30165	5e-05	0.00014084	yes	-	-	-	-	-	-	-	156.402	129.206	134.577	373.96	343.434	361.925
ACIAD_RS00485	gene-ACIAD_RS00485	1373	phosphomannomutase/phosphoglucomutase	NA	NC_005966.1:102791-104165	0_Control	SAC	OK	318.352	444.442	0.481374	2.61078	5e-05	0.00014084	yes	-	-	-	-	-	-	-	330.983	321.442	302.631	417.941	473.974	441.411
ACIAD_RS00490	gene-ACIAD_RS00490	899	LysR family transcriptional regulator	NA	NC_005966.1:104307-105207	0_Control	SAC	OK	109.818	169.515	0.626299	2.26905	5e-05	0.00014084	yes	-	-	-	-	-	-	-	134.812	85.6108	109.031	159.894	182.879	165.772
ACIAD_RS00495	gene-ACIAD_RS00495	1655	L-lactate permease	NA	NC_005966.1:105760-107416	0_Control	SAC	OK	195.601	291.868	0.577399	3.1262	5e-05	0.00014084	yes	-	-	-	-	-	-	-	179.623	205.938	201.243	290.68	303.739	281.185
ACIAD_RS00500	gene-ACIAD_RS00500	752	transcriptional regulator LldR	NA	NC_005966.1:107439-109343	0_Control	SAC	OK	336.163	367.088	0.126964	0.532617	0.35955	0.440228	no	-	-	-	-	-	-	-	333.097	351.759	323.633	322.113	377.597	401.554
lldD	gene-ACIAD_RS00505	1154	alpha-hydroxy-acid oxidizing protein	flavin mononucleotide-dependent dehydrogenase%3B functions in aerobic respiration and also has a role in anaerobic nitrate respiration	NC_005966.1:107439-109343	0_Control	SAC	OK	123.054	105.962	-0.215742	-0.674351	0.2389	0.311468	no	-	-	-	-	-	-	-	120.549	115.532	133.081	95.1284	117.616	105.141
ACIAD_RS00510	gene-ACIAD_RS00510	1709	D-lactate dehydrogenase	NA	NC_005966.1:109355-111065	0_Control	SAC	OK	236.048	144.481	-0.708195	-3.70245	5e-05	0.00014084	yes	-	-	-	-	-	-	-	238.359	246.725	223.059	134.196	144.306	154.942
ACIAD_RS00515	gene-ACIAD_RS00515	1457	capsule assembly Wzi family protein	NA	NC_005966.1:111192-112650	0_Control	SAC	OK	422.718	332.508	-0.346309	-1.90003	0.00095	0.00216821	yes	-	-	-	-	-	-	-	400.151	435.441	432.563	321.688	341.985	333.85
ACIAD_RS00520	gene-ACIAD_RS00520	263	membrane protein	NA	NC_005966.1:112713-112977	0_Control	SAC	OK	48.1639	94.1075	0.966358	0.815885	0.3637	0.444092	no	-	-	-	-	-	-	-	0	51.5743	92.9173	151.955	70.8732	59.4941
ACIAD_RS00525	gene-ACIAD_RS00525	1214	aspartate/tyrosine/aromatic aminotransferase	catalyzes the formation of L-glutamate and an aromatic oxo acid from an aromatic amino acid and 2-oxoglutarate	NC_005966.1:113130-114345	0_Control	SAC	OK	226.955	339.376	0.580477	3.04176	5e-05	0.00014084	yes	-	-	-	-	-	-	-	224.427	192.541	263.897	353.044	335.708	329.375
ACIAD_RS00530	gene-ACIAD_RS00530	470	winged helix-turn-helix transcriptional regulator	NA	NC_005966.1:115050-115521	0_Control	SAC	OK	22.9685	25.0284	0.123913	0.114934	0.8393	0.870223	no	-	-	-	-	-	-	-	23.1435	23.6666	22.0952	20.7825	25.8636	28.4391
ACIAD_RS00535	gene-ACIAD_RS00535	1259	D-amino acid dehydrogenase	catalyzes the oxidative deamination of D-amino acids	NC_005966.1:115659-116919	0_Control	SAC	OK	923.029	1330.8	0.527847	3.16771	5e-05	0.00014084	yes	-	-	-	-	-	-	-	1018.53	911.297	839.257	1293.52	1367.63	1331.25
ACIAD_RS00540	gene-ACIAD_RS00540	1097	alanine racemase	NA	NC_005966.1:116950-118048	0_Control	SAC	OK	256.471	185.799	-0.465057	-2.29788	0.00015	0.00039319	yes	-	-	-	-	-	-	-	248.831	218.8	301.782	187.658	174.444	195.294
ACIAD_RS00545	gene-ACIAD_RS00545	359	RidA family protein	NA	NC_005966.1:118059-118419	0_Control	SAC	OK	1807.78	755.915	-1.25793	-5.27598	5e-05	0.00014084	yes	-	-	-	-	-	-	-	1879.03	1616.03	1928.29	794.447	750.154	723.143
ACIAD_RS00550	gene-ACIAD_RS00550	1424	amino acid permease	NA	NC_005966.1:118627-120052	0_Control	SAC	OK	348.119	414.863	0.253053	1.3837	0.016	0.0290316	yes	-	-	-	-	-	-	-	328.74	326.063	389.555	426.836	380.453	437.3
ACIAD_RS00555	gene-ACIAD_RS00555	521	type 1 fimbrial protein	NA	NC_005966.1:120578-121100	0_Control	SAC	OK	56.4732	355.362	2.65365	5.50144	5e-05	0.00014084	yes	-	-	-	-	-	-	-	75.8104	45.2439	48.3654	310.553	433.194	322.339
ACIAD_RS00560	gene-ACIAD_RS00560	752	molecular chaperone	NA	NC_005966.1:121178-121931	0_Control	SAC	OK	69.6075	98.1771	0.496145	1.26416	0.03155	0.0529621	no	-	-	-	-	-	-	-	58.9859	49.7437	100.093	102.634	97.6868	94.2107
ACIAD_RS00565	gene-ACIAD_RS00565	2609	fimbrial biogenesis outer membrane usher protein	NA	NC_005966.1:121943-124553	0_Control	SAC	OK	38.8924	48.4288	0.316377	1.22691	0.03475	0.0578133	no	-	-	-	-	-	-	-	39.7689	39.2184	37.6899	42.7049	54.5501	48.0312
ACIAD_RS00570	gene-ACIAD_RS00570	1424	hypothetical protein	NA	NC_005966.1:124553-126712	0_Control	SAC	OK	101.257	121.945	0.268202	1.12096	0.05065	0.0804949	no	-	-	-	-	-	-	-	109.58	101.51	92.6823	124.408	121.745	119.682
ACIAD_RS00575	gene-ACIAD_RS00575	737	molecular chaperone	NA	NC_005966.1:124553-126712	0_Control	SAC	OK	51.0069	119.451	1.22765	2.62372	0.00015	0.00039319	yes	-	-	-	-	-	-	-	60.7648	47.5822	44.6737	108.947	122.016	127.39
ACIAD_RS00580	gene-ACIAD_RS00580	1037	AraC family transcriptional regulator	NA	NC_005966.1:126803-127841	0_Control	SAC	OK	67.7905	161.593	1.25321	4.23847	5e-05	0.00014084	yes	-	-	-	-	-	-	-	49.0517	66.2362	88.0836	134.453	190.178	160.146
ACIAD_RS00585	gene-ACIAD_RS00585	884	DMT family transporter	NA	NC_005966.1:128000-128885	0_Control	SAC	OK	51.1705	90.7994	0.827371	2.12932	0.00065	0.00152075	yes	-	-	-	-	-	-	-	41.3851	53.6916	58.4348	64.1752	99.5549	108.668
ACIAD_RS00590	gene-ACIAD_RS00590	1547	galactarate dehydratase	NA	NC_005966.1:128936-130484	0_Control	SAC	OK	13.0778	17.0995	0.386837	0.680137	0.226	0.297117	no	-	-	-	-	-	-	-	8.15923	15.3273	15.7467	19.9344	12.3224	19.0417
ACIAD_RS00595	gene-ACIAD_RS00595	1364	MFS transporter	NA	NC_005966.1:130552-131917	0_Control	SAC	OK	23.0277	18.7533	-0.296226	-0.566971	0.317	0.395653	no	-	-	-	-	-	-	-	31.6239	14.5806	22.8785	22.4388	18.5722	15.2489
ACIAD_RS00600	gene-ACIAD_RS00600	1334	glucarate dehydratase	NA	NC_005966.1:132208-133543	0_Control	SAC	OK	28.0451	25.6005	-0.131578	-0.286445	0.61905	0.686478	no	-	-	-	-	-	-	-	30.8663	26.6313	26.6378	23.7943	29.4987	23.5085
ACIAD_RS00605	gene-ACIAD_RS00605	191	hypothetical protein	NA	NC_005966.1:133689-133881	0_Control	SAC	NOTEST	0	0	0	0	1	1	no	-	-	-	-	-	-	-	0	0	0	0	0	0
ACIAD_RS00610	gene-ACIAD_RS00610	911	5-dehydro-4-deoxyglucarate dehydratase	NA	NC_005966.1:134253-135165	0_Control	SAC	OK	13.8924	6.91373	-1.00676	-0.97191	0.0826	0.123755	no	-	-	-	-	-	-	-	10.5922	8.13695	22.948	2.41631	4.2749	14.05
ACIAD_RS00615	gene-ACIAD_RS00615	1580	aldehyde dehydrogenase (NADP(+))	NA	NC_005966.1:135197-136778	0_Control	SAC	OK	18.7039	19.589	0.0667037	0.134629	0.8224	0.858069	no	-	-	-	-	-	-	-	26.5278	24.4638	5.11997	20.661	18.3775	19.7284
ACIAD_RS00620	gene-ACIAD_RS00620	713	FadR family transcriptional regulator	NA	NC_005966.1:136993-137707	0_Control	SAC	OK	807.56	654.243	-0.303743	-1.58707	0.0055	0.0109231	yes	-	-	-	-	-	-	-	920.125	780.642	721.914	631.789	672.439	658.501
ACIAD_RS00625	gene-ACIAD_RS00625	956	D-2-hydroxyacid dehydrogenase	NA	NC_005966.1:137773-138730	0_Control	SAC	OK	47.2087	38.6072	-0.290182	-0.637725	0.2657	0.342073	no	-	-	-	-	-	-	-	47.1526	61.0096	33.4639	35.1185	34.6791	46.024
ACIAD_RS00630	gene-ACIAD_RS00630	1043	LacI family DNA-binding transcriptional regulator	NA	NC_005966.1:139126-140170	0_Control	SAC	OK	238.016	161.734	-0.557434	-2.56939	5e-05	0.00014084	yes	-	-	-	-	-	-	-	258.917	231.23	223.901	164.798	178.051	142.353
ACIAD_RS00635	gene-ACIAD_RS00635	1325	nucleobase:cation symporter	NA	NC_005966.1:140408-141734	0_Control	SAC	OK	11.9376	27.1462	1.18524	2.00038	0.00225	0.00483555	yes	-	-	-	-	-	-	-	13.1041	10.0695	12.6391	29.2385	22.7471	29.4529
ACIAD_RS00640	gene-ACIAD_RS00640	1430	amidohydrolase family protein	NA	NC_005966.1:141744-143894	0_Control	SAC	OK	15.885	23.8756	0.587877	1.05149	0.06555	0.101366	no	-	-	-	-	-	-	-	13.4418	18.3634	15.8497	27.3555	20.7187	23.5526
ACIAD_RS00645	gene-ACIAD_RS00645	719	sulfite exporter TauE/SafE family protein	NA	NC_005966.1:141744-143894	0_Control	SAC	OK	13.5064	20.1749	0.578915	0.551149	0.3703	0.451412	no	-	-	-	-	-	-	-	3.70861	18.9872	17.8234	18.5506	22.1263	19.8477
ACIAD_RS00650	gene-ACIAD_RS00650	1289	hypothetical protein	NA	NC_005966.1:143958-145248	0_Control	SAC	OK	41.9604	65.0914	0.633441	1.83318	0.0024	0.00511006	yes	-	-	-	-	-	-	-	50.8261	26.037	49.018	59.6972	80.5698	55.0074
ACIAD_RS00655	gene-ACIAD_RS00655	75	NA	NA	NC_005966.1:145345-145421	0_Control	SAC	NOTEST	0	0	0	0	1	1	no	-	-	-	-	-	-	-	0	0	0	0	0	0
ACIAD_RS00660	gene-ACIAD_RS00660	75	NA	NA	NC_005966.1:145462-145538	0_Control	SAC	NOTEST	0	0	0	0	1	1	no	-	-	-	-	-	-	-	0	0	0	0	0	0
ACIAD_RS00665	gene-ACIAD_RS00665	308	BolA family transcriptional regulator	NA	NC_005966.1:145762-146071	0_Control	SAC	OK	155.37	284.274	0.871572	1.31656	0.02965	0.0499977	yes	-	-	-	-	-	-	-	74.1962	252.939	138.974	225.44	313.675	313.706
ACIAD_RS00670	gene-ACIAD_RS00670	392	hypothetical protein	NA	NC_005966.1:146082-146475	0_Control	SAC	OK	54.2275	141.927	1.38805	1.93968	0.00395	0.00804839	yes	-	-	-	-	-	-	-	58.2095	71.3422	33.1308	134.298	147.397	144.085
ACIAD_RS00675	gene-ACIAD_RS00675	839	ParA family protein	NA	NC_005966.1:146556-147796	0_Control	SAC	OK	224.44	430.531	0.939787	4.55767	5e-05	0.00014084	yes	-	-	-	-	-	-	-	222.46	233.914	216.946	475.879	379.178	436.535
ACIAD_RS00680	gene-ACIAD_RS00680	407	hypothetical protein	NA	NC_005966.1:146556-147796	0_Control	SAC	OK	3.61209	14.2091	1.97591	0.875061	0.3046	0.382963	no	-	-	-	-	-	-	-	0	10.8363	0	9.44026	18.1698	15.0172
ACIAD_RS00685	gene-ACIAD_RS00685	590	threonine transporter RhtB	NA	NC_005966.1:148005-149240	0_Control	SAC	OK	650.895	541.712	-0.264898	-1.10855	0.05485	0.0861145	no	-	-	-	-	-	-	-	603.794	711.472	637.419	514.597	547.659	562.881
ACIAD_RS00690	gene-ACIAD_RS00690	647	DedA family protein	NA	NC_005966.1:148005-149240	0_Control	SAC	OK	189.126	295.696	0.644763	1.76732	0.00325	0.00676535	yes	-	-	-	-	-	-	-	157.105	196.579	213.694	279.232	283.045	324.811
ACIAD_RS00695	gene-ACIAD_RS00695	422	DoxX family protein	NA	NC_005966.1:149442-149865	0_Control	SAC	OK	189.992	100.174	-0.923436	-1.79742	0.0042	0.00851706	yes	-	-	-	-	-	-	-	253.213	159.235	157.528	104.285	104.972	91.2643
ACIAD_RS00700	gene-ACIAD_RS00700	368	NirD/YgiW/YdeI family stress tolerance protein	NA	NC_005966.1:149977-150346	0_Control	SAC	OK	805.642	413.936	-0.96073	-3.07731	5e-05	0.00014084	yes	-	-	-	-	-	-	-	771.825	745.754	899.346	431.725	322.498	487.586
ACIAD_RS00705	gene-ACIAD_RS00705	1568	glutamine-hydrolyzing GMP synthase	NA	NC_005966.1:150483-152052	0_Control	SAC	OK	708.705	1541.46	1.12104	6.78377	5e-05	0.00014084	yes	-	-	-	-	-	-	-	749.489	729.571	647.056	1467.86	1555.65	1600.88
ACIAD_RS00710	gene-ACIAD_RS00710	2480	hypothetical protein	NA	NC_005966.1:152161-154642	0_Control	SAC	OK	37.2367	59.9256	0.68645	2.66323	5e-05	0.00014084	yes	-	-	-	-	-	-	-	47.6136	34.97	29.1264	59.3605	62.3429	58.0735
ACIAD_RS00715	gene-ACIAD_RS00715	527	PadR family transcriptional regulator	NA	NC_005966.1:154810-155338	0_Control	SAC	OK	135.763	91.9395	-0.562337	-1.25603	0.03395	0.0566403	no	-	-	-	-	-	-	-	185.572	132.906	88.8128	94.8883	116.187	64.7436
ACIAD_RS00720	gene-ACIAD_RS00720	317	DUF3861 domain-containing protein	NA	NC_005966.1:155371-155689	0_Control	SAC	OK	198.812	68.7509	-1.53195	-1.69131	0.0166	0.0299382	yes	-	-	-	-	-	-	-	155.52	295.084	145.832	19.325	83.1202	103.807
ACIAD_RS00725	gene-ACIAD_RS00725	239	DUF2798 domain-containing protein	NA	NC_005966.1:155704-155944	0_Control	SAC	NOTEST	0	18.3921	Inf	0	1	1	yeS	-	-	-	-	-	-	-	0	0	0	0	0	55.1764
ACIAD_RS00730	gene-ACIAD_RS00730	947	pirin family protein	NA	NC_005966.1:156094-157437	0_Control	SAC	OK	50.9432	74.3921	0.546259	1.33699	0.0204	0.0358171	yes	-	-	-	-	-	-	-	40.2126	61.7852	50.8319	76.8594	79.7148	66.6021
ACIAD_RS00735	gene-ACIAD_RS00735	398	OsmC family protein	NA	NC_005966.1:156094-157437	0_Control	SAC	OK	67.2727	76.0409	0.176754	0.201794	0.7427	0.792373	no	-	-	-	-	-	-	-	44.8198	114.454	42.5448	49.7761	109.26	69.0865
ACIAD_RS00740	gene-ACIAD_RS00740	641	glutathione S-transferase	NA	NC_005966.1:157544-158186	0_Control	SAC	OK	149.673	58.0766	-1.36579	-3.11501	5e-05	0.00014084	yes	-	-	-	-	-	-	-	128.449	163.238	157.333	66.3152	48.3049	59.6098
ACIAD_RS00745	gene-ACIAD_RS00745	866	helix-turn-helix transcriptional regulator	NA	NC_005966.1:158188-159055	0_Control	SAC	OK	241.854	153.458	-0.656293	-2.69951	5e-05	0.00014084	yes	-	-	-	-	-	-	-	261.122	226.747	237.692	168.243	165.185	126.945
ACIAD_RS00750	gene-ACIAD_RS00750	917	DMT family transporter	NA	NC_005966.1:159231-160149	0_Control	SAC	OK	128.688	69.9502	-0.879477	-2.70234	5e-05	0.00014084	yes	-	-	-	-	-	-	-	167.974	96.7792	121.31	71.8525	77.6654	60.3326
ACIAD_RS00755	gene-ACIAD_RS00755	1256	chromosome partitioning protein ParB	NA	NC_005966.1:160224-161481	0_Control	SAC	OK	136.648	87.427	-0.644312	-2.5561	5e-05	0.00014084	yes	-	-	-	-	-	-	-	143.435	143.37	123.138	96.0386	79.4792	86.7633
ACIAD_RS00760	gene-ACIAD_RS00760	602	SPOR domain-containing protein	NA	NC_005966.1:161539-162142	0_Control	SAC	OK	392.102	812.786	1.05165	5.1421	5e-05	0.00014084	yes	-	-	-	-	-	-	-	392.473	341.466	442.367	771.185	781.221	885.952
ACIAD_RS00765	gene-ACIAD_RS00765	1790	arginine--tRNA ligase	NA	NC_005966.1:162257-164048	0_Control	SAC	OK	461.995	747.333	0.693874	4.10116	5e-05	0.00014084	yes	-	-	-	-	-	-	-	480.481	439.477	466.026	721.737	762.854	757.407
ACIAD_RS00770	gene-ACIAD_RS00770	590	hypothetical protein	NA	NC_005966.1:164200-164791	0_Control	SAC	OK	306.61	310.534	0.018343	0.0722904	0.8943	0.914739	no	-	-	-	-	-	-	-	365.321	228.502	326.008	328.515	291.899	311.186
ACIAD_RS00775	gene-ACIAD_RS00775	1700	NAD-dependent malic enzyme	malic enzyme%3B oxaloacetate-decarboxylating%3B NAD-dependent%3B catalyzes the formation of pyruvate form malate	NC_005966.1:165043-166744	0_Control	SAC	OK	877.219	671.081	-0.38645	-2.3222	5e-05	0.00014084	yes	-	-	-	-	-	-	-	882.617	900.669	848.372	667.291	678.696	667.257
ACIAD_RS00780	gene-ACIAD_RS00780	3320	type VI secretion system tip protein VgrG	NA	NC_005966.1:166879-172380	0_Control	SAC	OK	436.314	437.114	0.00264123	0.0131005	0.9815	0.982488	no	-	-	-	-	-	-	-	409.208	451.924	447.81	398.102	477.791	435.448
ACIAD_RS00785	gene-ACIAD_RS00785	2183	LysM peptidoglycan-binding domain-containing protein	NA	NC_005966.1:166879-172380	0_Control	SAC	OK	277.556	396.629	0.515011	1.76592	0.0025	0.00530783	yes	-	-	-	-	-	-	-	260.728	297.19	274.75	395.748	406.818	387.322
ACIAD_RS00790	gene-ACIAD_RS00790	725	hypothetical protein	NA	NC_005966.1:172381-173107	0_Control	SAC	OK	1171.07	1514.85	0.37135	2.12178	0.00035	0.000861427	yes	-	-	-	-	-	-	-	1040.23	1113.92	1359.06	1492.56	1525.2	1526.78
ACIAD_RS00800	gene-ACIAD_RS00800	920	Dyp-type peroxidase	NA	NC_005966.1:173608-174529	0_Control	SAC	OK	83.9726	97.1725	0.21063	0.647035	0.25935	0.33491	no	-	-	-	-	-	-	-	99.2949	69.5881	83.0346	103.73	113.866	73.9211
ACIAD_RS00805	gene-ACIAD_RS00805	626	threonine transporter RhtB	NA	NC_005966.1:174697-175324	0_Control	SAC	OK	103.35	229.134	1.14865	3.34762	5e-05	0.00014084	yes	-	-	-	-	-	-	-	59.8158	117.754	132.481	233.679	180.878	272.846
ACIAD_RS00810	gene-ACIAD_RS00810	815	metal ABC transporter permease	NA	NC_005966.1:175326-176142	0_Control	SAC	OK	208.928	240.567	0.203431	0.86951	0.13005	0.183596	no	-	-	-	-	-	-	-	237.919	186.702	202.164	249.176	243.554	228.972
ACIAD_RS00815	gene-ACIAD_RS00815	788	metal ABC transporter ATP-binding protein	NA	NC_005966.1:176144-177403	0_Control	SAC	OK	410.156	388.461	-0.078402	-0.384666	0.5066	0.582795	no	-	-	-	-	-	-	-	327.44	491.374	411.653	326.28	376.743	462.36
ACIAD_RS00820	gene-ACIAD_RS00820	488	Fur family transcriptional regulator	NA	NC_005966.1:176144-177403	0_Control	SAC	OK	136.789	137.474	0.00720272	0.0122473	0.9803	0.982276	no	-	-	-	-	-	-	-	114.498	131.747	164.123	135.186	139.37	137.865
ACIAD_RS00825	gene-ACIAD_RS00825	842	hypothetical protein	NA	NC_005966.1:177525-178368	0_Control	SAC	OK	250.387	489.178	0.966201	4.80851	5e-05	0.00014084	yes	-	-	-	-	-	-	-	250.866	241.818	258.477	466.805	491.856	508.874
ACIAD_RS00830	gene-ACIAD_RS00830	398	ATP synthase subunit I	NA	NC_005966.1:178541-178940	0_Control	SAC	OK	2836.93	4472.94	0.656893	3.69315	5e-05	0.00014084	yes	-	-	-	-	-	-	-	2913.29	2598.1	2999.41	4365.37	4376.84	4676.62
ACIAD_RS00835	gene-ACIAD_RS00835	875	F0F1 ATP synthase subunit A	NA	NC_005966.1:179043-179919	0_Control	SAC	OK	1187.17	4620.66	1.96057	11.7806	5e-05	0.00014084	yes	-	-	-	-	-	-	-	1233.95	1080.43	1247.12	4658.69	4696.99	4506.3
ACIAD_RS00840	gene-ACIAD_RS00840	245	F0F1 ATP synthase subunit C	NA	NC_005966.1:180003-180249	0_Control	SAC	OK	2145.56	9212.13	2.10218	7.28226	5e-05	0.00014084	yes	-	-	-	-	-	-	-	2528.42	1379.2	2529.06	9892.68	8972.41	8771.29
ACIAD_RS00845	gene-ACIAD_RS00845	470	F0F1 ATP synthase subunit B	NA	NC_005966.1:180288-180759	0_Control	SAC	OK	1727	5280.67	1.61245	9.13348	5e-05	0.00014084	yes	-	-	-	-	-	-	-	1712.62	1988	1480.38	5296.07	5547.75	4998.18
ACIAD_RS00850	gene-ACIAD_RS00850	536	F0F1 ATP synthase subunit delta	NA	NC_005966.1:180770-181307	0_Control	SAC	OK	1779.57	6693.96	1.91133	11.22	5e-05	0.00014084	yes	-	-	-	-	-	-	-	1715.43	1779.77	1843.5	5911.02	6856.09	7314.77
ACIAD_RS00855	gene-ACIAD_RS00855	1544	F0F1 ATP synthase subunit alpha	NA	NC_005966.1:181352-182897	0_Control	SAC	OK	1775.45	5751.66	1.69579	10.4373	5e-05	0.00014084	yes	-	-	-	-	-	-	-	1830.51	1737.37	1758.47	5774.85	5728.69	5751.43
ACIAD_RS00860	gene-ACIAD_RS00860	869	F0F1 ATP synthase subunit gamma	Produces ATP from ADP in the presence of a proton gradient across the membrane. The gamma chain is a regulatory subunit	NC_005966.1:182974-183844	0_Control	SAC	OK	1424.6	3532.5	1.31014	7.92717	5e-05	0.00014084	yes	-	-	-	-	-	-	-	1454.75	1435.01	1384.04	3446.85	3572.25	3578.41
ACIAD_RS00865	gene-ACIAD_RS00865	1394	F0F1 ATP synthase subunit beta	NA	NC_005966.1:183874-185269	0_Control	SAC	OK	928.028	3746.58	2.01333	12.2715	5e-05	0.00014084	yes	-	-	-	-	-	-	-	913.282	945.214	925.59	3974.72	3717.1	3547.92
ACIAD_RS00870	gene-ACIAD_RS00870	419	F0F1 ATP synthase subunit epsilon	NA	NC_005966.1:185296-185716	0_Control	SAC	OK	845.248	4785.68	2.50128	12.8225	5e-05	0.00014084	yes	-	-	-	-	-	-	-	851.494	930.8	753.45	4499.27	4808.22	5049.57
ACIAD_RS00875	gene-ACIAD_RS00875	479	DUF2846 domain-containing protein	NA	NC_005966.1:185859-186339	0_Control	SAC	OK	333.017	611.556	0.876888	3.40701	5e-05	0.00014084	yes	-	-	-	-	-	-	-	311.844	311.33	375.877	547.227	703.767	583.673
ACIAD_RS00880	gene-ACIAD_RS00880	308	hypothetical protein	NA	NC_005966.1:186459-186768	0_Control	SAC	OK	412.603	325.193	-0.343455	-0.682121	0.23385	0.305686	no	-	-	-	-	-	-	-	420.445	354.115	463.248	322.057	313.675	339.848
ACIAD_RS00885	gene-ACIAD_RS00885	884	D-hexose-6-phosphate mutarotase	NA	NC_005966.1:186780-187665	0_Control	SAC	OK	91.5484	150.285	0.715095	2.39343	0.00025	0.000626681	yes	-	-	-	-	-	-	-	96.5651	90.4279	87.6521	140.934	142.646	167.275
ACIAD_RS00890	gene-ACIAD_RS00890	587	hypothetical protein	NA	NC_005966.1:187683-188271	0_Control	SAC	OK	86.7418	62.4166	-0.474798	-0.947873	0.1029	0.150098	no	-	-	-	-	-	-	-	40.9417	130.95	88.334	57.9206	78.5374	50.7917
ACIAD_RS00895	gene-ACIAD_RS00895	545	glutathione peroxidase	NA	NC_005966.1:188462-189008	0_Control	SAC	OK	279.195	487.762	0.804903	3.19043	5e-05	0.00014084	yes	-	-	-	-	-	-	-	238.674	297.836	301.076	496.968	506.744	459.574
ACIAD_RS00900	gene-ACIAD_RS00900	779	helix-turn-helix transcriptional regulator	NA	NC_005966.1:189143-189923	0_Control	SAC	OK	17.4444	27.1291	0.637075	0.874206	0.1348	0.189227	no	-	-	-	-	-	-	-	9.88824	20.2526	22.1923	27.0137	33.8627	20.5107
ACIAD_RS00905	gene-ACIAD_RS00905	1214	MFS transporter	NA	NC_005966.1:189941-191156	0_Control	SAC	OK	11.4563	40.1626	1.80971	3.01713	5e-05	0.00014084	yes	-	-	-	-	-	-	-	10.9476	9.34667	14.0745	41.731	37.084	41.6728
ACIAD_RS00910	gene-ACIAD_RS00910	674	TetR/AcrR family transcriptional regulator	NA	NC_005966.1:191302-191977	0_Control	SAC	OK	58.193	155.787	1.42066	3.42676	5e-05	0.00014084	yes	-	-	-	-	-	-	-	61.3919	50.2844	62.9029	148.709	144.703	173.948
ACIAD_RS00915	gene-ACIAD_RS00915	911	DMT family transporter	NA	NC_005966.1:192054-192966	0_Control	SAC	OK	81.7382	66.988	-0.287107	-0.795239	0.16175	0.222043	no	-	-	-	-	-	-	-	82.0896	84.0818	79.0432	62.824	65.5484	72.5916
ACIAD_RS00920	gene-ACIAD_RS00920	1181	BMP family ABC transporter substrate-binding protein	NA	NC_005966.1:193383-194565	0_Control	SAC	OK	19.9826	13.3932	-0.577242	-0.907708	0.1189	0.170355	no	-	-	-	-	-	-	-	15.1085	19.3483	25.4911	7.77333	14.1481	18.2582
ACIAD_RS00925	gene-ACIAD_RS00925	650	Rieske 2Fe-2S domain-containing protein	NA	NC_005966.1:194598-196749	0_Control	SAC	NOTEST	2.8306	5.47363	0.951387	0	1	1	no	-	-	-	-	-	-	-	4.33214	0	4.15968	3.93218	4.72116	7.76754
ACIAD_RS00930	gene-ACIAD_RS00930	890	hypothetical protein	NA	NC_005966.1:194598-196749	0_Control	SAC	OK	21.9977	14.7938	-0.572359	-0.664035	0.2431	0.316391	no	-	-	-	-	-	-	-	21.8684	33.5979	10.5269	21.1961	14.7191	8.46633
ACIAD_RS00935	gene-ACIAD_RS00935	620	hypothetical protein	NA	NC_005966.1:194598-196749	0_Control	SAC	OK	37.6547	41.6272	0.144698	0.209924	0.7145	0.768887	no	-	-	-	-	-	-	-	28.0427	66.9807	17.9405	33.9015	51.0639	39.9162
ACIAD_RS00940	gene-ACIAD_RS00940	947	LysR family transcriptional regulator	NA	NC_005966.1:196910-197858	0_Control	SAC	OK	151.462	92.397	-0.713035	-2.47993	5e-05	0.00014084	yes	-	-	-	-	-	-	-	170.904	126.145	157.337	65.3879	110.79	101.013
ACIAD_RS00945	gene-ACIAD_RS00945	1283	hypothetical protein	NA	NC_005966.1:198109-199393	0_Control	SAC	OK	38.5935	34.9119	-0.144641	-0.355509	0.53815	0.612944	no	-	-	-	-	-	-	-	44.3026	41.8986	29.5794	28.8497	35.5114	40.3745
ACIAD_RS00950	gene-ACIAD_RS00950	494	nucleoside deaminase	NA	NC_005966.1:199528-200023	0_Control	SAC	NOTEST	4.45282	5.17772	0.217599	0	1	1	no	-	-	-	-	-	-	-	0	0	13.3584	0	15.5332	0
ACIAD_RS00955	gene-ACIAD_RS00955	1559	ABC transporter ATP-binding protein	NA	NC_005966.1:200064-201624	0_Control	SAC	NOTEST	8.92221	10.2427	0.199123	0	1	1	no	-	-	-	-	-	-	-	14.8225	4.14217	7.80191	11.1115	10.7728	8.84372
ACIAD_RS00960	gene-ACIAD_RS00960	1106	ABC transporter permease	NA	NC_005966.1:201663-202770	0_Control	SAC	OK	4.77211	15.7675	1.72426	1.76024	0.01475	0.0269934	yes	-	-	-	-	-	-	-	6.15616	4.20443	3.95574	18.7598	13.1927	15.3502
ACIAD_RS00965	gene-ACIAD_RS00965	917	ABC transporter permease	NA	NC_005966.1:202782-203700	0_Control	SAC	OK	36.4467	43.7966	0.26503	0.551261	0.3388	0.418138	no	-	-	-	-	-	-	-	20.9968	40.3247	48.0186	51.4943	38.1267	41.7687
ACIAD_RS00970	gene-ACIAD_RS00970	572	tRNA threonylcarbamoyladenosine biosynthesis protein RimN	NA	NC_005966.1:204235-204808	0_Control	SAC	OK	106.393	126.396	0.248548	0.612212	0.2853	0.362249	no	-	-	-	-	-	-	-	128.366	98.5299	92.2833	145.174	120.396	113.619
ACIAD_RS00975	gene-ACIAD_RS00975	1151	DNA-protecting protein DprA	NA	NC_005966.1:204847-205999	0_Control	SAC	OK	55.5841	97.3078	0.807883	2.52279	5e-05	0.00014084	yes	-	-	-	-	-	-	-	74.1279	39.9696	52.6548	88.304	83.546	120.073
ACIAD_RS00980	gene-ACIAD_RS00980	1157	LysM peptidoglycan-binding domain-containing protein	NA	NC_005966.1:206016-207174	0_Control	SAC	OK	73.057	61.751	-0.242562	-0.747712	0.19095	0.257041	no	-	-	-	-	-	-	-	67.8291	63.5333	87.8087	60.259	65.356	59.6379
ACIAD_RS00985	gene-ACIAD_RS00985	524	peptide deformylase	NA	NC_005966.1:207294-207819	0_Control	SAC	OK	437.048	940.971	1.10636	5.28767	5e-05	0.00014084	yes	-	-	-	-	-	-	-	406.311	486.052	418.783	927.672	919.018	976.224
ACIAD_RS00990	gene-ACIAD_RS00990	461	DUF2946 domain-containing protein	NA	NC_005966.1:207873-208335	0_Control	SAC	OK	392.302	425.194	0.116157	0.423698	0.45935	0.538829	no	-	-	-	-	-	-	-	393.354	377.576	405.977	417.69	409.141	448.753
ACIAD_RS00995	gene-ACIAD_RS00995	1988	TonB-dependent copper receptor	NA	NC_005966.1:208437-210426	0_Control	SAC	OK	80.608	44.6605	-0.851924	-3.27985	5e-05	0.00014084	yes	-	-	-	-	-	-	-	75.2483	79.1949	87.3807	42.9019	42.7118	48.3677
ACIAD_RS01000	gene-ACIAD_RS01000	290	hypothetical protein	NA	NC_005966.1:210506-210797	0_Control	SAC	OK	1084.06	1134	0.0649789	0.196322	0.7214	0.773521	no	-	-	-	-	-	-	-	914.269	1424.06	913.849	1134.09	1207.19	1060.73
ACIAD_RS01005	gene-ACIAD_RS01005	1205	DUF2236 domain-containing protein	NA	NC_005966.1:210836-212042	0_Control	SAC	OK	39.0021	27.1434	-0.522948	-1.15261	0.04865	0.0776889	no	-	-	-	-	-	-	-	34.9907	35.8483	46.1673	33.6942	22.6577	25.0784
ACIAD_RS01010	gene-ACIAD_RS01010	593	TetR/AcrR family transcriptional regulator	NA	NC_005966.1:212127-212721	0_Control	SAC	OK	214.392	338.435	0.658626	2.44356	5e-05	0.00014084	yes	-	-	-	-	-	-	-	206.264	195.67	241.242	332.606	371.995	310.705
ACIAD_RS01015	gene-ACIAD_RS01015	1544	NA	NA	NC_005966.1:213191-214736	0_Control	SAC	NOTEST	0	0	0	0	1	1	no	-	-	-	-	-	-	-	0	0	0	0	0	0
ACIAD_RS01020	gene-ACIAD_RS01020	76	NA	NA	NC_005966.1:214791-214868	0_Control	SAC	NOTEST	0	0	0	0	1	1	no	-	-	-	-	-	-	-	0	0	0	0	0	0
ACIAD_RS01025	gene-ACIAD_RS01025	75	NA	NA	NC_005966.1:214904-214980	0_Control	SAC	NOTEST	0	0	0	0	1	1	no	-	-	-	-	-	-	-	0	0	0	0	0	0
ACIAD_RS01030	gene-ACIAD_RS01030	2914	NA	NA	NC_005966.1:215316-218231	0_Control	SAC	NOTEST	0	0	0	0	1	1	no	-	-	-	-	-	-	-	0	0	0	0	0	0
rrf	gene-ACIAD_RS01035	114	NA	NA	NC_005966.1:218407-218522	0_Control	SAC	NOTEST	0	0	0	0	1	1	no	-	-	-	-	-	-	-	0	0	0	0	0	0
ACIAD_RS01040	gene-ACIAD_RS01040	644	alpha/beta hydrolase	NA	NC_005966.1:218686-219331	0_Control	SAC	OK	118.04	67.4379	-0.807642	-1.88757	0.00235	0.00502153	yes	-	-	-	-	-	-	-	109.91	126.023	118.186	73.8095	57.5219	70.9822
ACIAD_RS01045	gene-ACIAD_RS01045	2393	YgiQ family radical SAM protein	NA	NC_005966.1:219545-221939	0_Control	SAC	OK	269.769	361.868	0.423738	2.44078	5e-05	0.00014084	yes	-	-	-	-	-	-	-	274.106	265.677	269.524	364.832	364.275	356.496
ACIAD_RS01050	gene-ACIAD_RS01050	518	DUF2726 domain-containing protein	NA	NC_005966.1:222330-222849	0_Control	SAC	OK	385.051	279.619	-0.461589	-1.68395	0.0041	0.00833127	yes	-	-	-	-	-	-	-	338.435	346.242	470.476	296.555	286.165	256.136
ACIAD_RS01055	gene-ACIAD_RS01055	353	RidA family protein	NA	NC_005966.1:222849-223203	0_Control	SAC	OK	839.692	754.522	-0.154297	-0.563153	0.33335	0.412607	no	-	-	-	-	-	-	-	839.921	857.33	821.826	649.251	986.949	627.367
ACIAD_RS01060	gene-ACIAD_RS01060	1337	shikimate transporter	NA	NC_005966.1:223203-224541	0_Control	SAC	OK	115.4	355.755	1.62424	7.6466	5e-05	0.00014084	yes	-	-	-	-	-	-	-	110.167	107.894	128.138	327.024	357.331	382.909
ACIAD_RS01065	gene-ACIAD_RS01065	1055	DNA polymerase IV	NA	NC_005966.1:224761-226575	0_Control	SAC	OK	33.2674	36.4434	0.131546	0.237696	0.68225	0.741673	no	-	-	-	-	-	-	-	28.3452	35.7379	35.7191	40.8464	33.9085	34.5752
ACIAD_RS01070	gene-ACIAD_RS01070	761	glycoside hydrolase family 25 protein	NA	NC_005966.1:224761-226575	0_Control	SAC	OK	232.34	204.297	-0.185568	-0.720967	0.21065	0.279648	no	-	-	-	-	-	-	-	225.051	265.381	206.587	186.242	206.678	219.97
ACIAD_RS01075	gene-ACIAD_RS01075	1391	DHA2 family efflux MFS transporter permease subunit	NA	NC_005966.1:226649-228041	0_Control	SAC	OK	39.0821	65.0653	0.73538	2.16539	0.0002	0.000512103	yes	-	-	-	-	-	-	-	35.5147	22.1493	59.5823	62.2108	70.0545	62.9307
ACIAD_RS01080	gene-ACIAD_RS01080	617	TIGR00730 family Rossman fold protein	NA	NC_005966.1:228176-228794	0_Control	SAC	OK	215.819	220.991	0.0341684	0.119942	0.83345	0.866723	no	-	-	-	-	-	-	-	226.125	231.471	189.861	181.512	218.807	262.656
ACIAD_RS01085	gene-ACIAD_RS01085	1595	TerC family protein	NA	NC_005966.1:229123-230719	0_Control	SAC	OK	388.116	611.522	0.655917	3.76266	5e-05	0.00014084	yes	-	-	-	-	-	-	-	392.202	391.123	381.023	556.506	636.026	642.034
ACIAD_RS01090	gene-ACIAD_RS01090	476	YchJ family protein	NA	NC_005966.1:230774-231251	0_Control	SAC	OK	188.01	195.388	0.0555289	0.147487	0.78745	0.829993	no	-	-	-	-	-	-	-	157.898	169.167	236.965	192.548	192.98	200.635
ACIAD_RS01095	gene-ACIAD_RS01095	644	trimeric intracellular cation channel family protein	NA	NC_005966.1:231299-231944	0_Control	SAC	OK	173.548	246.164	0.504289	1.77271	0.00285	0.00599545	yes	-	-	-	-	-	-	-	158.271	193.535	168.837	211.454	292.403	234.635
ACIAD_RS01100	gene-ACIAD_RS01100	1319	MFS transporter	NA	NC_005966.1:232175-233495	0_Control	SAC	OK	105.283	244.074	1.21304	5.65471	5e-05	0.00014084	yes	-	-	-	-	-	-	-	107.063	92.8168	115.971	240.479	241.069	250.676
ACIAD_RS01105	gene-ACIAD_RS01105	2216	DNA topoisomerase IV subunit A	NA	NC_005966.1:233652-235869	0_Control	SAC	OK	60.5383	106.717	0.817867	3.75064	5e-05	0.00014084	yes	-	-	-	-	-	-	-	51.275	60.8427	69.4971	114.313	104.654	101.183
ACIAD_RS01110	gene-ACIAD_RS01110	1679	long-chain fatty acid--CoA ligase	activates fatty acids by binding to coenzyme A	NC_005966.1:236015-237695	0_Control	SAC	OK	352.18	305.52	-0.205047	-1.12958	0.04735	0.075979	no	-	-	-	-	-	-	-	387.842	306.289	362.41	319.815	295.997	300.748
ACIAD_RS01115	gene-ACIAD_RS01115	380	hypothetical protein	NA	NC_005966.1:237750-238131	0_Control	SAC	OK	306.915	349.38	0.186961	0.498175	0.38885	0.469992	no	-	-	-	-	-	-	-	290.36	283.6	346.784	351.929	278.151	418.062
ACIAD_RS01120	gene-ACIAD_RS01120	398	membrane protein	NA	NC_005966.1:238241-238640	0_Control	SAC	OK	190.981	302.714	0.664527	1.60943	0.00715	0.0138857	yes	-	-	-	-	-	-	-	168.074	160.235	244.633	323.545	276.364	308.232
ACIAD_RS01125	gene-ACIAD_RS01125	527	inorganic diphosphatase	NA	NC_005966.1:238766-239294	0_Control	SAC	OK	1201.24	3585.41	1.57761	8.79776	5e-05	0.00014084	yes	-	-	-	-	-	-	-	1169.1	1303.74	1130.88	3298.77	3533.44	3924.03
ACIAD_RS01130	gene-ACIAD_RS01130	1301	OprD family porin	NA	NC_005966.1:239384-240686	0_Control	SAC	OK	573.483	1196.23	1.06068	6.21862	5e-05	0.00014084	yes	-	-	-	-	-	-	-	566.167	592.083	562.198	1162.12	1225.14	1201.44
ACIAD_RS01135	gene-ACIAD_RS01135	824	hypothetical protein	NA	NC_005966.1:241308-242133	0_Control	SAC	OK	87.0004	78.2505	-0.152923	-0.419136	0.4625	0.542097	no	-	-	-	-	-	-	-	85.1836	99.704	76.1136	74.8602	87.0209	72.8703
ACIAD_RS01140	gene-ACIAD_RS01140	1487	YifB family Mg chelatase-like AAA ATPase	NA	NC_005966.1:242201-243689	0_Control	SAC	OK	20.754	38.7029	0.899051	2.07113	0.00125	0.00280991	yes	-	-	-	-	-	-	-	25.6551	14.6039	22.0031	40.4723	42.5643	33.0721
ACIAD_RS01145	gene-ACIAD_RS01145	227	accessory factor UbiK family protein	NA	NC_005966.1:243758-243986	0_Control	SAC	OK	2404.94	3734.87	0.635053	1.61356	0.00685	0.0134166	yes	-	-	-	-	-	-	-	2718.63	1981.76	2514.43	2926.52	4226.03	4052.05
ACIAD_RS01150	gene-ACIAD_RS01150	338	P-II family nitrogen regulator	indirectly regulates nitrogen metabolism%3B at high nitrogen levels P-II prevents the phosphorylation of NR-I%2C the transcriptional activator of the glutamine synthetase gene (glnA)%3B at low nitrogen levels P-II is uridylylated to form PII-UMP and interacts with an adenylyltransferase (GlnE) that activates GlnA	NC_005966.1:244263-244602	0_Control	SAC	OK	1013.51	1075.89	0.0861611	0.331877	0.5646	0.637955	no	-	-	-	-	-	-	-	979.934	836.576	1224.03	1200.33	1000.04	1027.28
ACIAD_RS01155	gene-ACIAD_RS01155	1400	ammonium transporter	NA	NC_005966.1:244663-246064	0_Control	SAC	OK	117.613	188.349	0.679356	3.24202	5e-05	0.00014084	yes	-	-	-	-	-	-	-	125.636	119.307	107.897	188.699	189.708	186.639
ACIAD_RS01160	gene-ACIAD_RS01160	479	transcriptional repressor NrdR	NA	NC_005966.1:246186-249039	0_Control	SAC	OK	1729.05	1312.71	-0.397427	-1.28018	0.0271	0.0462732	yes	-	-	-	-	-	-	-	1752.27	1754.08	1680.81	1244.61	1266.78	1426.76
ACIAD_RS01165	gene-ACIAD_RS01165	1091	bifunctional diaminohydroxyphosphoribosylaminopyrimidine deaminase/5-amino-6-(5-phosphoribosylamino)uracil reductase RibD	NA	NC_005966.1:246186-249039	0_Control	SAC	OK	489.613	595.553	0.282588	1.00995	0.07935	0.11944	no	-	-	-	-	-	-	-	478.199	483.466	507.173	631.816	552.814	602.028
ACIAD_RS01170	gene-ACIAD_RS01170	1295	restriction endonuclease subunit M	NA	NC_005966.1:246186-249039	0_Control	SAC	OK	362.932	402.747	0.150176	0.514225	0.3697	0.450865	no	-	-	-	-	-	-	-	368.921	362.446	357.427	385.452	397.83	424.959
ACIAD_RS01175	gene-ACIAD_RS01175	659	riboflavin synthase	NA	NC_005966.1:249083-249743	0_Control	SAC	OK	505.417	572.628	0.180125	0.958147	0.08965	0.133048	no	-	-	-	-	-	-	-	538.375	473.065	504.81	569.641	607.092	541.152
ACIAD_RS01180	gene-ACIAD_RS01180	218	hypothetical protein	NA	NC_005966.1:249790-250009	0_Control	SAC	OK	612.972	640.652	0.0637177	0.0659079	0.92945	0.942083	no	-	-	-	-	-	-	-	878.479	817	143.438	426.84	634.35	860.765
ACIAD_RS01185	gene-ACIAD_RS01185	632	hypothetical protein	NA	NC_005966.1:250131-250764	0_Control	SAC	OK	214.684	178.25	-0.268308	-0.910631	0.11155	0.160984	no	-	-	-	-	-	-	-	212.951	217.998	213.103	191.113	148.35	195.288
ACIAD_RS01190	gene-ACIAD_RS01190	407	DNA polymerase III subunit chi	NA	NC_005966.1:250799-252648	0_Control	SAC	OK	122.978	118.138	-0.0579288	-0.0812181	0.8885	0.910163	no	-	-	-	-	-	-	-	127.282	140.871	100.78	84.9624	139.302	130.149
ACIAD_RS01195	gene-ACIAD_RS01195	1448	leucyl aminopeptidase	NA	NC_005966.1:250799-252648	0_Control	SAC	OK	80.9092	191.266	1.2412	5.24045	5e-05	0.00014084	yes	-	-	-	-	-	-	-	76.5066	75.375	90.846	198.756	183.66	191.38
ACIAD_RS01200	gene-ACIAD_RS01200	1100	LPS export ABC transporter permease LptF	NA	NC_005966.1:252802-254973	0_Control	SAC	OK	383.81	1016.99	1.40584	6.24919	5e-05	0.00014084	yes	-	-	-	-	-	-	-	433.936	378.919	338.574	951.098	1085.03	1014.84
ACIAD_RS01205	gene-ACIAD_RS01205	1070	LPS export ABC transporter permease LptG	NA	NC_005966.1:252802-254973	0_Control	SAC	OK	225.57	485.728	1.10657	3.4011	5e-05	0.00014084	yes	-	-	-	-	-	-	-	211.961	252.229	212.521	493.103	472.895	491.185
ACIAD_RS01210	gene-ACIAD_RS01210	1547	2%2C3-bisphosphoglycerate-independent phosphoglycerate mutase	NA	NC_005966.1:255094-256642	0_Control	SAC	OK	380.149	537.839	0.500608	2.83833	5e-05	0.00014084	yes	-	-	-	-	-	-	-	352.207	398.51	389.731	497.736	571.904	543.878
ACIAD_RS01215	gene-ACIAD_RS01215	1181	S41 family peptidase	NA	NC_005966.1:256652-257834	0_Control	SAC	OK	118.103	154.975	0.391995	1.66398	0.00395	0.00804839	yes	-	-	-	-	-	-	-	115.203	102.546	136.559	153.739	157.651	153.535
ACIAD_RS01220	gene-ACIAD_RS01220	1415	sigma-54-dependent Fis family transcriptional regulator	NA	NC_005966.1:257835-259251	0_Control	SAC	OK	17.5095	28.2826	0.691778	1.3956	0.02195	0.0382682	yes	-	-	-	-	-	-	-	18.1511	13.9483	20.4291	24.9327	27.4433	32.4718
ACIAD_RS01225	gene-ACIAD_RS01225	1580	two-component sensor histidine kinase	NA	NC_005966.1:259268-260849	0_Control	SAC	OK	84.1723	76.6805	-0.134487	-0.531846	0.3563	0.437147	no	-	-	-	-	-	-	-	75.6043	70.6733	106.239	80.2133	78.4579	71.3703
sirA	gene-ACIAD_RS01230	635	response regulator	in Escherichia coli the protein UvrY is part of a two-component system along with BarA that is needed for efficient switching between glycolytic and gluconeogenic carbon sources possibly by regulating the Csr system%3B in Salmonella SirA and BarA regulate virulence gene expression also via the Csr system	NC_005966.1:260867-261503	0_Control	SAC	OK	80.2575	141.754	0.820682	2.06232	0.0009	0.00206834	yes	-	-	-	-	-	-	-	98.9227	59.8404	82.0094	138.694	125.109	161.46
ACIAD_RS01235	gene-ACIAD_RS01235	1019	D-alanyl-D-alanine endopeptidase PBP7/8	NA	NC_005966.1:261755-262775	0_Control	SAC	OK	330.49	318.746	-0.0521997	-0.289423	0.60965	0.678577	no	-	-	-	-	-	-	-	317.075	327.141	347.253	338.631	293.803	323.803
ACIAD_RS01240	gene-ACIAD_RS01240	1139	threonine synthase	NA	NC_005966.1:262868-264008	0_Control	SAC	OK	271.201	608.07	1.16487	6.46731	5e-05	0.00014084	yes	-	-	-	-	-	-	-	251.049	265.292	297.264	605.537	631.902	586.772
ACIAD_RS01245	gene-ACIAD_RS01245	1301	homoserine dehydrogenase	catalyzes the formation of L-aspartate 4-semialdehyde from L-homoserine	NC_005966.1:264068-265370	0_Control	SAC	OK	430.585	690.199	0.680714	3.8377	5e-05	0.00014084	yes	-	-	-	-	-	-	-	370.186	453.072	468.498	660.016	672.083	738.5
ACIAD_RS01250	gene-ACIAD_RS01250	812	DsbC family protein	NA	NC_005966.1:265545-266358	0_Control	SAC	OK	987.279	789.048	-0.323345	-1.79718	0.00155	0.00343255	yes	-	-	-	-	-	-	-	925.603	1005.2	1031.03	827.822	794.956	744.365
ACIAD_RS01255	gene-ACIAD_RS01255	917	site-specific tyrosine recombinase XerD	NA	NC_005966.1:266487-267405	0_Control	SAC	OK	48.7921	48.3314	-0.0136882	-0.0312779	0.96965	0.974551	no	-	-	-	-	-	-	-	65.6149	40.3247	40.4367	47.9017	56.484	40.6085
ACIAD_RS01260	gene-ACIAD_RS01260	263	ferrous iron transport protein A	NA	NC_005966.1:267557-269671	0_Control	SAC	OK	2071.56	2965.99	0.517795	0.964461	0.09845	0.144384	no	-	-	-	-	-	-	-	1932.34	2423.99	1858.35	2952.27	2941.24	3004.45
ACIAD_RS01265	gene-ACIAD_RS01265	1853	ferrous iron transporter B	NA	NC_005966.1:267557-269671	0_Control	SAC	OK	226.263	435.756	0.945524	4.83062	5e-05	0.00014084	yes	-	-	-	-	-	-	-	232.513	266.492	179.783	439.027	452.006	416.236
ACIAD_RS01270	gene-ACIAD_RS01270	251	hypothetical protein	NA	NC_005966.1:269687-269939	0_Control	SAC	NOTEST	44.3691	9.36395	-2.24437	0	1	1	no	-	-	-	-	-	-	-	0	133.107	0	28.0919	0	0
ACIAD_RS01275	gene-ACIAD_RS01275	1346	UDP-N-acetylmuramoyl-L-alanine--D-glutamate ligase	NA	NC_005966.1:270097-271444	0_Control	SAC	OK	153.696	373.592	1.28138	6.49656	5e-05	0.00014084	yes	-	-	-	-	-	-	-	139.802	166.288	154.998	365.567	397.295	357.913
ACIAD_RS01280	gene-ACIAD_RS01280	1196	putative lipid II flippase FtsW	NA	NC_005966.1:271468-272665	0_Control	SAC	OK	213.267	485.02	1.18538	6.29255	5e-05	0.00014084	yes	-	-	-	-	-	-	-	232.369	192.354	215.079	488.886	438.581	527.593
ACIAD_RS01285	gene-ACIAD_RS01285	878	tRNA glutamyl-Q(34) synthetase GluQRS	NA	NC_005966.1:272759-273638	0_Control	SAC	OK	123.914	243.283	0.9733	3.811	5e-05	0.00014084	yes	-	-	-	-	-	-	-	114.182	136.916	120.644	250.202	256.525	223.123
ACIAD_RS01290	gene-ACIAD_RS01290	530	RNA polymerase-binding protein DksA	NA	NC_005966.1:273642-274173	0_Control	SAC	OK	2616.73	5686.92	1.11988	6.68945	5e-05	0.00014084	yes	-	-	-	-	-	-	-	2552.81	2724.68	2572.69	5674.34	5912.26	5474.17
ACIAD_RS01295	gene-ACIAD_RS01295	809	3'%2C5'-cyclic-AMP phosphodiesterase	NA	NC_005966.1:274384-275194	0_Control	SAC	OK	31.3249	37.1663	0.246684	0.439762	0.44755	0.528429	no	-	-	-	-	-	-	-	24.9793	47.9663	21.0292	36.984	37.0956	37.4193
ACIAD_RS01300	gene-ACIAD_RS01300	620	NUDIX domain-containing protein	NA	NC_005966.1:275196-275817	0_Control	SAC	OK	376.049	353.611	-0.0887605	-0.390794	0.48625	0.565491	no	-	-	-	-	-	-	-	317.818	406.668	403.662	341.134	362.553	357.145
ACIAD_RS01305	gene-ACIAD_RS01305	1895	phosphomethylpyrimidine synthase ThiC	catalyzes the formation of 4-amino-2-methyl-5-phosphomethylpyrimidine from 5-amino-1-(5-phospho-D-ribosyl)imidazole and S-adenosyl-L-methionine in thiamine biosynthesis	NC_005966.1:275898-277794	0_Control	SAC	OK	17.4909	34.7011	0.988374	2.43405	0.00025	0.000626681	yes	-	-	-	-	-	-	-	15.036	19.8101	17.6267	25.6066	37.7037	40.7929
ACIAD_RS01310	gene-ACIAD_RS01310	1367	TolC family outer membrane protein	NA	NC_005966.1:278146-279514	0_Control	SAC	OK	118.779	139.693	0.23398	1.05149	0.0672	0.103489	no	-	-	-	-	-	-	-	124.582	113.103	118.652	134.998	138.917	145.165
ACIAD_RS01315	gene-ACIAD_RS01315	725	phosphate signaling complex protein PhoU	NA	NC_005966.1:279604-280330	0_Control	SAC	OK	204.86	218.007	0.0897341	0.34688	0.54975	0.62425	no	-	-	-	-	-	-	-	190.464	198.78	225.336	199.897	258.173	195.95
ACIAD_RS01320	gene-ACIAD_RS01320	272	oxidative damage protection protein	NA	NC_005966.1:280996-281269	0_Control	SAC	OK	1681.79	5404.52	1.68417	6.6324	5e-05	0.00014084	yes	-	-	-	-	-	-	-	1849.9	1739.82	1455.64	4503.77	6131.3	5578.49
ACIAD_RS01325	gene-ACIAD_RS01325	1433	argininosuccinate lyase	NA	NC_005966.1:281278-283854	0_Control	SAC	OK	268.129	404.992	0.594969	3.12704	5e-05	0.00014084	yes	-	-	-	-	-	-	-	280.078	265.601	258.708	394.299	432.397	388.282
ACIAD_RS01330	gene-ACIAD_RS01330	1151	alginate biosynthesis protein	NA	NC_005966.1:281278-283854	0_Control	SAC	OK	16.7444	17.6379	0.0749948	0.0722827	0.9032	0.921346	no	-	-	-	-	-	-	-	17.5566	11.9909	20.6858	12.4874	19.8422	20.584
ACIAD_RS01335	gene-ACIAD_RS01335	740	response regulator transcription factor	NA	NC_005966.1:283911-284652	0_Control	SAC	OK	925.117	529.802	-0.804182	-4.46962	5e-05	0.00014084	yes	-	-	-	-	-	-	-	891.795	916.838	966.717	470.381	579.376	539.649
ACIAD_RS01340	gene-ACIAD_RS01340	920	hydroxymethylbilane synthase	NA	NC_005966.1:284760-285681	0_Control	SAC	OK	655.941	633.411	-0.0504246	-0.275179	0.6323	0.697393	no	-	-	-	-	-	-	-	676.773	634.323	656.729	630.729	635.4	634.105
ACIAD_RS01345	gene-ACIAD_RS01345	770	uroporphyrinogen-III synthase	NA	NC_005966.1:285687-286458	0_Control	SAC	OK	156.543	184.03	0.233378	0.851542	0.1395	0.195182	no	-	-	-	-	-	-	-	137.432	161.335	170.863	184.641	188.578	178.871
ACIAD_RS01350	gene-ACIAD_RS01350	830	hypothetical protein	NA	NC_005966.1:286466-287297	0_Control	SAC	OK	151.162	242.761	0.683438	2.73047	5e-05	0.00014084	yes	-	-	-	-	-	-	-	135.511	178.879	139.097	216.83	232.353	279.098
ACIAD_RS01355	gene-ACIAD_RS01355	1193	hypothetical protein	NA	NC_005966.1:287312-288506	0_Control	SAC	OK	191.688	325.252	0.762798	3.8325	5e-05	0.00014084	yes	-	-	-	-	-	-	-	223.776	164.302	186.986	311.307	348.193	316.256
ACIAD_RS01360	gene-ACIAD_RS01360	440	acyl-CoA thioesterase	NA	NC_005966.1:288514-288955	0_Control	SAC	OK	269.503	338.282	0.327922	0.992283	0.0881	0.131073	no	-	-	-	-	-	-	-	283.744	262.849	261.917	337.179	384.8	292.865
ACIAD_RS01365	gene-ACIAD_RS01365	326	H-NS histone family protein	NA	NC_005966.1:289161-289488	0_Control	SAC	OK	21577.6	48315.7	1.16296	7.24219	5e-05	0.00014084	yes	-	-	-	-	-	-	-	21606.1	21609	21517.7	39139.9	54849.3	50957.8
ACIAD_RS01370	gene-ACIAD_RS01370	743	general secretion pathway protein	NA	NC_005966.1:289650-291239	0_Control	SAC	OK	52.7488	157.273	1.57606	3.46463	5e-05	0.00014084	yes	-	-	-	-	-	-	-	49.4451	57.8654	50.9358	178.366	137.741	155.712
ACIAD_RS01375	gene-ACIAD_RS01375	845	PDZ domain-containing protein	NA	NC_005966.1:289650-291239	0_Control	SAC	OK	225.425	204.615	-0.139733	-0.55885	0.32375	0.402898	no	-	-	-	-	-	-	-	240.813	237.613	197.848	208.83	205.882	199.133
ACIAD_RS01380	gene-ACIAD_RS01380	2318	type II secretion system protein GspD	NA	NC_005966.1:291279-293598	0_Control	SAC	OK	203.334	188.327	-0.11061	-0.595951	0.2974	0.375494	no	-	-	-	-	-	-	-	215.564	192.858	201.578	180.15	173.079	211.752
ACIAD_RS01385	gene-ACIAD_RS01385	653	FHA domain-containing protein	NA	NC_005966.1:293667-294321	0_Control	SAC	OK	379.677	444.274	0.226678	1.08353	0.0571	0.0894117	no	-	-	-	-	-	-	-	387.063	405.072	346.895	386.499	510.753	435.57
ACIAD_RS01390	gene-ACIAD_RS01390	665	phosphoglycolate phosphatase	NA	NC_005966.1:294393-295059	0_Control	SAC	OK	228.791	204.911	-0.159033	-0.586987	0.31035	0.388654	no	-	-	-	-	-	-	-	246.584	231.061	208.729	189.768	191.08	233.886
ACIAD_RS01395	gene-ACIAD_RS01395	1493	anthranilate synthase component I	NA	NC_005966.1:295162-296656	0_Control	SAC	OK	64.573	126.649	0.971836	3.84453	5e-05	0.00014084	yes	-	-	-	-	-	-	-	53.9014	74.1234	65.6941	133.182	133.127	113.639
ACIAD_RS01400	gene-ACIAD_RS01400	75	NA	NA	NC_005966.1:296754-296830	0_Control	SAC	NOTEST	0	0	0	0	1	1	no	-	-	-	-	-	-	-	0	0	0	0	0	0
ACIAD_RS01405	gene-ACIAD_RS01405	83	NA	NA	NC_005966.1:296888-296972	0_Control	SAC	NOTEST	0	0	0	0	1	1	no	-	-	-	-	-	-	-	0	0	0	0	0	0
ACIAD_RS01410	gene-ACIAD_RS01410	75	NA	NA	NC_005966.1:297009-297085	0_Control	SAC	NOTEST	0	0	0	0	1	1	no	-	-	-	-	-	-	-	0	0	0	0	0	0
ACIAD_RS01415	gene-ACIAD_RS01415	74	NA	NA	NC_005966.1:297098-297173	0_Control	SAC	NOTEST	0	0	0	0	1	1	no	-	-	-	-	-	-	-	0	0	0	0	0	0
ACIAD_RS01420	gene-ACIAD_RS01420	1190	elongation factor Tu	NA	NC_005966.1:297343-298534	0_Control	SAC	OK	1942.04	4133.87	1.08992	6.73725	5e-05	0.00014084	yes	-	-	-	-	-	-	-	1812.69	1997.01	2016.43	4152.95	4204.69	4043.95
ACIAD_RS01425	gene-ACIAD_RS01425	75	NA	NA	NC_005966.1:298590-298666	0_Control	SAC	NOTEST	0	0	0	0	1	1	no	-	-	-	-	-	-	-	0	0	0	0	0	0
ACIAD_RS01430	gene-ACIAD_RS01430	440	preprotein translocase subunit SecE	NA	NC_005966.1:298741-299182	0_Control	SAC	OK	3419.03	8821.53	1.36744	8.14393	5e-05	0.00014084	yes	-	-	-	-	-	-	-	3289.65	3444.23	3523.2	8286.68	8715.47	9462.43
ACIAD_RS01435	gene-ACIAD_RS01435	533	transcription termination/antitermination protein NusG	NA	NC_005966.1:299189-299723	0_Control	SAC	OK	2957.32	6090.67	1.04231	6.27914	5e-05	0.00014084	yes	-	-	-	-	-	-	-	3102.36	2938.68	2830.93	5811.64	6210.3	6250.09
ACIAD_RS01440	gene-ACIAD_RS01440	428	50S ribosomal protein L11	NA	NC_005966.1:299836-300265	0_Control	SAC	OK	1891.75	4325.96	1.1933	6.59161	5e-05	0.00014084	yes	-	-	-	-	-	-	-	1725.69	2091.32	1858.23	4624.05	4413.83	3940.01
ACIAD_RS01445	gene-ACIAD_RS01445	695	50S ribosomal protein L1	NA	NC_005966.1:300268-300964	0_Control	SAC	OK	1279.96	2830.57	1.14499	6.70229	5e-05	0.00014084	yes	-	-	-	-	-	-	-	1292.24	1227.19	1320.46	2902.6	2934.88	2654.24
ACIAD_RS01450	gene-ACIAD_RS01450	506	50S ribosomal protein L10	NA	NC_005966.1:301233-301740	0_Control	SAC	OK	2634.68	5393.85	1.03369	6.12518	5e-05	0.00014084	yes	-	-	-	-	-	-	-	2602.48	2716.86	2584.71	5681.39	5198.27	5301.89
ACIAD_RS01455	gene-ACIAD_RS01455	365	50S ribosomal protein L7/L12	NA	NC_005966.1:301782-302148	0_Control	SAC	OK	9547.44	27256.9	1.51344	9.30335	5e-05	0.00014084	yes	-	-	-	-	-	-	-	9704.24	9791.58	9146.51	24101	28156.3	29513.5
ACIAD_RS01460	gene-ACIAD_RS01460	4088	DNA-directed RNA polymerase subunit beta	NA	NC_005966.1:302456-306545	0_Control	SAC	OK	963.346	1671.34	0.794881	4.91182	5e-05	0.00014084	yes	-	-	-	-	-	-	-	991.875	958.35	939.812	1616.99	1736.17	1660.86
ACIAD_RS01465	gene-ACIAD_RS01465	4193	DNA-directed RNA polymerase subunit beta'	NA	NC_005966.1:306633-310827	0_Control	SAC	OK	1188.07	1930.33	0.700229	4.30684	5e-05	0.00014084	yes	-	-	-	-	-	-	-	1197.58	1197.93	1168.69	1905.91	1997.32	1887.75
ACIAD_RS01470	gene-ACIAD_RS01470	356	hypothetical protein	NA	NC_005966.1:311073-311430	0_Control	SAC	OK	3354.69	1531.82	-1.13093	-5.73482	5e-05	0.00014084	yes	-	-	-	-	-	-	-	3139.31	3560.52	3364.25	1120.43	1757.45	1717.59
ACIAD_RS01475	gene-ACIAD_RS01475	485	DUF4442 domain-containing protein	NA	NC_005966.1:311476-311962	0_Control	SAC	OK	71.5272	101.135	0.499717	0.908514	0.119	0.170416	no	-	-	-	-	-	-	-	101.409	37.0422	76.1303	113.999	112.931	76.4745
ACIAD_RS01480	gene-ACIAD_RS01480	926	alpha/beta fold hydrolase	NA	NC_005966.1:312031-312958	0_Control	SAC	OK	508.342	452.469	-0.16798	-0.872085	0.12505	0.177462	no	-	-	-	-	-	-	-	543.938	472.25	508.837	466.877	436.08	454.45
ACIAD_RS01485	gene-ACIAD_RS01485	1421	Na+/H+ antiporter family protein	NA	NC_005966.1:313077-314499	0_Control	SAC	OK	113.304	552.797	2.28655	11.2192	5e-05	0.00014084	yes	-	-	-	-	-	-	-	106.848	112.561	120.502	501.646	550.865	605.882
ACIAD_RS01490	gene-ACIAD_RS01490	626	membrane protein	NA	NC_005966.1:314777-315404	0_Control	SAC	OK	6591.28	3058.6	-1.10769	-6.77482	5e-05	0.00014084	yes	-	-	-	-	-	-	-	6630.35	6528.28	6615.22	2933.51	3032.22	3210.07
ACIAD_RS01495	gene-ACIAD_RS01495	350	hypothetical protein	NA	NC_005966.1:315636-315987	0_Control	SAC	OK	42.8127	68.2783	0.673388	0.637865	0.2671	0.343579	no	-	-	-	-	-	-	-	31.9237	81.4616	15.0528	91.0958	66.4689	47.2703
ACIAD_RS01500	gene-ACIAD_RS01500	1922	molecular chaperone HtpG	NA	NC_005966.1:316091-318014	0_Control	SAC	OK	995.095	1736.59	0.803354	4.95997	5e-05	0.00014084	yes	-	-	-	-	-	-	-	1002.87	988.692	993.727	1723.09	1795.12	1691.57
ACIAD_RS01505	gene-ACIAD_RS01505	845	hypothetical protein	NA	NC_005966.1:318095-318941	0_Control	SAC	OK	19.5339	23.1946	0.247809	0.356717	0.5251	0.600603	no	-	-	-	-	-	-	-	11.747	27.0699	19.7848	20.0798	22.1719	27.332
ACIAD_RS01510	gene-ACIAD_RS01510	710	aspartate/glutamate racemase family protein	NA	NC_005966.1:319379-320090	0_Control	SAC	OK	11.3914	15.5808	0.45183	0.458667	0.4354	0.517449	no	-	-	-	-	-	-	-	7.55913	19.3501	7.26489	25.7745	4.10211	16.8659
ACIAD_RS01515	gene-ACIAD_RS01515	1298	dicarboxylate/amino acid:cation symporter	NA	NC_005966.1:320207-321506	0_Control	SAC	OK	162.65	107.596	-0.596149	-2.60801	5e-05	0.00014084	yes	-	-	-	-	-	-	-	146.142	165.22	176.588	103.01	112.186	107.593
ACIAD_RS01525	gene-ACIAD_RS01525		IS3 family transposase	frameshifted	NC_005966.1:321644-322804	0_Control	SAC	OK	16.0239	11.4114	-0.489748	-0.696781	0.22615	0.297183	no	-	-	-	-	-	-	-	21.2714	11.8866	14.9138	9.7267	13.4564	11.0511
ACIAD_RS01530	gene-ACIAD_RS01530	890	LysR family transcriptional regulator	NA	NC_005966.1:322806-323697	0_Control	SAC	OK	1974.38	3680.14	0.898363	5.50316	5e-05	0.00014084	yes	-	-	-	-	-	-	-	1888.88	2013.07	2021.17	3554.71	3902.03	3583.67
ACIAD_RS01535	gene-ACIAD_RS01535	1184	hypothetical protein	NA	NC_005966.1:324125-325310	0_Control	SAC	OK	28.1242	36.886	0.391259	0.860779	0.13985	0.19558	no	-	-	-	-	-	-	-	24.4734	30.8589	29.0404	37.022	46.337	27.299
ACIAD_RS01540	gene-ACIAD_RS01540	230	hypothetical protein	NA	NC_005966.1:325550-325781	0_Control	SAC	OK	316.88	141.949	-1.15857	-0.660829	0.21695	0.28699	no	-	-	-	-	-	-	-	522.579	227.183	200.879	97.2595	256.342	72.2446
ACIAD_RS01545	gene-ACIAD_RS01545	227	hypothetical protein	NA	NC_005966.1:326135-326363	0_Control	SAC	NOTEST	0	57.7879	Inf	0	1	1	yeS	-	-	-	-	-	-	-	0	0	0	0	93.9118	79.4519
ACIAD_RS01550	gene-ACIAD_RS01550	707	DsbA family oxidoreductase	NA	NC_005966.1:326783-327491	0_Control	SAC	OK	429.336	988.169	1.20265	6.36891	5e-05	0.00014084	yes	-	-	-	-	-	-	-	414.617	471.275	402.117	947.599	974.487	1042.42
ACIAD_RS01555	gene-ACIAD_RS01555	758	hypothetical protein	NA	NC_005966.1:327658-328417	0_Control	SAC	OK	68.3633	118.188	0.789785	2.10272	0.0006	0.00141151	yes	-	-	-	-	-	-	-	65.1624	77.2649	62.6625	120.19	133.653	100.72
ACIAD_RS01560	gene-ACIAD_RS01560	494	hypothetical protein	NA	NC_005966.1:328669-329164	0_Control	SAC	OK	203.485	192.09	-0.083143	-0.229831	0.6831	0.742165	no	-	-	-	-	-	-	-	174.688	228.711	207.056	213.83	186.398	176.041
ACIAD_RS01565	gene-ACIAD_RS01565	1172	acetyl-CoA C-acyltransferase FadA	NA	NC_005966.1:329210-330383	0_Control	SAC	OK	494.934	487.643	-0.021412	-0.117609	0.8336	0.866723	no	-	-	-	-	-	-	-	507.208	492.28	485.314	514.474	458.193	490.261
ACIAD_RS01570	gene-ACIAD_RS01570	2153	fatty acid oxidation complex subunit alpha FadB	NA	NC_005966.1:330396-332550	0_Control	SAC	OK	1058.59	902.057	-0.230849	-1.4208	0.01285	0.0238677	yes	-	-	-	-	-	-	-	1099.22	1046.47	1030.07	926.198	917.323	862.651
ACIAD_RS01575	gene-ACIAD_RS01575	1004	hypothetical protein	NA	NC_005966.1:332951-333956	0_Control	SAC	OK	1699.46	2053.52	0.27302	1.66136	0.00375	0.00768814	yes	-	-	-	-	-	-	-	1688.59	1608.22	1801.58	1953.46	2210.05	1997.05
ACIAD_RS01580	gene-ACIAD_RS01580	914	lipid A hydroxylase LpxO	NA	NC_005966.1:334121-335036	0_Control	SAC	OK	469.431	958.157	1.02935	5.58386	5e-05	0.00014084	yes	-	-	-	-	-	-	-	440.257	480.646	487.39	937	1008.56	928.914
ACIAD_RS01585	gene-ACIAD_RS01585	557	hypothetical protein	NA	NC_005966.1:335211-335769	0_Control	SAC	OK	81.3719	245.011	1.59024	3.91318	5e-05	0.00014084	yes	-	-	-	-	-	-	-	112.026	51.5882	80.5016	260.781	243.398	230.853
ACIAD_RS01590	gene-ACIAD_RS01590	1799	excinuclease ABC subunit UvrC	NA	NC_005966.1:335859-337659	0_Control	SAC	OK	508.397	726.172	0.514356	3.05343	5e-05	0.00014084	yes	-	-	-	-	-	-	-	503.931	530.405	490.856	707.656	737.785	733.075
ACIAD_RS01595	gene-ACIAD_RS01595	803	thioesterase family protein	NA	NC_005966.1:337746-338550	0_Control	SAC	OK	65.9786	106.416	0.68965	1.85559	0.0016	0.00353018	yes	-	-	-	-	-	-	-	72.5804	64.6356	60.7198	110.685	109.091	99.4739
ACIAD_RS01600	gene-ACIAD_RS01600	587	CDP-diacylglycerol--glycerol-3-phosphate 3-phosphatidyltransferase	NA	NC_005966.1:338657-339245	0_Control	SAC	OK	319.134	677.258	1.08554	4.94835	5e-05	0.00014084	yes	-	-	-	-	-	-	-	317.298	267.137	372.966	676.512	718.057	637.205
ACIAD_RS01605	gene-ACIAD_RS01605	860	methylated-DNA--[protein]-cysteine S-methyltransferase	NA	NC_005966.1:339359-340825	0_Control	SAC	OK	27.6217	49.9079	0.853465	1.17681	0.04535	0.0732823	no	-	-	-	-	-	-	-	20.0602	35.2212	27.5839	54.8763	47.8826	46.9649
ACIAD_RS01610	gene-ACIAD_RS01610	608	alpha-ketoglutarate-dependent dioxygenase AlkB	NA	NC_005966.1:339359-340825	0_Control	SAC	OK	32.5258	31.4812	-0.047091	-0.047143	0.9445	0.954742	no	-	-	-	-	-	-	-	38.6082	54.3391	4.63003	37.1756	29.0326	28.2355
ACIAD_RS01615	gene-ACIAD_RS01615	782	hypothetical protein	NA	NC_005966.1:340878-341661	0_Control	SAC	OK	85.6043	164.167	0.939412	2.86597	5e-05	0.00014084	yes	-	-	-	-	-	-	-	85.224	73.8493	97.7397	179.105	164.81	148.587
ACIAD_RS01620	gene-ACIAD_RS01620	2099	FUSC family protein	NA	NC_005966.1:342114-344410	0_Control	SAC	OK	25.7666	40.9657	0.668913	2.02458	0.00055	0.00130107	yes	-	-	-	-	-	-	-	28.685	26.4559	22.1589	42.1028	36.5871	44.2071
ACIAD_RS01625	gene-ACIAD_RS01625	209	DUF1656 domain-containing protein	NA	NC_005966.1:342114-344410	0_Control	SAC	NOTEST	0	0	0	0	1	1	no	-	-	-	-	-	-	-	0	0	0	0	0	0
ACIAD_RS01630	gene-ACIAD_RS01630	1016	HlyD family secretion protein	NA	NC_005966.1:344444-345461	0_Control	SAC	OK	94.3349	151.081	0.679459	2.4923	0.00015	0.00039319	yes	-	-	-	-	-	-	-	105.337	93.8298	83.8381	152.707	162.227	138.309
ACIAD_RS01635	gene-ACIAD_RS01635	443	Holliday junction resolvase RuvX	NA	NC_005966.1:345523-346514	0_Control	SAC	OK	101.128	178.411	0.819027	1.41619	0.0177	0.0317302	yes	-	-	-	-	-	-	-	87.3654	116.101	99.9173	156.402	216.439	162.393
ACIAD_RS01640	gene-ACIAD_RS01640	554	YqgE/AlgH family protein	NA	NC_005966.1:345523-346514	0_Control	SAC	OK	568.383	493.682	-0.203283	-0.936292	0.10645	0.154596	no	-	-	-	-	-	-	-	525.89	567.086	612.175	408.891	528.974	543.179
ACIAD_RS01645	gene-ACIAD_RS01645	1661	DNA repair protein RecN	NA	NC_005966.1:346629-348291	0_Control	SAC	OK	27.0365	60.8228	1.1697	3.37646	5e-05	0.00014084	yes	-	-	-	-	-	-	-	28.7685	28.1969	24.1441	68.782	54.6266	59.0597
ACIAD_RS01650	gene-ACIAD_RS01650	1307	hypothetical protein	NA	NC_005966.1:348406-349714	0_Control	SAC	OK	45.733	37.4671	-0.287611	-0.752171	0.1973	0.264396	no	-	-	-	-	-	-	-	38.3096	42.6635	56.2259	29.729	37.3726	45.2997
ACIAD_RS01655	gene-ACIAD_RS01655	326	pyrimidine/purine nucleoside phosphorylase	NA	NC_005966.1:349792-350119	0_Control	SAC	OK	622.45	2401.01	1.94761	6.97363	5e-05	0.00014084	yes	-	-	-	-	-	-	-	744.345	575.143	547.862	2367.86	2471.25	2363.92
ACIAD_RS01660	gene-ACIAD_RS01660	746	23S rRNA (guanosine(2251)-2'-O)-methyltransferase RlmB	NA	NC_005966.1:350218-350965	0_Control	SAC	OK	232.011	382.253	0.720335	3.2422	5e-05	0.00014084	yes	-	-	-	-	-	-	-	214.163	262.448	219.422	392.982	370.78	382.999
ACIAD_RS01665	gene-ACIAD_RS01665	917	DMT family transporter	NA	NC_005966.1:351005-352510	0_Control	SAC	OK	143.833	246.532	0.77738	2.97573	5e-05	0.00014084	yes	-	-	-	-	-	-	-	139.104	155.922	136.474	217.953	231.584	290.06
ACIAD_RS01670	gene-ACIAD_RS01670	590	dephospho-CoA kinase	NA	NC_005966.1:351005-352510	0_Control	SAC	OK	55.6159	133.901	1.26759	1.87562	0.0044	0.00889241	yes	-	-	-	-	-	-	-	81.1824	46.739	38.9264	137.839	133.44	130.424
ACIAD_RS01675	gene-ACIAD_RS01675	860	prepilin peptidase	NA	NC_005966.1:352512-354599	0_Control	SAC	OK	190.167	313.757	0.722381	2.18045	0.0002	0.000512103	yes	-	-	-	-	-	-	-	200.602	187.846	182.053	317.499	295.019	328.754
ACIAD_RS01680	gene-ACIAD_RS01680	1226	type II secretion system F family protein	NA	NC_005966.1:352512-354599	0_Control	SAC	OK	302.887	386.226	0.350666	1.6021	0.0052	0.0103965	yes	-	-	-	-	-	-	-	313.619	306.536	288.504	367.738	395.185	395.754
ACIAD_RS01685	gene-ACIAD_RS01685	1712	type IV-A pilus assembly ATPase PilB	NA	NC_005966.1:354627-356340	0_Control	SAC	OK	452.174	356.489	-0.34302	-1.94508	0.00065	0.00152075	yes	-	-	-	-	-	-	-	514.387	433.055	409.081	342.005	369.667	357.797
ACIAD_RS01690	gene-ACIAD_RS01690	797	triose-phosphate isomerase	NA	NC_005966.1:356604-357402	0_Control	SAC	OK	707.094	1286.87	0.863895	4.81265	5e-05	0.00014084	yes	-	-	-	-	-	-	-	676.203	705.572	739.508	1274.09	1264.92	1321.61
ACIAD_RS01695	gene-ACIAD_RS01695	329	preprotein translocase subunit SecG	NA	NC_005966.1:357411-357741	0_Control	SAC	OK	1851.16	4554.01	1.29871	6.56824	5e-05	0.00014084	yes	-	-	-	-	-	-	-	1812.93	1890.65	1849.89	4252.6	5088.73	4320.7
ACIAD_RS01700	gene-ACIAD_RS01700	84	NA	NA	NC_005966.1:357797-358029	0_Control	SAC	NOTEST	0	0	0	0	1	1	no	-	-	-	-	-	-	-	0	0	0	0	0	0
ACIAD_RS01705	gene-ACIAD_RS01705	76	NA	NA	NC_005966.1:358377-358454	0_Control	SAC	NOTEST	0	0	0	0	1	1	no	-	-	-	-	-	-	-	0	0	0	0	0	0
ACIAD_RS01710	gene-ACIAD_RS01710	76	NA	NA	NC_005966.1:358541-358618	0_Control	SAC	NOTEST	0	0	0	0	1	1	no	-	-	-	-	-	-	-	0	0	0	0	0	0
ACIAD_RS01715	gene-ACIAD_RS01715	524	ribosome maturation factor RimP	NA	NC_005966.1:358820-359345	0_Control	SAC	OK	1927.9	2021.32	0.0682679	0.385505	0.4979	0.575004	no	-	-	-	-	-	-	-	2087.81	1925.02	1770.85	1829.97	2142.07	2091.91
nusA	gene-ACIAD_RS01720	1484	transcription termination/antitermination protein NusA	modifies transcription through interactions with RNA polymerase affecting elongation%2C readthrough%2C termination%2C and antitermination	NC_005966.1:359380-360865	0_Control	SAC	OK	1287.74	2163.76	0.748704	4.61673	5e-05	0.00014084	yes	-	-	-	-	-	-	-	1282.99	1317.52	1262.71	2077.55	2205.02	2208.72
ACIAD_RS01725	gene-ACIAD_RS01725	2699	translation initiation factor IF-2	NA	NC_005966.1:360875-363976	0_Control	SAC	OK	933.285	1421.35	0.606872	3.22724	5e-05	0.00014084	yes	-	-	-	-	-	-	-	966.513	989.78	843.563	1358.14	1481.19	1424.72
ACIAD_RS01730	gene-ACIAD_RS01730	401	ribosome-binding factor A	NA	NC_005966.1:360875-363976	0_Control	SAC	OK	4911.39	7963.51	0.697275	2.19436	0.00015	0.00039319	yes	-	-	-	-	-	-	-	5279.21	4943.38	4511.57	6883.35	8534.76	8472.43
ACIAD_RS01735	gene-ACIAD_RS01735	416	Na+/H+ antiporter subunit G	NA	NC_005966.1:364021-364438	0_Control	SAC	OK	106.96	149.775	0.485725	0.90511	0.11535	0.165986	no	-	-	-	-	-	-	-	120.824	123.457	76.5994	130.147	148.877	170.302
ACIAD_RS01740	gene-ACIAD_RS01740	275	monovalent cation/H+ antiporter subunit F	NA	NC_005966.1:364447-365247	0_Control	SAC	OK	26.6208	58.696	1.14071	0.76611	0.414	0.495969	no	-	-	-	-	-	-	-	79.8624	0	0	52.0925	54.9549	69.0407
ACIAD_RS01745	gene-ACIAD_RS01745	527	Na+/H+ antiporter subunit E	NA	NC_005966.1:364447-365247	0_Control	SAC	OK	134.921	98.4582	-0.454531	-1.03111	0.0778	0.117329	no	-	-	-	-	-	-	-	136.086	126.577	142.1	89.3067	99.1004	106.968
ACIAD_RS01750	gene-ACIAD_RS01750	1808	monovalent cation/H+ antiporter subunit D	NA	NC_005966.1:365249-370272	0_Control	SAC	OK	112.921	175.568	0.636709	1.8453	0.00175	0.0038356	yes	-	-	-	-	-	-	-	131.494	102.22	105.05	161.612	183.379	181.712
ACIAD_RS01755	gene-ACIAD_RS01755	368	Na+/H+ antiporter subunit C	NA	NC_005966.1:365249-370272	0_Control	SAC	OK	127.852	156.58	0.292425	0.233014	0.6904	0.748188	no	-	-	-	-	-	-	-	151.609	140.708	91.238	188.5	120.937	160.302
ACIAD_RS01760	gene-ACIAD_RS01760	2849	monovalent cation/H+ antiporter subunit A	NA	NC_005966.1:365249-370272	0_Control	SAC	OK	166.635	235.192	0.49715	2.29653	0.0001	0.000272669	yes	-	-	-	-	-	-	-	166.929	159.206	173.769	241.784	229.832	233.96
ACIAD_RS01765	gene-ACIAD_RS01765	1367	ATP-binding protein	NA	NC_005966.1:370599-371967	0_Control	SAC	OK	143.694	121.01	-0.24787	-1.12251	0.0499	0.0794723	no	-	-	-	-	-	-	-	165.584	143.803	121.695	116.95	111.975	134.105
ACIAD_RS01770	gene-ACIAD_RS01770	1502	ATP-dependent helicase	NA	NC_005966.1:371979-373482	0_Control	SAC	OK	80.4003	149.101	0.891014	3.83744	5e-05	0.00014084	yes	-	-	-	-	-	-	-	92.9508	72.1521	76.098	152.233	150.191	144.878
ACIAD_RS01775	gene-ACIAD_RS01775	773	bifunctional phosphoribosyl-AMP cyclohydrolase/phosphoribosyl-ATP diphosphatase HisIE	NA	NC_005966.1:373491-374265	0_Control	SAC	OK	622.304	718.45	0.207266	1.09008	0.05855	0.0916341	no	-	-	-	-	-	-	-	583.302	706.568	577.043	760.251	719.315	675.783
ACIAD_RS01780	gene-ACIAD_RS01780	1271	FAD-dependent monooxygenase	NA	NC_005966.1:374433-375705	0_Control	SAC	OK	59.1851	71.1158	0.264936	0.844611	0.1341	0.188581	no	-	-	-	-	-	-	-	75.8459	61.8127	39.8968	54.4234	76.4661	82.458
ACIAD_RS01785	gene-ACIAD_RS01785	1619	2-octaprenylphenol hydroxylase	NA	NC_005966.1:375763-377383	0_Control	SAC	OK	96.0063	171.587	0.837741	4.01268	5e-05	0.00014084	yes	-	-	-	-	-	-	-	105.689	76.6	105.73	167.13	178.53	169.101
ACIAD_RS01790	gene-ACIAD_RS01790	665	hypothetical protein	NA	NC_005966.1:377396-378062	0_Control	SAC	OK	285.348	328.313	0.202348	0.868329	0.1289	0.182145	no	-	-	-	-	-	-	-	321.812	265.293	268.94	290.345	350.314	344.28
ACIAD_RS01795	gene-ACIAD_RS01795	944	bifunctional demethylmenaquinone methyltransferase/2-methoxy-6-polyprenyl-1%2C4-benzoquinol methylase UbiE	NA	NC_005966.1:378074-379019	0_Control	SAC	OK	147.797	229.474	0.634713	2.69242	5e-05	0.00014084	yes	-	-	-	-	-	-	-	116.104	188.73	138.557	235.008	229.326	224.087
ACIAD_RS01800	gene-ACIAD_RS01800	713	hypothetical protein	NA	NC_005966.1:379176-379890	0_Control	SAC	OK	519.122	388.658	-0.417573	-2.16711	0.0003	0.00074204	yes	-	-	-	-	-	-	-	540.808	507.609	508.949	355.168	442.179	368.627
ACIAD_RS01805	gene-ACIAD_RS01805	581	thin pilus major pilin AcuA	NA	NC_005966.1:380879-381461	0_Control	SAC	OK	1632.51	2795.4	0.775962	4.48958	5e-05	0.00014084	yes	-	-	-	-	-	-	-	1489.38	1705.56	1702.58	2700.96	2927.5	2757.72
ACIAD_RS01810	gene-ACIAD_RS01810	707	thin pilus assembly periplasmic chaperone AcuD	NA	NC_005966.1:381484-382192	0_Control	SAC	OK	1094.77	563.228	-0.958835	-5.35511	5e-05	0.00014084	yes	-	-	-	-	-	-	-	969.975	1195.72	1118.62	579.281	545.052	565.352
ACIAD_RS01815	gene-ACIAD_RS01815	2552	thin pilus assembly outer membrane usher AcuC	NA	NC_005966.1:382219-384772	0_Control	SAC	OK	1015.04	692.676	-0.551283	-3.39242	5e-05	0.00014084	yes	-	-	-	-	-	-	-	1034.11	967.589	1043.42	633.742	734.075	710.209
ACIAD_RS01820	gene-ACIAD_RS01820	1049	thin pilus adhesin subunit AcuG	NA	NC_005966.1:384772-385822	0_Control	SAC	OK	383.747	685.094	0.836145	4.49284	5e-05	0.00014084	yes	-	-	-	-	-	-	-	384.399	402.78	364.063	690.469	690.348	674.464
ACIAD_RS01825	gene-ACIAD_RS01825	1424	polyphosphate--AMP phosphotransferase	NA	NC_005966.1:386765-388190	0_Control	SAC	OK	116.245	122.68	0.0777374	0.345778	0.54395	0.618842	no	-	-	-	-	-	-	-	99.0722	133.809	115.853	127.845	118.541	121.655
ACIAD_RS01830	gene-ACIAD_RS01830	1319	MFS transporter	is involved in the uptake of citrate and the transport of protons into the cell	NC_005966.1:388254-389574	0_Control	SAC	OK	20.2424	382.485	4.23995	10.7501	5e-05	0.00014084	yes	-	-	-	-	-	-	-	21.4125	20.2509	19.0637	378.434	389.757	379.265
ACIAD_RS01835	gene-ACIAD_RS01835	503	hypothetical protein	NA	NC_005966.1:389763-390267	0_Control	SAC	OK	872.432	470.965	-0.889422	-4.15253	5e-05	0.00014084	yes	-	-	-	-	-	-	-	890.863	842.261	884.171	416.412	490.472	506.011
ACIAD_RS01840	gene-ACIAD_RS01840	3665	exonuclease V subunit gamma	NA	NC_005966.1:390431-394097	0_Control	SAC	OK	40.8777	70.371	0.783667	3.81512	5e-05	0.00014084	yes	-	-	-	-	-	-	-	40.4845	42.0245	40.1242	65.7975	69.2897	76.0259
ACIAD_RS01845	gene-ACIAD_RS01845	3704	exonuclease V subunit beta	NA	NC_005966.1:394103-397808	0_Control	SAC	OK	42.9233	58.7572	0.453006	2.18334	0.0001	0.000272669	yes	-	-	-	-	-	-	-	44.1343	40.4995	44.1361	62.2294	56.2734	57.7689
ACIAD_RS01850	gene-ACIAD_RS01850	1778	exodeoxyribonuclease V subunit alpha	NA	NC_005966.1:397903-399682	0_Control	SAC	OK	29.1315	40.4321	0.47292	1.35168	0.0215	0.0375935	yes	-	-	-	-	-	-	-	41.6044	20.132	25.6581	41.3205	40.5955	39.3802
ACIAD_RS01855	gene-ACIAD_RS01855	1298	hypothetical protein	NA	NC_005966.1:400223-401522	0_Control	SAC	OK	32.1922	42.487	0.40031	0.990508	0.08605	0.128279	no	-	-	-	-	-	-	-	25.197	29.2578	42.122	38.4365	40.3868	48.6378
ACIAD_RS01860	gene-ACIAD_RS01860	269	30S ribosomal protein S15	NA	NC_005966.1:401801-402071	0_Control	SAC	OK	107244	299557	1.48193	9.08119	5e-05	0.00014084	yes	-	-	-	-	-	-	-	113367	107207	101158	266975	314207	317489
ACIAD_RS01865	gene-ACIAD_RS01865	2093	polyribonucleotide nucleotidyltransferase	NA	NC_005966.1:402323-404417	0_Control	SAC	OK	548.371	1158.25	1.07872	6.55525	5e-05	0.00014084	yes	-	-	-	-	-	-	-	550.616	555.407	539.091	1195	1133.31	1146.44
ACIAD_RS01870	gene-ACIAD_RS01870	1223	magnesium transporter CorA family protein	NA	NC_005966.1:404766-405990	0_Control	SAC	OK	138.643	133.609	-0.0533538	-0.231764	0.68855	0.746889	no	-	-	-	-	-	-	-	144.633	137.065	134.231	130.67	134.391	135.767
ACIAD_RS01875	gene-ACIAD_RS01875	380	fluoride efflux transporter CrcB	NA	NC_005966.1:406177-406558	0_Control	SAC	OK	62.6776	103.317	0.721054	0.939349	0.1003	0.146952	no	-	-	-	-	-	-	-	75.746	64.4546	47.8323	122.896	65.8778	121.177
ACIAD_RS01880	gene-ACIAD_RS01880	323	MerR family transcriptional regulator	NA	NC_005966.1:406665-406989	0_Control	SAC	OK	468.897	191.676	-1.2906	-2.46865	0.0005	0.00119034	yes	-	-	-	-	-	-	-	519.435	360.71	526.544	162.903	166.71	245.415
ACIAD_RS01885	gene-ACIAD_RS01885	941	DNA-binding protein	NA	NC_005966.1:407000-407942	0_Control	SAC	OK	578.126	365.912	-0.659885	-3.61244	5e-05	0.00014084	yes	-	-	-	-	-	-	-	610.884	540.049	583.443	362.107	395.233	340.397
ACIAD_RS01890	gene-ACIAD_RS01890	875	Hsp33 family molecular chaperone HslO	NA	NC_005966.1:408144-409020	0_Control	SAC	OK	574.4	1405.02	1.29047	7.20351	5e-05	0.00014084	yes	-	-	-	-	-	-	-	559.617	581.771	581.812	1407.43	1429	1378.65
ACIAD_RS01895	gene-ACIAD_RS01895	1844	potassium transporter	involved in potassium efflux	NC_005966.1:409070-410915	0_Control	SAC	OK	34.857	63.1819	0.858064	2.83453	5e-05	0.00014084	yes	-	-	-	-	-	-	-	29.9197	32.9305	41.7207	55.3757	79.0031	55.167
ACIAD_RS01900	gene-ACIAD_RS01900	2231	primosomal protein N'	NA	NC_005966.1:410988-413220	0_Control	SAC	OK	38.8896	60.0692	0.627243	2.34305	0.00015	0.00039319	yes	-	-	-	-	-	-	-	45.5321	37.5116	33.625	66.3523	59.7556	54.0997
ACIAD_RS01905	gene-ACIAD_RS01905	1205	type II secretion system protein GspF	NA	NC_005966.1:413359-414565	0_Control	SAC	OK	116.831	154.216	0.400534	1.70824	0.003	0.00628441	yes	-	-	-	-	-	-	-	90.2393	137.733	122.521	144.885	166.485	151.279
ACIAD_RS01910	gene-ACIAD_RS01910	488	type II secretion system protein GspG	NA	NC_005966.1:414588-415077	0_Control	SAC	OK	459.778	803.594	0.80553	3.61705	5e-05	0.00014084	yes	-	-	-	-	-	-	-	536.71	439.156	403.468	717.774	780.471	912.538
ACIAD_RS01915	gene-ACIAD_RS01915	338	hypothetical protein	NA	NC_005966.1:415340-415679	0_Control	SAC	OK	3245.73	5068.46	0.643005	3.4449	5e-05	0.00014084	yes	-	-	-	-	-	-	-	3795.02	3091.69	2850.47	4497.35	5473.35	5234.68
ACIAD_RS01920	gene-ACIAD_RS01920	1559	apolipoprotein N-acyltransferase	NA	NC_005966.1:416094-418490	0_Control	SAC	OK	123.743	328.418	1.40818	6.15036	5e-05	0.00014084	yes	-	-	-	-	-	-	-	90.2827	135.311	145.636	300.011	326.776	358.466
ACIAD_RS01925	gene-ACIAD_RS01925	839	CBS domain-containing protein	NA	NC_005966.1:416094-418490	0_Control	SAC	OK	100.628	221.986	1.14144	2.59784	5e-05	0.00014084	yes	-	-	-	-	-	-	-	94.9164	118.476	88.491	219.013	220.787	226.157
ACIAD_RS01930	gene-ACIAD_RS01930	257	sulfurtransferase TusA	NA	NC_005966.1:418676-418934	0_Control	SAC	OK	1421.21	1973.36	0.47353	1.29579	0.02625	0.0449247	yes	-	-	-	-	-	-	-	1338.14	1458.52	1466.99	1990.92	1874.45	2054.71
ACIAD_RS01935	gene-ACIAD_RS01935	788	shikimate dehydrogenase	NA	NC_005966.1:419026-419815	0_Control	SAC	OK	78.301	141.753	0.856274	2.51281	0.0002	0.000512103	yes	-	-	-	-	-	-	-	42.1458	92.9627	99.7947	156.496	126.165	142.597
ACIAD_RS01940	gene-ACIAD_RS01940	191	DNA gyrase inhibitor YacG	NA	NC_005966.1:419891-420083	0_Control	SAC	NOTEST	121.649	0	'-Inf	0	1	1	Yes	-	-	-	-	-	-	-	364.946	0	0	0	0	0
ACIAD_RS01945	gene-ACIAD_RS01945	632	hypothetical protein	NA	NC_005966.1:420186-422014	0_Control	SAC	OK	44.807	61.7748	0.463292	0.676989	0.2306	0.302498	no	-	-	-	-	-	-	-	40.7778	37.106	56.5374	57.5394	66.7575	61.0274
ACIAD_RS01950	gene-ACIAD_RS01950	1205	TIGR03862 family flavoprotein	NA	NC_005966.1:420186-422014	0_Control	SAC	OK	88.1895	128.499	0.54308	2.00299	0.00095	0.00216821	yes	-	-	-	-	-	-	-	95.7641	92.4508	76.3536	117.087	143.827	124.583
ACIAD_RS01955	gene-ACIAD_RS01955	413	GFA family protein	NA	NC_005966.1:422093-422507	0_Control	SAC	OK	67.7151	105.484	0.639479	0.98519	0.09515	0.140233	no	-	-	-	-	-	-	-	81.9357	62.7877	58.4218	82.1286	128.308	106.016
ACIAD_RS01960	gene-ACIAD_RS01960	332	HopJ type III effector protein	NA	NC_005966.1:422652-422985	0_Control	SAC	OK	831.022	1350.15	0.700163	2.62443	5e-05	0.00014084	yes	-	-	-	-	-	-	-	718.346	868.393	906.325	1221.76	1403.64	1425.05
ACIAD_RS01965	gene-ACIAD_RS01965	248	type B 50S ribosomal protein L31	NA	NC_005966.1:423251-423500	0_Control	SAC	OK	586.499	231.184	-1.34309	-1.44796	0.0285	0.0483867	yes	-	-	-	-	-	-	-	472.552	713.28	573.665	120.59	357.8	215.161
ACIAD_RS01970	gene-ACIAD_RS01970	1301	hypothetical protein	NA	NC_005966.1:423591-424893	0_Control	SAC	OK	70.7137	66.084	-0.0976887	-0.324959	0.5742	0.645137	no	-	-	-	-	-	-	-	68.677	77.2283	66.2359	67.4581	69.8035	60.9905
ACIAD_RS01975	gene-ACIAD_RS01975	1256	SfnB family sulfur acquisition oxidoreductase	NA	NC_005966.1:425140-426397	0_Control	SAC	OK	19.8375	15.5856	-0.348014	-0.591593	0.30175	0.379637	no	-	-	-	-	-	-	-	19.2413	25.0898	15.1814	16.0064	13.0907	17.6598
ACIAD_RS01980	gene-ACIAD_RS01980	1250	monooxygenase	NA	NC_005966.1:426436-427687	0_Control	SAC	OK	28.0424	38.606	0.461216	1.05083	0.07245	0.110603	no	-	-	-	-	-	-	-	24.6344	30.647	28.8458	48.3029	31.9829	35.5323
ACIAD_RS01985	gene-ACIAD_RS01985	1349	MATE family efflux transporter	NA	NC_005966.1:427749-429099	0_Control	SAC	OK	76.0166	158.217	1.05752	4.29015	5e-05	0.00014084	yes	-	-	-	-	-	-	-	67.3082	78.8143	81.9274	179.724	160.023	134.904
ACIAD_RS01990	gene-ACIAD_RS01990	461	DMT family transporter	NA	NC_005966.1:429127-429589	0_Control	SAC	OK	21.0371	48.2679	1.19813	1.19027	0.04465	0.0722294	no	-	-	-	-	-	-	-	16.0553	16.4164	30.6398	36.0077	49.4566	59.3392
ACIAD_RS01995	gene-ACIAD_RS01995	1157	radical SAM family heme chaperone HemW	NA	NC_005966.1:429707-430865	0_Control	SAC	OK	112.194	96.463	-0.217949	-0.815019	0.16125	0.221663	no	-	-	-	-	-	-	-	137.596	79.4166	119.569	94.8192	116.188	78.3812
ACIAD_RS02000	gene-ACIAD_RS02000	755	SDR family oxidoreductase	NA	NC_005966.1:430988-431744	0_Control	SAC	OK	32.2131	24.2283	-0.410954	-0.62532	0.2712	0.348102	no	-	-	-	-	-	-	-	13.7983	52.987	29.854	21.9785	26.1433	24.5631
ACIAD_RS02005	gene-ACIAD_RS02005	896	LysR family transcriptional regulator	NA	NC_005966.1:431871-432768	0_Control	SAC	OK	57.6816	35.389	-0.704809	-1.49574	0.0125	0.0232756	yes	-	-	-	-	-	-	-	62.297	63.8078	46.9402	29.6527	39.371	37.1435
ACIAD_RS02010	gene-ACIAD_RS02010	563	alkyl hydroperoxide reductase subunit C	NA	NC_005966.1:432823-433387	0_Control	SAC	OK	179.634	335.31	0.900438	3.03719	5e-05	0.00014084	yes	-	-	-	-	-	-	-	175.917	157.525	205.458	313.2	344.453	348.277
ACIAD_RS02015	gene-ACIAD_RS02015	75	NA	NA	NC_005966.1:433597-433673	0_Control	SAC	NOTEST	0	0	0	0	1	1	no	-	-	-	-	-	-	-	0	0	0	0	0	0
ACIAD_RS02020	gene-ACIAD_RS02020	75	NA	NA	NC_005966.1:433781-433857	0_Control	SAC	NOTEST	0	0	0	0	1	1	no	-	-	-	-	-	-	-	0	0	0	0	0	0
ACIAD_RS02025	gene-ACIAD_RS02025	1841	long-chain-acyl-CoA synthetase	NA	NC_005966.1:433977-435819	0_Control	SAC	OK	156.58	222.056	0.504018	2.63699	5e-05	0.00014084	yes	-	-	-	-	-	-	-	144.328	141.07	184.343	217.844	215.601	232.721
ACIAD_RS02030	gene-ACIAD_RS02030	3416	Rne/Rng family ribonuclease	NA	NC_005966.1:436008-439425	0_Control	SAC	OK	176.555	374.349	1.08427	6.32129	5e-05	0.00014084	yes	-	-	-	-	-	-	-	168.475	168.653	192.536	377.095	373.124	372.827
ACIAD_RS02035	gene-ACIAD_RS02035	932	RluA family pseudouridine synthase	NA	NC_005966.1:440159-441754	0_Control	SAC	OK	289.617	352.889	0.285071	1.11872	0.05215	0.0825708	no	-	-	-	-	-	-	-	313.264	276.162	279.424	350.37	345.231	363.067
ACIAD_RS02040	gene-ACIAD_RS02040	665	HAD-IIIA family hydrolase	NA	NC_005966.1:440159-441754	0_Control	SAC	OK	402.973	374.228	-0.106765	-0.362667	0.527	0.602084	no	-	-	-	-	-	-	-	476.449	355.15	377.318	383.331	338.94	400.412
ACIAD_RS02045	gene-ACIAD_RS02045	695	YafY family transcriptional regulator	NA	NC_005966.1:441833-442529	0_Control	SAC	OK	71.7837	88.3479	0.29954	0.711946	0.21915	0.289643	no	-	-	-	-	-	-	-	46.8487	55.963	112.539	70.9681	91.1847	102.891
ACIAD_RS02050	gene-ACIAD_RS02050	605	glutathione S-transferase family protein	NA	NC_005966.1:442580-443186	0_Control	SAC	OK	296.908	242.376	-0.292772	-1.10572	0.05405	0.0849927	no	-	-	-	-	-	-	-	291.938	244.04	354.747	279.968	199.633	247.527
ACIAD_RS02055	gene-ACIAD_RS02055	674	DUF1345 domain-containing protein	NA	NC_005966.1:443232-443907	0_Control	SAC	OK	42.0258	64.5948	0.620143	1.16931	0.04625	0.074575	no	-	-	-	-	-	-	-	40.9279	41.9037	43.2457	79.9313	53.429	60.424
ACIAD_RS02060	gene-ACIAD_RS02060	896	DNA-binding transcriptional regulator HcaR	NA	NC_005966.1:444027-444924	0_Control	SAC	OK	90.4475	78.074	-0.212238	-0.615134	0.28155	0.358763	no	-	-	-	-	-	-	-	97.5083	72.1305	101.704	85.2515	62.7019	86.2687
ACIAD_RS02065	gene-ACIAD_RS02065	977	cation transporter	NA	NC_005966.1:445277-446255	0_Control	SAC	OK	235.059	220.863	-0.0898737	-0.427818	0.4543	0.534798	no	-	-	-	-	-	-	-	188.061	259.321	257.796	213.563	226.651	222.375
ACIAD_RS02070	gene-ACIAD_RS02070	1052	Zn-dependent hydrolase	NA	NC_005966.1:446310-447363	0_Control	SAC	OK	155.979	99.947	-0.642119	-2.44861	0.00015	0.00039319	yes	-	-	-	-	-	-	-	183.83	132.27	151.838	113.989	79.808	106.043
ACIAD_RS02075	gene-ACIAD_RS02075	1520	catalase	NA	NC_005966.1:447418-448939	0_Control	SAC	OK	117.446	100.026	-0.231619	-1.02043	0.0769	0.116148	no	-	-	-	-	-	-	-	94.4212	149.39	108.527	94.7681	91.0554	114.255
ACIAD_RS02080	gene-ACIAD_RS02080	1646	acyl-CoA dehydrogenase	NA	NC_005966.1:449532-451179	0_Control	SAC	OK	28.1215	40.0268	0.509293	1.37172	0.02	0.0352392	yes	-	-	-	-	-	-	-	34.132	24.6115	25.6211	41.1283	45.7878	33.1644
ACIAD_RS02085	gene-ACIAD_RS02085	2294	phosphoenolpyruvate--protein phosphotransferase	NA	NC_005966.1:451232-453527	0_Control	SAC	OK	206.686	251.776	0.2847	1.5673	0.00605	0.0119359	yes	-	-	-	-	-	-	-	227.602	196.884	195.572	230.293	252.329	272.707
ACIAD_RS02090	gene-ACIAD_RS02090	500	RNA pyrophosphohydrolase	NA	NC_005966.1:453597-454098	0_Control	SAC	OK	728.909	799.581	0.133506	0.675951	0.23615	0.308152	no	-	-	-	-	-	-	-	655.358	761.154	770.214	863.72	773.027	761.997
ACIAD_RS02095	gene-ACIAD_RS02095	650	HAD-IB family hydrolase	NA	NC_005966.1:454282-454933	0_Control	SAC	OK	75.9913	76.3997	0.00773381	0.0171656	0.9723	0.976885	no	-	-	-	-	-	-	-	77.9785	70.9615	79.0339	88.4739	70.8174	69.9079
ACIAD_RS02100	gene-ACIAD_RS02100	929	LysR family transcriptional regulator	NA	NC_005966.1:454935-455865	0_Control	SAC	OK	117.842	69.6202	-0.759276	-2.31026	0.0004	0.000967721	yes	-	-	-	-	-	-	-	108.314	113.587	131.625	63.5507	73.5136	71.7963
ACIAD_RS02105	gene-ACIAD_RS02105	1055	aromatic ring-hydroxylating dioxygenase subunit alpha	NA	NC_005966.1:456044-457100	0_Control	SAC	OK	44.143	46.7198	0.0818498	0.197229	0.73175	0.783211	no	-	-	-	-	-	-	-	58.8708	35.7379	37.8203	38.8539	45.6011	55.7044
ACIAD_RS02110	gene-ACIAD_RS02110	2120	5-histidylcysteine sulfoxide synthase	NA	NC_005966.1:457206-459327	0_Control	SAC	OK	16.2889	19.5487	0.263179	0.606212	0.28925	0.366072	no	-	-	-	-	-	-	-	16.0733	14.5336	18.2599	18.2149	23.1122	17.3189
ACIAD_RS02115	gene-ACIAD_RS02115	881	LysR family transcriptional regulator	NA	NC_005966.1:459564-460446	0_Control	SAC	OK	36.5416	38.1597	0.0625111	0.122399	0.8326	0.86659	no	-	-	-	-	-	-	-	49.8944	17.0345	42.6959	40.4535	29.8598	44.1658
ACIAD_RS02120	gene-ACIAD_RS02120	269	DUF2061 domain-containing protein	NA	NC_005966.1:460540-460810	0_Control	SAC	OK	146.712	112.382	-0.384567	-0.490053	0.55595	0.630091	no	-	-	-	-	-	-	-	44.3361	229.762	166.037	154.712	0	182.435
ACIAD_RS02125	gene-ACIAD_RS02125	1433	3-isopropylmalate dehydratase large subunit	NA	NC_005966.1:461050-463137	0_Control	SAC	OK	21.2339	56.0283	1.39978	2.53957	0.0008	0.00184992	yes	-	-	-	-	-	-	-	13.408	24.423	25.8708	48.4346	59.6135	60.0369
ACIAD_RS02130	gene-ACIAD_RS02130	653	glutathione S-transferase family protein	NA	NC_005966.1:461050-463137	0_Control	SAC	OK	173.58	123.248	-0.49404	-1.35247	0.0182	0.0325093	yes	-	-	-	-	-	-	-	184.93	154.103	181.707	117.121	131.203	121.42
ACIAD_RS02135	gene-ACIAD_RS02135	650	3-isopropylmalate dehydratase small subunit	NA	NC_005966.1:463155-463806	0_Control	SAC	OK	48.4292	79.5251	0.715535	1.41159	0.0171	0.0307285	yes	-	-	-	-	-	-	-	34.6571	39.9159	70.7145	70.7792	92.0627	75.7335
ACIAD_RS02140	gene-ACIAD_RS02140	572	hypothetical protein	NA	NC_005966.1:463916-464489	0_Control	SAC	OK	182.324	199.398	0.129147	0.402208	0.485	0.564477	no	-	-	-	-	-	-	-	229.99	147.795	169.186	176.629	196.744	224.82
ACIAD_RS02145	gene-ACIAD_RS02145	1079	3-isopropylmalate dehydrogenase	NA	NC_005966.1:464537-465617	0_Control	SAC	OK	298.29	544.116	0.867201	4.77957	5e-05	0.00014084	yes	-	-	-	-	-	-	-	296.528	279.904	318.437	503.339	541.54	587.47
ACIAD_RS02150	gene-ACIAD_RS02150	377	DUF1311 domain-containing protein	NA	NC_005966.1:465819-466197	0_Control	SAC	OK	376.385	691.569	0.877666	2.79007	0.0001	0.000272669	yes	-	-	-	-	-	-	-	348.185	329.184	451.785	735.583	644.367	694.759
ACIAD_RS02155	gene-ACIAD_RS02155	221	translation initiation factor IF-1	NA	NC_005966.1:466294-466516	0_Control	SAC	OK	223104	659219	1.56304	9.61751	5e-05	0.00014084	yes	-	-	-	-	-	-	-	225370	217027	226917	615815	670870	690973
ACIAD_RS02160	gene-ACIAD_RS02160	1007	AraC family transcriptional regulator	NA	NC_005966.1:466744-467752	0_Control	SAC	OK	239.071	294.568	0.301164	1.54029	0.00715	0.0138857	yes	-	-	-	-	-	-	-	229.362	208.845	279.005	300.505	262.41	320.789
ACIAD_RS02165	gene-ACIAD_RS02165	812	tRNA pseudouridine(38-40) synthase TruA	NA	NC_005966.1:467809-468622	0_Control	SAC	OK	47.4915	87.1614	0.876019	2.06403	0.0009	0.00206834	yes	-	-	-	-	-	-	-	55.9089	47.7152	38.8505	91.9802	77.1476	92.3565
ACIAD_RS02170	gene-ACIAD_RS02170	965	asparaginase	NA	NC_005966.1:468643-469609	0_Control	SAC	OK	72.7048	112.735	0.632808	1.97569	0.0015	0.00332429	yes	-	-	-	-	-	-	-	71.0768	90.3798	56.6579	105.177	105.357	127.669
ACIAD_RS02175	gene-ACIAD_RS02175	1154	hypothetical protein	NA	NC_005966.1:469656-470811	0_Control	SAC	OK	82.4642	201.898	1.29179	5.09786	5e-05	0.00014084	yes	-	-	-	-	-	-	-	93.328	69.7174	84.3471	202.704	202.966	200.025
ACIAD_RS02180	gene-ACIAD_RS02180	1118	aspartate-semialdehyde dehydrogenase	NA	NC_005966.1:471036-472155	0_Control	SAC	OK	276.71	649.83	1.23169	6.86057	5e-05	0.00014084	yes	-	-	-	-	-	-	-	261.099	286.145	282.886	600.491	667.833	681.167
ACIAD_RS02185	gene-ACIAD_RS02185	1121	endonuclease	NA	NC_005966.1:472335-473457	0_Control	SAC	OK	38.745	75.8046	0.968274	2.57866	0.0001	0.000272669	yes	-	-	-	-	-	-	-	18.1542	47.5286	50.5524	71.9259	75.628	79.8601
ACIAD_RS02190	gene-ACIAD_RS02190	1304	glutamate/aspartate:proton symporter GltP	NA	NC_005966.1:474292-475597	0_Control	SAC	OK	243.079	2625.16	3.43291	20.1713	5e-05	0.00014084	yes	-	-	-	-	-	-	-	235.516	232.743	260.977	2720.57	2610.16	2544.76
ACIAD_RS02195	gene-ACIAD_RS02195	1106	glycosyltransferase family 4 protein	NA	NC_005966.1:475659-476766	0_Control	SAC	OK	109.537	114.937	0.0694151	0.262927	0.64965	0.713515	no	-	-	-	-	-	-	-	102.603	109.315	116.694	90.9849	131.927	121.898
ACIAD_RS02200	gene-ACIAD_RS02200	935	LpxL/LpxP family Kdo(2)-lipid IV(A) lauroyl/palmitoleoyl acyltransferase	NA	NC_005966.1:477032-477968	0_Control	SAC	OK	360.62	446.987	0.309752	1.6804	0.00365	0.00748827	yes	-	-	-	-	-	-	-	378.386	358.772	344.702	472.551	448.203	420.207
ACIAD_RS02205	gene-ACIAD_RS02205	1742	gamma-glutamyltransferase	NA	NC_005966.1:478190-479933	0_Control	SAC	OK	42.953	35.3821	-0.279739	-0.838058	0.1465	0.203924	no	-	-	-	-	-	-	-	54.435	42.4411	31.9829	35.2557	37.797	33.0935
ACIAD_RS02210	gene-ACIAD_RS02210	632	LysE family translocator	NA	NC_005966.1:480158-480791	0_Control	SAC	OK	37.7267	89.3767	1.24432	2.30759	0.00075	0.00174105	yes	-	-	-	-	-	-	-	31.716	51.0207	30.4432	100.694	49.45	117.986
ACIAD_RS02215	gene-ACIAD_RS02215	1904	ATP-binding cassette domain-containing protein	Uup%3B in Escherichia coli this cytoplasmic protein was shown to contain ATPase activity%3B mutations in this gene affect RecA-independent excision of transposons and affects Mu bacteriophage growth	NC_005966.1:481014-482919	0_Control	SAC	OK	131.69	306.719	1.21977	6.60972	5e-05	0.00014084	yes	-	-	-	-	-	-	-	146.342	128.07	120.658	275.257	319.871	325.03
ACIAD_RS02220	gene-ACIAD_RS02220	245	SlyX family protein	NA	NC_005966.1:482953-483199	0_Control	SAC	OK	100.702	259.472	1.36548	1.6208	0.1056	0.153586	no	-	-	-	-	-	-	-	72.2406	229.867	0	259.48	332.311	186.623
ACIAD_RS02225	gene-ACIAD_RS02225	1004	hypothetical protein	NA	NC_005966.1:483252-484257	0_Control	SAC	OK	65.918	80.0153	0.279604	0.809621	0.15965	0.219767	no	-	-	-	-	-	-	-	67.4504	81.0065	49.2969	77.5434	88.6516	73.8508
ACIAD_RS02230	gene-ACIAD_RS02230	449	hypothetical protein	NA	NC_005966.1:484442-484892	0_Control	SAC	OK	545.855	608.343	0.156366	0.645885	0.2605	0.335958	no	-	-	-	-	-	-	-	390.392	616.015	631.16	577.787	605.731	641.511
ACIAD_RS02235	gene-ACIAD_RS02235	2645	type I DNA topoisomerase	NA	NC_005966.1:484928-487574	0_Control	SAC	OK	134.583	257.757	0.937508	5.08198	5e-05	0.00014084	yes	-	-	-	-	-	-	-	143.39	132.559	127.801	263.938	257.665	251.666
ACIAD_RS02240	gene-ACIAD_RS02240	572	HdeD family acid-resistance protein	NA	NC_005966.1:487794-488367	0_Control	SAC	OK	72.5543	56.4857	-0.361175	-0.662285	0.2487	0.322834	no	-	-	-	-	-	-	-	96.2749	54.7389	66.6491	50.8111	55.7932	62.8528
ACIAD_RS02245	gene-ACIAD_RS02245	1970	ATP-dependent helicase	NA	NC_005966.1:488466-490437	0_Control	SAC	OK	274.493	224.926	-0.287316	-1.563	0.0073	0.0141494	yes	-	-	-	-	-	-	-	276.383	283.223	263.872	226.157	228.909	219.713
ACIAD_RS02250	gene-ACIAD_RS02250	260	RNA-binding protein	NA	NC_005966.1:490495-491120	0_Control	SAC	OK	1247.86	2476.6	0.988899	1.62373	0.01925	0.0341396	yes	-	-	-	-	-	-	-	840.202	1424.74	1478.65	2168.89	3188.53	2072.38
ACIAD_RS02255	gene-ACIAD_RS02255	371	ASCH domain-containing protein	NA	NC_005966.1:490495-491120	0_Control	SAC	OK	294.022	353.395	0.265356	0.395452	0.45065	0.53134	no	-	-	-	-	-	-	-	512.017	178.835	191.215	303.404	424.624	332.158
ACIAD_RS02260	gene-ACIAD_RS02260	503	hypothetical protein	NA	NC_005966.1:491238-491742	0_Control	SAC	OK	331.129	729.393	1.1393	4.71381	5e-05	0.00014084	yes	-	-	-	-	-	-	-	452.18	283.055	258.152	759.876	700.139	728.162
ACIAD_RS02265	gene-ACIAD_RS02265	278	hypothetical protein	NA	NC_005966.1:491854-492133	0_Control	SAC	OK	13421.4	21414.6	0.674061	3.95364	5e-05	0.00014084	yes	-	-	-	-	-	-	-	13977.3	12612.5	13674.4	15969.7	22925.2	25349
ACIAD_RS02270	gene-ACIAD_RS02270	1718	sodium:proton antiporter	NA	NC_005966.1:492194-493913	0_Control	SAC	OK	95.8727	361.576	1.91511	9.46444	5e-05	0.00014084	yes	-	-	-	-	-	-	-	82.9781	105.976	98.6639	338.417	372.635	373.674
ACIAD_RS02275	gene-ACIAD_RS02275	155	50S ribosomal protein L33	NA	NC_005966.1:494053-494209	0_Control	SAC	OK	3907.32	16074	2.04048	3.11857	0.0185	0.0329269	yes	-	-	-	-	-	-	-	4138.88	0	7583.09	15344	10022.8	22855.3
ACIAD_RS02280	gene-ACIAD_RS02280	236	50S ribosomal protein L28	NA	NC_005966.1:494221-494458	0_Control	SAC	OK	4107.07	16115.2	1.97224	7.96935	5e-05	0.00014084	yes	-	-	-	-	-	-	-	4120.56	3756.28	4444.38	16771.6	16761.2	14812.8
ACIAD_RS02285	gene-ACIAD_RS02285	1448	coniferyl aldehyde dehydrogenase	NA	NC_005966.1:494624-496073	0_Control	SAC	OK	882.127	531.978	-0.729619	-4.25661	5e-05	0.00014084	yes	-	-	-	-	-	-	-	876.884	889.425	880.071	603.005	474.849	518.081
ACIAD_RS02290	gene-ACIAD_RS02290	689	TetR/AcrR family transcriptional regulator	NA	NC_005966.1:496192-496882	0_Control	SAC	OK	74.8554	78.3433	0.0657047	0.153302	0.793	0.834104	no	-	-	-	-	-	-	-	87.036	72.9119	64.6182	70.1063	92.4379	72.4858
ACIAD_RS02295	gene-ACIAD_RS02295	866	formyltetrahydrofolate deformylase	NA	NC_005966.1:496966-497833	0_Control	SAC	OK	134.217	225.215	0.746731	2.92819	5e-05	0.00014084	yes	-	-	-	-	-	-	-	156.106	101.745	144.801	217.421	250.837	207.386
ACIAD_RS02300	gene-ACIAD_RS02300	782	TonB family protein	NA	NC_005966.1:498142-498925	0_Control	SAC	OK	182.418	704.481	1.94931	8.55184	5e-05	0.00014084	yes	-	-	-	-	-	-	-	193.393	167.839	186.021	707.467	746.075	659.9
ACIAD_RS02305	gene-ACIAD_RS02305	623	MotA/TolQ/ExbB proton channel family protein	NA	NC_005966.1:498944-499972	0_Control	SAC	OK	403.885	1969.55	2.28585	7.27894	5e-05	0.00014084	yes	-	-	-	-	-	-	-	426.624	384.504	400.528	1682.01	2167.85	2058.79
ACIAD_RS02310	gene-ACIAD_RS02310	404	biopolymer transporter ExbD	NA	NC_005966.1:498944-499972	0_Control	SAC	OK	1285.03	5138.77	1.99962	7.44168	5e-05	0.00014084	yes	-	-	-	-	-	-	-	1025.92	1434.17	1395.02	4591.64	5551.6	5273.06
ACIAD_RS02315	gene-ACIAD_RS02315	521	peptide-methionine (S)-S-oxide reductase MsrA	NA	NC_005966.1:500028-500550	0_Control	SAC	OK	1609.94	2269.99	0.495682	2.77295	5e-05	0.00014084	yes	-	-	-	-	-	-	-	1825.77	1486.59	1517.46	2293.54	2291.73	2224.71
ACIAD_RS02320	gene-ACIAD_RS02320	497	META domain-containing protein	NA	NC_005966.1:500648-501146	0_Control	SAC	OK	18.376	78.1318	2.08809	2.78167	0.0031	0.00646212	yes	-	-	-	-	-	-	-	0	35.321	19.8071	90.1536	65.2077	79.034
ACIAD_RS02325	gene-ACIAD_RS02325	1058	DUF4105 domain-containing protein	NA	NC_005966.1:501299-502358	0_Control	SAC	OK	49.7839	60.6052	0.283763	0.7502	0.1958	0.262858	no	-	-	-	-	-	-	-	58.655	46.7342	43.9625	61.5429	46.5962	73.6766
ACIAD_RS02330	gene-ACIAD_RS02330	509	dihydrofolate reductase	NA	NC_005966.1:502384-502894	0_Control	SAC	OK	338.36	391.583	0.210756	0.798908	0.16705	0.228583	no	-	-	-	-	-	-	-	290.345	371.276	353.46	395.446	387.604	391.698
ACIAD_RS02335	gene-ACIAD_RS02335	842	thymidylate synthase	NA	NC_005966.1:502906-503749	0_Control	SAC	OK	97.9195	239.932	1.29296	4.59771	5e-05	0.00014084	yes	-	-	-	-	-	-	-	103.298	96.7273	93.7333	226.004	253.091	240.701
ACIAD_RS02340	gene-ACIAD_RS02340	368	hypothetical protein	NA	NC_005966.1:503859-504607	0_Control	SAC	OK	0	52.4397	Inf	NA	0.1184	0.169883	yeS	-	-	-	-	-	-	-	0	0	0	60.8063	56.4372	40.0755
ACIAD_RS02345	gene-ACIAD_RS02345	386	hypothetical protein	NA	NC_005966.1:503859-504607	0_Control	SAC	OK	51.823	67.5453	0.382263	0.436285	0.4448	0.526106	no	-	-	-	-	-	-	-	84.7955	24.7416	45.9318	64.4111	62.9675	75.2572
ACIAD_RS02350	gene-ACIAD_RS02350	821	prolipoprotein diacylglyceryl transferase	NA	NC_005966.1:504761-505583	0_Control	SAC	OK	136.402	302.974	1.15133	4.59334	5e-05	0.00014084	yes	-	-	-	-	-	-	-	131.493	115.877	161.836	288.431	315.259	305.232
ACIAD_RS02355	gene-ACIAD_RS02355	776	NRDE family protein	NA	NC_005966.1:505675-506452	0_Control	SAC	OK	108.093	52.4726	-1.04263	-2.56251	0.00025	0.000626681	yes	-	-	-	-	-	-	-	116.008	122.195	86.0751	48.2902	50.1889	58.9387
ACIAD_RS02360	gene-ACIAD_RS02360	1985	DUF839 domain-containing protein	NA	NC_005966.1:506500-508486	0_Control	SAC	OK	52.7443	46.6805	-0.176194	-0.634345	0.2728	0.349855	no	-	-	-	-	-	-	-	51.9495	52.1915	54.092	47.1796	44.4105	48.4515
ACIAD_RS02365	gene-ACIAD_RS02365	761	twin-arginine translocase subunit TatC	NA	NC_005966.1:508663-509880	0_Control	SAC	OK	5.67796	15.6983	1.46716	1.2124	0.13205	0.186068	no	-	-	-	-	-	-	-	0	10.4756	6.55832	15.5202	23.9894	7.58519
ACIAD_RS02370	gene-ACIAD_RS02370	458	twin-arginine translocase subunit TatB	NA	NC_005966.1:508663-509880	0_Control	SAC	NOTEST	10.8474	11.6311	0.100642	0	1	1	no	-	-	-	-	-	-	-	8.13771	16.6408	7.76354	18.2444	9.12291	7.52592
ACIAD_RS02375	gene-ACIAD_RS02375	221	Sec-independent protein translocase subunit TatA	NA	NC_005966.1:509892-510114	0_Control	SAC	NOTEST	87.0914	38.1414	-1.19117	0	1	1	no	-	-	-	-	-	-	-	0	0	261.274	0	114.424	0
ACIAD_RS02380	gene-ACIAD_RS02380	878	hypothetical protein	NA	NC_005966.1:510265-511144	0_Control	SAC	OK	38.6249	64.1267	0.731394	1.62338	0.00705	0.0137183	yes	-	-	-	-	-	-	-	41.774	28.5241	45.5765	76.2037	57.0057	59.1707
ACIAD_RS02385	gene-ACIAD_RS02385	632	RdgB/HAM1 family non-canonical purine NTP pyrophosphatase	NA	NC_005966.1:511424-512057	0_Control	SAC	OK	125.491	139.939	0.157216	0.443813	0.43855	0.520571	no	-	-	-	-	-	-	-	126.864	166.977	82.6316	102.749	170.602	146.466
ACIAD_RS02390	gene-ACIAD_RS02390	587	sel1 repeat family protein	NA	NC_005966.1:512130-514471	0_Control	SAC	OK	467.088	471.112	0.0123774	0.0304318	0.95855	0.966651	no	-	-	-	-	-	-	-	511.771	408.563	480.93	470.315	462.81	480.212
ACIAD_RS02395	gene-ACIAD_RS02395	593	methionine biosynthesis protein MetW	NA	NC_005966.1:512130-514471	0_Control	SAC	OK	973.403	891.764	-0.126376	-0.447797	0.43565	0.51754	no	-	-	-	-	-	-	-	1061.51	937.158	921.546	842.906	947.898	884.488
ACIAD_RS02400	gene-ACIAD_RS02400	1163	homoserine O-acetyltransferase	NA	NC_005966.1:512130-514471	0_Control	SAC	OK	441.269	409.624	-0.107357	-0.41224	0.47285	0.553142	no	-	-	-	-	-	-	-	437.062	431.982	454.762	384.751	418.408	425.713
ACIAD_RS02405	gene-ACIAD_RS02405	1697	2-isopropylmalate synthase	NA	NC_005966.1:514556-516254	0_Control	SAC	OK	322.205	278.967	-0.207884	-1.13376	0.04835	0.0772926	no	-	-	-	-	-	-	-	324.496	311.258	330.862	286.249	281.916	268.737
ACIAD_RS02410	gene-ACIAD_RS02410	683	PKHD-type hydroxylase	NA	NC_005966.1:516704-517388	0_Control	SAC	OK	153.048	306.476	1.00179	3.67854	5e-05	0.00014084	yes	-	-	-	-	-	-	-	172.418	151.9	134.826	333.355	292.076	293.995
ACIAD_RS02415	gene-ACIAD_RS02415	2195	TonB-dependent siderophore receptor	NA	NC_005966.1:517499-519695	0_Control	SAC	OK	25.9795	284.778	3.45439	12.2195	5e-05	0.00014084	yes	-	-	-	-	-	-	-	19.0937	30.748	28.0969	298.645	291.273	264.415
ACIAD_RS02420	gene-ACIAD_RS02420	1334	trigger factor	NA	NC_005966.1:520055-521390	0_Control	SAC	OK	3373.67	4650.8	0.463158	2.87276	5e-05	0.00014084	yes	-	-	-	-	-	-	-	3307.56	3430.45	3383	4520.18	4731.94	4700.27
ACIAD_RS02425	gene-ACIAD_RS02425	605	ATP-dependent Clp protease proteolytic subunit	NA	NC_005966.1:521582-522188	0_Control	SAC	OK	1186.14	2042.35	0.783954	4.41088	5e-05	0.00014084	yes	-	-	-	-	-	-	-	1162.89	1205.26	1190.27	2030.32	2006.98	2089.74
ACIAD_RS02430	gene-ACIAD_RS02430	1310	ATP-dependent Clp protease ATP-binding subunit ClpX	NA	NC_005966.1:522216-523527	0_Control	SAC	OK	1517.63	1963.18	0.37137	2.28366	5e-05	0.00014084	yes	-	-	-	-	-	-	-	1499.85	1552.01	1501.04	1767.37	2052.33	2069.85
ACIAD_RS02435	gene-ACIAD_RS02435	713	DUF2846 domain-containing protein	NA	NC_005966.1:523673-524387	0_Control	SAC	OK	498.072	252.934	-0.977591	-4.54045	5e-05	0.00014084	yes	-	-	-	-	-	-	-	484.474	572.983	436.758	247.593	264.9	246.31
ACIAD_RS02440	gene-ACIAD_RS02440	563	DUF2059 domain-containing protein	NA	NC_005966.1:524447-525011	0_Control	SAC	OK	537.397	337.2	-0.672386	-2.90291	5e-05	0.00014084	yes	-	-	-	-	-	-	-	560.736	545.712	505.743	340.543	362.582	308.474
ACIAD_RS02445	gene-ACIAD_RS02445	1526	fumarate hydratase	catalyzes the formation of fumarate from malate	NC_005966.1:525158-526685	0_Control	SAC	OK	320.017	887.85	1.47217	8.37185	5e-05	0.00014084	yes	-	-	-	-	-	-	-	328.933	303.052	328.065	832.492	943.104	887.955
ACIAD_RS02450	gene-ACIAD_RS02450	608	class I SAM-dependent methyltransferase	NA	NC_005966.1:526846-527455	0_Control	SAC	OK	97.3372	98.7833	0.0212749	0.0508759	0.9174	0.932086	no	-	-	-	-	-	-	-	106.172	83.9786	101.861	85.2851	100.294	110.77
ACIAD_RS02455	gene-ACIAD_RS02455	2162	phosphate acetyltransferase	NA	NC_005966.1:527523-529686	0_Control	SAC	OK	281.953	80.7429	-1.80405	-9.10561	5e-05	0.00014084	yes	-	-	-	-	-	-	-	278.374	285.272	282.213	73.8178	95.8207	72.5903
ACIAD_RS02460	gene-ACIAD_RS02460	1205	acetate kinase	AckA utilizes acetate and can acetylate CheY which increases signal strength during flagellar rotation%3B utilizes magnesium and ATP%3B also involved in conversion of acetate to aceyl-CoA%3B also known to act on propionate	NC_005966.1:529729-530935	0_Control	SAC	OK	460.511	75.6035	-2.60671	-10.4824	5e-05	0.00014084	yes	-	-	-	-	-	-	-	456.721	416.972	507.84	69.0732	76.8391	80.8981
ACIAD_RS02465	gene-ACIAD_RS02465	1847	phosphogluconate dehydratase	NA	NC_005966.1:532422-534270	0_Control	SAC	OK	471.819	603.411	0.354907	2.09054	0.00055	0.00130107	yes	-	-	-	-	-	-	-	476.716	445.433	493.31	585.18	644.959	580.095
ACIAD_RS02470	gene-ACIAD_RS02470	629	bifunctional 4-hydroxy-2-oxoglutarate aldolase/2-dehydro-3-deoxy-phosphogluconate aldolase	NA	NC_005966.1:534303-534933	0_Control	SAC	OK	164.583	352.256	1.09781	3.96518	5e-05	0.00014084	yes	-	-	-	-	-	-	-	146.105	163.587	184.056	302.305	346.415	408.049
ACIAD_RS02475	gene-ACIAD_RS02475	1358	hypothetical protein	NA	NC_005966.1:535096-536455	0_Control	SAC	OK	112.011	130.395	0.219249	0.9567	0.0926	0.137017	no	-	-	-	-	-	-	-	101.739	99.3542	134.939	111.337	130.711	149.136
ACIAD_RS02480	gene-ACIAD_RS02480	512	gluconokinase	NA	NC_005966.1:536471-536984	0_Control	SAC	OK	1050.77	771.999	-0.444778	-2.30894	5e-05	0.00014084	yes	-	-	-	-	-	-	-	1096.39	1088.25	967.678	755.897	860.239	699.86
ACIAD_RS02485	gene-ACIAD_RS02485	1625	NADP-dependent glyceraldehyde-3-phosphate dehydrogenase	NA	NC_005966.1:537136-538762	0_Control	SAC	OK	713.347	320.824	-1.15282	-6.56802	5e-05	0.00014084	yes	-	-	-	-	-	-	-	767.418	687.73	684.893	294.597	326.102	341.774
ACIAD_RS02490	gene-ACIAD_RS02490	1265	glutamate-5-semialdehyde dehydrogenase	NA	NC_005966.1:538887-540153	0_Control	SAC	OK	204.752	279.282	0.447846	2.32907	5e-05	0.00014084	yes	-	-	-	-	-	-	-	237.538	207.839	168.879	285.601	296.556	255.691
ACIAD_RS02495	gene-ACIAD_RS02495	1334	alpha/beta hydrolase	NA	NC_005966.1:540445-541780	0_Control	SAC	OK	240.389	89.3072	-1.42853	-6.35209	5e-05	0.00014084	yes	-	-	-	-	-	-	-	238.807	236.353	246.008	67.6651	111.922	88.3349
ACIAD_RS02500	gene-ACIAD_RS02500	845	hypothetical protein	NA	NC_005966.1:541809-542655	0_Control	SAC	OK	78.5043	52.6726	-0.575719	-1.40603	0.0179	0.032031	yes	-	-	-	-	-	-	-	88.1022	54.1397	93.2711	58.9008	52.2623	46.8548
ACIAD_RS02505	gene-ACIAD_RS02505	1019	beta-N-acetylhexosaminidase	NA	NC_005966.1:542774-543794	0_Control	SAC	OK	12.0642	26.3439	1.12674	1.63904	0.011	0.0206892	yes	-	-	-	-	-	-	-	20.53	4.67344	10.989	20.8388	33.0528	25.14
ACIAD_RS02510	gene-ACIAD_RS02510	2183	tail-specific protease	NA	NC_005966.1:544030-546214	0_Control	SAC	OK	109.61	119.077	0.119525	0.633498	0.25925	0.33491	no	-	-	-	-	-	-	-	93.3133	116.251	119.265	120.865	114.706	121.661
ACIAD_RS02515	gene-ACIAD_RS02515	1277	glycosyltransferase family 1 protein	NA	NC_005966.1:546408-547686	0_Control	SAC	OK	39.8153	31.3103	-0.346685	-0.833056	0.14875	0.206767	no	-	-	-	-	-	-	-	44.5588	36.8732	38.0139	31.3683	30.2241	32.3386
ACIAD_RS02520	gene-ACIAD_RS02520	551	phosphatase PAP2 family protein	NA	NC_005966.1:547720-548272	0_Control	SAC	OK	15.4905	17.8565	0.205059	0.209037	0.75275	0.801661	no	-	-	-	-	-	-	-	11.4184	35.0533	0	12.8987	25.1428	15.5279
ACIAD_RS02525	gene-ACIAD_RS02525	200	Fe-S cluster assembly protein IscX	NA	NC_005966.1:548343-548544	0_Control	SAC	OK	192.153	1738.75	3.17772	4.68163	0.0746	0.11319	no	-	-	-	-	-	-	-	0	308.736	267.723	1809.41	1495.17	1911.67
ACIAD_RS02530	gene-ACIAD_RS02530	431	nucleoside-diphosphate kinase	NA	NC_005966.1:548654-549086	0_Control	SAC	OK	2671.34	7896.18	1.56359	9.11457	5e-05	0.00014084	yes	-	-	-	-	-	-	-	2803.37	2523.64	2687.02	7058.93	7551.85	9077.76
ACIAD_RS02535	gene-ACIAD_RS02535	1244	23S rRNA (adenine(2503)-C(2))-methyltransferase RlmN	NA	NC_005966.1:549208-550453	0_Control	SAC	OK	1585.14	1225.76	-0.370934	-2.25607	0.00015	0.00039319	yes	-	-	-	-	-	-	-	1676.29	1536.06	1543.06	1213.13	1237.85	1226.3
ACIAD_RS02540	gene-ACIAD_RS02540	800	type IV pilus biogenesis/stability protein PilW	NA	NC_005966.1:550471-552045	0_Control	SAC	OK	1574.96	1641.03	0.0592884	0.304194	0.59955	0.668582	no	-	-	-	-	-	-	-	1484.76	1540.06	1700.05	1569.36	1595.63	1758.1
ACIAD_RS02545	gene-ACIAD_RS02545	782	helix-turn-helix domain-containing protein	NA	NC_005966.1:550471-552045	0_Control	SAC	OK	387.716	503.045	0.375687	0.895065	0.1234	0.175705	no	-	-	-	-	-	-	-	383.508	429.669	349.971	505.973	561.771	441.39
ACIAD_RS02550	gene-ACIAD_RS02550	1115	flavodoxin-dependent (E)-4-hydroxy-3-methylbut-2-enyl-diphosphate synthase	NA	NC_005966.1:552068-554473	0_Control	SAC	OK	272.825	386.664	0.503103	1.73995	0.0026	0.00550838	yes	-	-	-	-	-	-	-	284.334	260.077	274.064	365.792	399.265	394.934
ACIAD_RS02555	gene-ACIAD_RS02555	1292	histidine--tRNA ligase	NA	NC_005966.1:552068-554473	0_Control	SAC	OK	390.86	533.929	0.449997	2.0589	0.0004	0.000967721	yes	-	-	-	-	-	-	-	376.73	373.864	421.985	534.205	523.546	544.037
ACIAD_RS02560	gene-ACIAD_RS02560	701	tetratricopeptide repeat protein	NA	NC_005966.1:554504-556360	0_Control	SAC	OK	2104.79	2521.37	0.260536	1.17087	0.0441	0.0714171	no	-	-	-	-	-	-	-	2130.87	2035.84	2147.65	2311.86	2650.83	2601.43
ACIAD_RS02565	gene-ACIAD_RS02565	1154	outer membrane protein assembly factor BamB	NA	NC_005966.1:554504-556360	0_Control	SAC	OK	691.388	1224.69	0.824848	3.29912	5e-05	0.00014084	yes	-	-	-	-	-	-	-	694.127	707.134	672.902	1221.56	1219.88	1232.63
ACIAD_RS02570	gene-ACIAD_RS02570	1409	ribosome biogenesis GTPase Der	NA	NC_005966.1:556548-557958	0_Control	SAC	OK	488.895	801.723	0.713578	4.13385	5e-05	0.00014084	yes	-	-	-	-	-	-	-	488.032	457.98	520.675	760.153	861.646	783.371
ACIAD_RS02575	gene-ACIAD_RS02575	617	beta-ketoacyl synthase	NA	NC_005966.1:558137-559797	0_Control	SAC	OK	123.221	317.746	1.36663	3.03134	5e-05	0.00014084	yes	-	-	-	-	-	-	-	146.039	106.091	117.533	328.857	332.071	292.31
ACIAD_RS02580	gene-ACIAD_RS02580	797	1-acyl-sn-glycerol-3-phosphate acyltransferase	NA	NC_005966.1:558137-559797	0_Control	SAC	OK	218.352	375.067	0.780493	2.47826	5e-05	0.00014084	yes	-	-	-	-	-	-	-	181.809	264.589	208.658	370.459	396.365	358.378
ACIAD_RS02585	gene-ACIAD_RS02585	260	acyl carrier protein	NA	NC_005966.1:558137-559797	0_Control	SAC	OK	1108.5	2689.61	1.27879	2.27628	5e-05	0.00014084	yes	-	-	-	-	-	-	-	1260.3	931.563	1133.63	2861.08	2657.11	2550.63
ACIAD_RS02590	gene-ACIAD_RS02590	245	acyl carrier protein	NA	NC_005966.1:559806-563012	0_Control	SAC	OK	2917.39	3299.89	0.177737	0.221623	0.7005	0.756824	no	-	-	-	-	-	-	-	1878.26	3524.62	3349.3	3502.98	2990.8	3405.87
ACIAD_RS02595	gene-ACIAD_RS02595	566	hypothetical protein	NA	NC_005966.1:559806-563012	0_Control	SAC	OK	634.335	959.273	0.596696	1.84613	0.0015	0.00332429	yes	-	-	-	-	-	-	-	610.053	713.51	579.442	933.58	1005.52	938.714
ACIAD_RS02600	gene-ACIAD_RS02600	1682	AMP-binding protein	NA	NC_005966.1:559806-563012	0_Control	SAC	OK	194.666	324.838	0.738717	2.48242	0.0001	0.000272669	yes	-	-	-	-	-	-	-	220.635	193.243	170.122	328.755	320.319	325.44
ACIAD_RS02605	gene-ACIAD_RS02605	737	glycosyltransferase family 2 protein	NA	NC_005966.1:559806-563012	0_Control	SAC	OK	378.653	432.337	0.19128	0.519059	0.361	0.441337	no	-	-	-	-	-	-	-	386.035	406.278	343.644	408.143	476.442	412.425
ACIAD_RS02610	gene-ACIAD_RS02610	923	acyltransferase	NA	NC_005966.1:563014-563938	0_Control	SAC	OK	143.948	270.762	0.911478	3.87099	5e-05	0.00014084	yes	-	-	-	-	-	-	-	174.304	117.248	140.291	208.932	256.102	347.252
ACIAD_RS02615	gene-ACIAD_RS02615	1583	aromatic amino acid lyase	NA	NC_005966.1:563939-568905	0_Control	SAC	OK	124.238	195.028	0.65058	2.04542	0.00065	0.00152075	yes	-	-	-	-	-	-	-	124.402	141.031	107.28	172.803	207.339	204.944
ACIAD_RS02620	gene-ACIAD_RS02620	440	acyl-CoA thioesterase	NA	NC_005966.1:563939-568905	0_Control	SAC	OK	76.1096	150.353	0.982203	0.94423	0.11275	0.162558	no	-	-	-	-	-	-	-	53.2019	90.6377	84.4893	146.772	159.917	144.37
ACIAD_RS02625	gene-ACIAD_RS02625	659	outer membrane lipoprotein carrier protein LolA	NA	NC_005966.1:563939-568905	0_Control	SAC	OK	252.276	307.564	0.285885	0.696129	0.2335	0.305362	no	-	-	-	-	-	-	-	288.264	269.083	199.481	267.5	332.4	322.792
ACIAD_RS02630	gene-ACIAD_RS02630	2330	hypothetical protein	NA	NC_005966.1:563939-568905	0_Control	SAC	OK	90.3559	139.221	0.623685	1.99542	0.00105	0.00238368	yes	-	-	-	-	-	-	-	103.761	81.0586	86.2476	132.681	138.205	146.777
ACIAD_RS02635	gene-ACIAD_RS02635	1310	NAD(P)/FAD-dependent oxidoreductase	NA	NC_005966.1:568926-570237	0_Control	SAC	OK	70.0533	129.212	0.883213	3.35262	5e-05	0.00014084	yes	-	-	-	-	-	-	-	68.0996	73.1757	68.8845	119.345	131.32	136.97
ACIAD_RS02640	gene-ACIAD_RS02640	542	DUF3261 domain-containing protein	NA	NC_005966.1:570238-570781	0_Control	SAC	OK	30.9939	58.0249	0.904688	1.27528	0.03435	0.0572436	no	-	-	-	-	-	-	-	41.1532	18.047	33.7814	29.2056	64.8087	80.0604
ACIAD_RS02645	gene-ACIAD_RS02645	1235	beta-ketoacyl-[acyl-carrier-protein] synthase family protein	NA	NC_005966.1:570802-574423	0_Control	SAC	OK	133.385	189.795	0.50884	1.67453	0.0038	0.00777996	yes	-	-	-	-	-	-	-	142.889	128.094	129.173	164.239	204.378	200.768
ACIAD_RS02650	gene-ACIAD_RS02650	443	hypothetical protein	NA	NC_005966.1:570802-574423	0_Control	SAC	OK	40.749	62.6631	0.620852	0.503285	0.38815	0.469336	no	-	-	-	-	-	-	-	43.6827	53.585	24.9793	86.021	49.1908	52.7776
ACIAD_RS02655	gene-ACIAD_RS02655	725	3-oxoacyl-ACP reductase FabG	NA	NC_005966.1:570802-574423	0_Control	SAC	OK	99.0023	151.34	0.612261	1.11361	0.06205	0.0966554	no	-	-	-	-	-	-	-	91.5691	135.02	70.4176	126.601	160.861	166.557
ACIAD_RS02660	gene-ACIAD_RS02660	1223	beta-ketoacyl-ACP synthase	NA	NC_005966.1:570802-574423	0_Control	SAC	OK	57.3051	113.317	0.983628	1.68914	0.0094	0.0178486	yes	-	-	-	-	-	-	-	36.1582	55.567	80.19	116.611	103.452	119.888
ACIAD_RS02665	gene-ACIAD_RS02665	434	hypothetical protein	NA	NC_005966.1:574436-574871	0_Control	SAC	OK	931.632	2421.57	1.37811	7.13412	5e-05	0.00014084	yes	-	-	-	-	-	-	-	731.19	1158.39	905.318	2308.27	2518.92	2437.51
ACIAD_RS02670	gene-ACIAD_RS02670	656	4'-phosphopantetheinyl transferase superfamily protein	NA	NC_005966.1:574892-575549	0_Control	SAC	OK	49.8013	123.59	1.31131	2.85648	5e-05	0.00014084	yes	-	-	-	-	-	-	-	59.776	56.8266	32.8013	129.855	139.529	101.385
ACIAD_RS02675	gene-ACIAD_RS02675	272	hypothetical protein	NA	NC_005966.1:575584-575857	0_Control	SAC	OK	357.857	438.297	0.292524	0.459648	0.41535	0.497366	no	-	-	-	-	-	-	-	336.345	304.468	432.758	476.008	496.344	342.539
ACIAD_RS02680	gene-ACIAD_RS02680	965	protein translocase subunit SecF	NA	NC_005966.1:575920-576886	0_Control	SAC	OK	365.913	1206.75	1.72155	9.60966	5e-05	0.00014084	yes	-	-	-	-	-	-	-	416.657	336.414	344.669	1264.37	1166.83	1189.06
ACIAD_RS02685	gene-ACIAD_RS02685	1901	protein translocase subunit SecD	NA	NC_005966.1:576897-578799	0_Control	SAC	OK	254.56	1076.03	2.07963	11.9646	5e-05	0.00014084	yes	-	-	-	-	-	-	-	255.758	243.443	264.48	1131.96	1029.09	1067.03
ACIAD_RS02690	gene-ACIAD_RS02690	329	preprotein translocase subunit YajC	NA	NC_005966.1:578853-579183	0_Control	SAC	OK	621.042	2413.93	1.95862	7.16159	5e-05	0.00014084	yes	-	-	-	-	-	-	-	565.322	656.752	641.051	2423.98	2597.99	2219.81
ACIAD_RS02695	gene-ACIAD_RS02695	1130	tRNA guanosine(34) transglycosylase Tgt	NA	NC_005966.1:579285-580416	0_Control	SAC	OK	89.0503	291.281	1.70972	7.01185	5e-05	0.00014084	yes	-	-	-	-	-	-	-	81.8664	106.37	78.9141	324.067	280.161	269.614
ACIAD_RS02700	gene-ACIAD_RS02700	1034	tRNA preQ1(34) S-adenosylmethionine ribosyltransferase-isomerase QueA	NA	NC_005966.1:580734-581769	0_Control	SAC	OK	174.995	250.141	0.515433	2.42998	5e-05	0.00014084	yes	-	-	-	-	-	-	-	156.663	174.24	194.082	220.84	259.347	270.238
ACIAD_RS02705	gene-ACIAD_RS02705	86	NA	NA	NC_005966.1:581948-582035	0_Control	SAC	NOTEST	0	0	0	0	1	1	no	-	-	-	-	-	-	-	0	0	0	0	0	0
ACIAD_RS02710	gene-ACIAD_RS02710	218	hypothetical protein	NA	NC_005966.1:582627-582846	0_Control	SAC	OK	5604.64	2264.12	-1.30767	-2.95139	5e-05	0.00014084	yes	-	-	-	-	-	-	-	5417.29	5228.8	6167.82	1565.08	2537.4	2689.89
ACIAD_RS02715	gene-ACIAD_RS02715	1265	HAMP domain-containing histidine kinase	NA	NC_005966.1:583097-584363	0_Control	SAC	OK	685.674	467.37	-0.552956	-3.12772	5e-05	0.00014084	yes	-	-	-	-	-	-	-	660.6	715.891	680.53	447.441	474.49	480.181
ACIAD_RS02720	gene-ACIAD_RS02720	2747	bifunctional [glutamate--ammonia ligase]-adenylyl-L-tyrosine phosphorylase/[glutamate--ammonia-ligase] adenylyltransferase	NA	NC_005966.1:584427-587175	0_Control	SAC	OK	305.794	397.273	0.377567	2.22508	5e-05	0.00014084	yes	-	-	-	-	-	-	-	320.494	291.396	305.493	438.75	383.295	369.772
ACIAD_RS02725	gene-ACIAD_RS02725	926	branched-chain amino acid transaminase	catalyzes the transamination of the branched-chain amino acids to their respective alpha-keto acids	NC_005966.1:587201-588128	0_Control	SAC	OK	444.83	702.743	0.659743	3.57195	5e-05	0.00014084	yes	-	-	-	-	-	-	-	468.823	419.188	446.48	735.183	657.604	715.443
ACIAD_RS02730	gene-ACIAD_RS02730	887	hypothetical protein	NA	NC_005966.1:588195-589083	0_Control	SAC	OK	34.6201	36.9517	0.0940298	0.181883	0.7546	0.803111	no	-	-	-	-	-	-	-	41.1933	30.9407	31.7265	32.5665	36.9717	41.317
ACIAD_RS02735	gene-ACIAD_RS02735	1028	glycosyltransferase	NA	NC_005966.1:589087-591632	0_Control	SAC	OK	720.705	766.198	0.0883096	0.427334	0.45685	0.536646	no	-	-	-	-	-	-	-	699.073	743.841	719.201	746.845	769.541	782.209
ACIAD_RS02740	gene-ACIAD_RS02740	755	polysaccharide deacetylase family protein	NA	NC_005966.1:589087-591632	0_Control	SAC	OK	99.5749	181.544	0.866462	1.37341	0.01945	0.0344124	yes	-	-	-	-	-	-	-	106.936	98.909	92.8792	156.989	194.207	193.435
ACIAD_RS02745	gene-ACIAD_RS02745	767	glycosyltransferase family 2 protein	NA	NC_005966.1:589087-591632	0_Control	SAC	OK	400.247	388.976	-0.0412085	-0.118166	0.83925	0.870223	no	-	-	-	-	-	-	-	377.56	421.164	402.016	391.31	390.297	385.321
ACIAD_RS02750	gene-ACIAD_RS02750	1034	glycosyltransferase	NA	NC_005966.1:591643-592678	0_Control	SAC	OK	333.2	314.955	-0.081242	-0.45328	0.41845	0.500496	no	-	-	-	-	-	-	-	340.182	355.357	304.061	302.632	315.779	326.455
ACIAD_RS02755	gene-ACIAD_RS02755	884	hypothetical protein	NA	NC_005966.1:592678-593563	0_Control	SAC	OK	189.028	130.551	-0.533984	-2.03839	0.0006	0.00141151	yes	-	-	-	-	-	-	-	165.54	228.896	172.648	111.992	144.132	135.53
ACIAD_RS02760	gene-ACIAD_RS02760	758	glycosyltransferase family 25 protein	NA	NC_005966.1:593637-594396	0_Control	SAC	OK	427.835	374.657	-0.191484	-0.988536	0.0803	0.120733	no	-	-	-	-	-	-	-	418.411	449.541	415.551	363.691	361.977	398.302
ACIAD_RS02765	gene-ACIAD_RS02765	839	hypothetical protein	NA	NC_005966.1:594485-596098	0_Control	SAC	OK	175.938	223.743	0.346781	1.13538	0.0488	0.0778868	no	-	-	-	-	-	-	-	175.002	170.119	182.691	194.678	231.987	244.565
ACIAD_RS02770	gene-ACIAD_RS02770	779	hypothetical protein	NA	NC_005966.1:594485-596098	0_Control	SAC	OK	295.328	348.799	0.240074	0.958918	0.09595	0.141273	no	-	-	-	-	-	-	-	313.127	297.039	275.819	328.667	377.837	339.892
ACIAD_RS02775	gene-ACIAD_RS02775	737	hypothetical protein	NA	NC_005966.1:596125-596863	0_Control	SAC	OK	523.714	594.758	0.183525	1.01554	0.0771	0.116391	no	-	-	-	-	-	-	-	539.734	457.521	573.886	536.603	586.837	660.835
ACIAD_RS02780	gene-ACIAD_RS02780	218	hypothetical protein	NA	NC_005966.1:596921-597140	0_Control	SAC	OK	1717.38	1802.31	0.0696423	0.118075	0.83895	0.870223	no	-	-	-	-	-	-	-	1756.96	1960.8	1434.38	1636.22	2156.79	1613.93
ACIAD_RS02785	gene-ACIAD_RS02785	1778	aspartate--tRNA ligase	NA	NC_005966.1:597288-599067	0_Control	SAC	OK	173.415	474.446	1.45202	8.07572	5e-05	0.00014084	yes	-	-	-	-	-	-	-	176.819	189.478	153.948	474.656	479.15	469.533
ACIAD_RS02790	gene-ACIAD_RS02790	776	DUF4184 family protein	NA	NC_005966.1:599216-599993	0_Control	SAC	OK	50.5731	49.8966	-0.0194308	-0.0402684	0.9605	0.967963	no	-	-	-	-	-	-	-	46.4032	54.3088	51.0074	36.2176	66.3211	47.151
ACIAD_RS02795	gene-ACIAD_RS02795	2081	TonB-dependent receptor	NA	NC_005966.1:600144-602226	0_Control	SAC	OK	18.8263	25.6399	0.445639	1.11837	0.05335	0.0841137	no	-	-	-	-	-	-	-	21.2413	12.8625	22.3752	25.2422	25.1447	26.5328
ACIAD_RS02800	gene-ACIAD_RS02800	2057	TonB-dependent receptor	NA	NC_005966.1:602459-604517	0_Control	SAC	OK	93.07	57.3049	-0.699657	-2.99036	5e-05	0.00014084	yes	-	-	-	-	-	-	-	83.1523	107.266	88.7915	56.9818	48.3583	66.5748
ACIAD_RS02805	gene-ACIAD_RS02805	1463	hypothetical protein	NA	NC_005966.1:604659-606123	0_Control	SAC	OK	114.402	131.21	0.19776	0.899414	0.11575	0.166481	no	-	-	-	-	-	-	-	129.339	84.8744	128.994	123.122	131.775	138.732
ACIAD_RS02810	gene-ACIAD_RS02810	446	hypothetical protein	NA	NC_005966.1:606356-606803	0_Control	SAC	OK	65.7095	110.335	0.747711	1.24029	0.03545	0.0589122	no	-	-	-	-	-	-	-	51.6591	88.0171	57.4521	107.936	87.1769	135.89
ACIAD_RS02815	gene-ACIAD_RS02815	476	RcnB family protein	NA	NC_005966.1:606968-607445	0_Control	SAC	OK	79.9254	61.1096	-0.387255	-0.61946	0.2731	0.349939	no	-	-	-	-	-	-	-	97.7465	84.5837	57.4461	37.1584	83.9044	62.266
ACIAD_RS02820	gene-ACIAD_RS02820	347	RcnB family protein	NA	NC_005966.1:607569-607917	0_Control	SAC	OK	37.5291	56.4604	0.589227	0.512346	0.3548	0.435722	no	-	-	-	-	-	-	-	32.7809	33.4592	46.3473	35.9463	68.4809	64.9538
ACIAD_RS02825	gene-ACIAD_RS02825	437	RcnB family protein	NA	NC_005966.1:608148-608586	0_Control	SAC	OK	18.0028	30.4079	0.75623	0.997426	0.27985	0.356901	no	-	-	-	-	-	-	-	54.0083	0	0	24.1515	0	67.0723
ACIAD_RS02830	gene-ACIAD_RS02830	494	hypothetical protein	NA	NC_005966.1:608616-609111	0_Control	SAC	OK	41.2627	103.827	1.33127	2.0969	0.00165	0.00363512	yes	-	-	-	-	-	-	-	48.9126	21.4417	53.4338	91.1922	124.265	96.0222
ACIAD_RS02835	gene-ACIAD_RS02835	626	FMN-binding negative transcriptional regulator	NA	NC_005966.1:609256-609883	0_Control	SAC	OK	35.3559	29.6264	-0.255069	-0.363196	0.52425	0.600091	no	-	-	-	-	-	-	-	46.0122	42.3914	17.6641	27.1235	45.2196	16.5361
ACIAD_RS02840	gene-ACIAD_RS02840	1781	acyl-CoA dehydrogenase	NA	NC_005966.1:609924-611706	0_Control	SAC	OK	118.499	113.202	-0.0659795	-0.321879	0.56995	0.64254	no	-	-	-	-	-	-	-	118.803	126.467	110.227	120.02	120.32	99.2648
ACIAD_RS02845	gene-ACIAD_RS02845	1802	acyl-CoA dehydrogenase	NA	NC_005966.1:611877-613680	0_Control	SAC	OK	373.439	538.896	0.529135	3.05622	5e-05	0.00014084	yes	-	-	-	-	-	-	-	384.619	374.302	361.395	573.284	535.917	507.486
ACIAD_RS02850	gene-ACIAD_RS02850	353	hypothetical protein	NA	NC_005966.1:613978-614332	0_Control	SAC	OK	15.6616	38.0132	1.27927	1.0665	0.18295	0.247501	no	-	-	-	-	-	-	-	31.1082	15.8765	0	34.1711	64.5667	15.3016
ACIAD_RS02855	gene-ACIAD_RS02855	1697	sensor histidine kinase efflux regulator BaeS	NA	NC_005966.1:614466-616164	0_Control	SAC	OK	160.873	144.345	-0.156403	-0.828416	0.1439	0.200773	no	-	-	-	-	-	-	-	158.588	166.254	157.777	142.565	148.103	142.367
ACIAD_RS02860	gene-ACIAD_RS02860	686	response regulator	NA	NC_005966.1:616167-616854	0_Control	SAC	OK	426.684	400.378	-0.0918037	-0.45336	0.4226	0.50465	no	-	-	-	-	-	-	-	374.38	477.109	428.562	349.238	426.425	425.471
ACIAD_RS02865	gene-ACIAD_RS02865	446	MmcQ/YjbR family DNA-binding protein	NA	NC_005966.1:616953-617400	0_Control	SAC	OK	129.296	285.51	1.14286	2.7358	5e-05	0.00014084	yes	-	-	-	-	-	-	-	180.807	149.629	57.4521	227.437	329.335	299.758
ACIAD_RS02870	gene-ACIAD_RS02870	1442	YdiU family protein	NA	NC_005966.1:617509-618952	0_Control	SAC	OK	89.7226	80.7337	-0.1523	-0.588785	0.30525	0.383555	no	-	-	-	-	-	-	-	94.6319	81.8111	92.7248	87.3453	83.6163	71.2396
ACIAD_RS02875	gene-ACIAD_RS02875	1169	acyl-CoA desaturase	NA	NC_005966.1:619038-620208	0_Control	SAC	OK	1731.44	2053.09	0.245824	1.51014	0.00725	0.0140708	yes	-	-	-	-	-	-	-	1742.7	1738.34	1713.28	1928.91	2141.82	2088.55
ACIAD_RS02880	gene-ACIAD_RS02880	503	META domain-containing protein	NA	NC_005966.1:620455-620959	0_Control	SAC	OK	252.78	154.249	-0.712621	-1.98159	0.00205	0.00442806	yes	-	-	-	-	-	-	-	263.209	269.247	225.883	158.054	153.506	151.186
ACIAD_RS02885	gene-ACIAD_RS02885	716	glycerophosphodiester phosphodiesterase	NA	NC_005966.1:620987-621704	0_Control	SAC	OK	241.932	180.264	-0.424491	-1.61591	0.00565	0.0111764	yes	-	-	-	-	-	-	-	253.773	210.173	261.85	173.085	186.254	181.453
ACIAD_RS02890	gene-ACIAD_RS02890	578	cob(I)yrinic acid a%2Cc-diamide adenosyltransferase	NA	NC_005966.1:621743-622322	0_Control	SAC	OK	33.3758	54.8365	0.716335	1.07728	0.0662	0.102107	no	-	-	-	-	-	-	-	57.7917	32.2621	10.0736	45.1706	57.648	61.691
ACIAD_RS02895	gene-ACIAD_RS02895	1895	TonB-dependent receptor	NA	NC_005966.1:622431-624327	0_Control	SAC	OK	275.075	281.685	0.0342601	0.188324	0.7392	0.789203	no	-	-	-	-	-	-	-	259.907	290.548	274.769	257.051	287.919	300.086
ACIAD_RS02900	gene-ACIAD_RS02900	641	phosphoribosylanthranilate isomerase	NA	NC_005966.1:624702-626557	0_Control	SAC	OK	214.419	293.515	0.453003	1.15443	0.04765	0.0762963	no	-	-	-	-	-	-	-	208.176	226.72	208.36	239.137	311.567	329.841
ACIAD_RS02905	gene-ACIAD_RS02905	1229	tryptophan synthase subunit beta	NA	NC_005966.1:624702-626557	0_Control	SAC	OK	161.206	224.041	0.474858	1.81781	0.00175	0.0038356	yes	-	-	-	-	-	-	-	168.913	136.235	178.47	246.611	208.516	216.995
ACIAD_RS02910	gene-ACIAD_RS02910	527	DUF1543 domain-containing protein	NA	NC_005966.1:626626-627154	0_Control	SAC	OK	215.433	202.059	-0.0924618	-0.27975	0.62535	0.691886	no	-	-	-	-	-	-	-	241.243	221.509	183.546	184.195	222.122	199.861
ACIAD_RS02915	gene-ACIAD_RS02915	995	DUF2804 domain-containing protein	NA	NC_005966.1:627242-628238	0_Control	SAC	OK	87.2907	61.9075	-0.495712	-1.44141	0.0124	0.0231472	yes	-	-	-	-	-	-	-	87.0828	79.5601	95.2291	64.488	56.8687	64.3658
ACIAD_RS02920	gene-ACIAD_RS02920	875	metal-dependent hydrolase	NA	NC_005966.1:628266-629142	0_Control	SAC	OK	1633.62	1699.6	0.0571268	0.34227	0.55065	0.625034	no	-	-	-	-	-	-	-	1698.44	1653.6	1548.8	1689.43	1712.38	1696.99
ACIAD_RS02925	gene-ACIAD_RS02925	1037	AraC family transcriptional regulator	NA	NC_005966.1:629255-630293	0_Control	SAC	OK	57.9088	28.448	-1.02546	-2.25587	0.0004	0.000967721	yes	-	-	-	-	-	-	-	75.8071	57.1002	40.8192	33.6133	31.0983	20.6323
ACIAD_RS02930	gene-ACIAD_RS02930	803	tryptophan synthase subunit alpha	NA	NC_005966.1:630719-634685	0_Control	SAC	OK	156.47	389.624	1.3162	2.62504	0.0001	0.000272669	yes	-	-	-	-	-	-	-	157.783	132.503	179.123	405.364	385.227	378.281
ACIAD_RS02935	gene-ACIAD_RS02935	896	acetyl-CoA carboxylase carboxyltransferase subunit beta	NA	NC_005966.1:630719-634685	0_Control	SAC	OK	239.615	467.65	0.96471	2.27054	0.0004	0.000967721	yes	-	-	-	-	-	-	-	181.474	263.554	273.818	454.675	500.157	448.118
ACIAD_RS02940	gene-ACIAD_RS02940	1286	bifunctional tetrahydrofolate synthase/dihydrofolate synthase	NA	NC_005966.1:630719-634685	0_Control	SAC	OK	139.868	247.873	0.82554	2.10174	0.00055	0.00130107	yes	-	-	-	-	-	-	-	147.818	135.78	136.004	246.467	257.845	239.307
ACIAD_RS02945	gene-ACIAD_RS02945	989	cell division protein	NA	NC_005966.1:630719-634685	0_Control	SAC	OK	527.199	673.211	0.352712	1.32005	0.0212	0.0371342	yes	-	-	-	-	-	-	-	531.425	556.516	493.655	637.005	680.34	702.289
ACIAD_RS02950	gene-ACIAD_RS02950	824	MBL fold metallo-hydrolase	NA	NC_005966.1:634873-635698	0_Control	SAC	OK	35.4702	36.8812	0.0562775	0.103853	0.8585	0.88674	no	-	-	-	-	-	-	-	54.7609	31.1575	20.4921	44.3616	31.1962	35.0857
ACIAD_RS02955	gene-ACIAD_RS02955	641	peroxiredoxin	NA	NC_005966.1:635832-636474	0_Control	SAC	OK	58.5333	41.0762	-0.510957	-0.898919	0.1164	0.167336	no	-	-	-	-	-	-	-	53.1513	54.4128	68.036	38.1815	31.3982	53.6488
ACIAD_RS02960	gene-ACIAD_RS02960	2717	preprotein translocase subunit SecA	NA	NC_005966.1:636815-639533	0_Control	SAC	OK	1734.28	2050.3	0.241501	1.4964	0.00905	0.0172169	yes	-	-	-	-	-	-	-	1742.44	1697.47	1762.92	1943.55	2096.66	2110.69
ACIAD_RS02965	gene-ACIAD_RS02965	356	hypothetical protein	NA	NC_005966.1:639687-640044	0_Control	SAC	OK	10561	6710.18	-0.654323	-3.89141	5e-05	0.00014084	yes	-	-	-	-	-	-	-	10509.9	10464.8	10708.3	6109.02	6913.22	7108.31
ACIAD_RS02970	gene-ACIAD_RS02970	1220	bifunctional glutamate N-acetyltransferase/amino-acid acetyltransferase ArgJ	NA	NC_005966.1:640189-641410	0_Control	SAC	OK	119.829	200.431	0.742124	3.35337	5e-05	0.00014084	yes	-	-	-	-	-	-	-	114.247	126.337	118.903	189.135	202.697	209.459
ACIAD_RS02975	gene-ACIAD_RS02975	1064	quinolinate synthase NadA	3 different subfamilies%3B catalyzes the formation of quinolinate from iminoaspartate and dihydroxyacetone phosphate	NC_005966.1:641547-642612	0_Control	SAC	OK	204.634	292.13	0.513566	2.60848	5e-05	0.00014084	yes	-	-	-	-	-	-	-	209.19	201.042	203.671	240.45	316.824	319.117
ACIAD_RS02980	gene-ACIAD_RS02980	76	NA	NA	NC_005966.1:642742-642819	0_Control	SAC	NOTEST	0	0	0	0	1	1	no	-	-	-	-	-	-	-	0	0	0	0	0	0
ACIAD_RS02985	gene-ACIAD_RS02985	76	NA	NA	NC_005966.1:642879-642956	0_Control	SAC	NOTEST	0	0	0	0	1	1	no	-	-	-	-	-	-	-	0	0	0	0	0	0
ACIAD_RS02990	gene-ACIAD_RS02990	75	NA	NA	NC_005966.1:642994-643070	0_Control	SAC	NOTEST	0	0	0	0	1	1	no	-	-	-	-	-	-	-	0	0	0	0	0	0
ACIAD_RS02995	gene-ACIAD_RS02995	76	NA	NA	NC_005966.1:643074-643151	0_Control	SAC	NOTEST	0	0	0	0	1	1	no	-	-	-	-	-	-	-	0	0	0	0	0	0
ACIAD_RS03000	gene-ACIAD_RS03000	479	OmpA family protein	NA	NC_005966.1:643289-643769	0_Control	SAC	OK	475.027	390.471	-0.282794	-1.09298	0.0597	0.0931895	no	-	-	-	-	-	-	-	393.517	478.386	553.177	390.4	327.045	453.968
ACIAD_RS03005	gene-ACIAD_RS03005	1217	diguanylate cyclase	NA	NC_005966.1:643786-645004	0_Control	SAC	OK	135.48	86.7845	-0.642574	-2.49713	5e-05	0.00014084	yes	-	-	-	-	-	-	-	149.159	109.952	147.33	113.162	68.1002	79.0914
ACIAD_RS03010	gene-ACIAD_RS03010	470	YfiR family protein	NA	NC_005966.1:645010-645481	0_Control	SAC	OK	88.4877	76.5779	-0.208547	-0.36122	0.53385	0.608744	no	-	-	-	-	-	-	-	100.289	47.3332	117.841	76.2024	64.6591	88.8723
ACIAD_RS03015	gene-ACIAD_RS03015	1544	NA	NA	NC_005966.1:646028-647573	0_Control	SAC	NOTEST	0	0	0	0	1	1	no	-	-	-	-	-	-	-	0	0	0	0	0	0
ACIAD_RS03020	gene-ACIAD_RS03020	76	NA	NA	NC_005966.1:647628-647705	0_Control	SAC	NOTEST	0	0	0	0	1	1	no	-	-	-	-	-	-	-	0	0	0	0	0	0
ACIAD_RS03025	gene-ACIAD_RS03025	75	NA	NA	NC_005966.1:647741-647817	0_Control	SAC	NOTEST	0	0	0	0	1	1	no	-	-	-	-	-	-	-	0	0	0	0	0	0
ACIAD_RS03030	gene-ACIAD_RS03030	2914	NA	NA	NC_005966.1:648243-651158	0_Control	SAC	NOTEST	0	0	0	0	1	1	no	-	-	-	-	-	-	-	0	0	0	0	0	0
rrf	gene-ACIAD_RS03035	114	NA	NA	NC_005966.1:651335-651450	0_Control	SAC	NOTEST	0	0	0	0	1	1	no	-	-	-	-	-	-	-	0	0	0	0	0	0
ACIAD_RS03040	gene-ACIAD_RS03040	1448	RNA polymerase factor sigma-54	NA	NC_005966.1:651691-653140	0_Control	SAC	OK	806.635	1173.89	0.541312	3.25698	5e-05	0.00014084	yes	-	-	-	-	-	-	-	840.102	728.123	851.681	1167.61	1203.21	1150.86
ACIAD_RS03045	gene-ACIAD_RS03045	338	ribosome-associated translation inhibitor RaiA	NA	NC_005966.1:653308-653647	0_Control	SAC	OK	24883.3	14666.5	-0.762653	-4.68402	5e-05	0.00014084	yes	-	-	-	-	-	-	-	24284.5	25733.8	24631.5	13975.3	15624.3	14399.8
ACIAD_RS03050	gene-ACIAD_RS03050	251	BolA/IbaG family iron-sulfur metabolism protein	NA	NC_005966.1:653781-654033	0_Control	SAC	OK	1256.7	7034.37	2.48478	7.4744	5e-05	0.00014084	yes	-	-	-	-	-	-	-	1580.29	998.304	1191.5	5871.2	6997.34	8234.58
ACIAD_RS03055	gene-ACIAD_RS03055	1256	UDP-N-acetylglucosamine 1-carboxyvinyltransferase	NA	NC_005966.1:654039-655979	0_Control	SAC	OK	177.259	277.733	0.647841	1.97791	0.0017	0.00373424	yes	-	-	-	-	-	-	-	222.15	159.499	150.128	252.902	282.385	297.913
ACIAD_RS03060	gene-ACIAD_RS03060	683	ATP phosphoribosyltransferase	NA	NC_005966.1:654039-655979	0_Control	SAC	OK	324.859	489.703	0.592095	1.53255	0.0173	0.0310505	yes	-	-	-	-	-	-	-	256.622	398.225	319.729	457.225	529.661	482.223
ACIAD_RS03065	gene-ACIAD_RS03065	1289	histidinol dehydrogenase	NA	NC_005966.1:656265-657555	0_Control	SAC	OK	401.91	392.536	-0.0340456	-0.184371	0.7513	0.800403	no	-	-	-	-	-	-	-	403.22	394.026	408.483	382.217	386.554	408.839
ACIAD_RS03070	gene-ACIAD_RS03070	1085	histidinol-phosphate transaminase	NA	NC_005966.1:657634-660081	0_Control	SAC	OK	558.452	372.144	-0.585573	-2.69411	5e-05	0.00014084	yes	-	-	-	-	-	-	-	582.539	553.682	539.136	355.62	387.73	373.082
ACIAD_RS03075	gene-ACIAD_RS03075	1364	anthranilate synthase component I family protein	NA	NC_005966.1:657634-660081	0_Control	SAC	OK	123.351	181.662	0.558481	1.68591	0.0052	0.0103965	yes	-	-	-	-	-	-	-	132.82	118.265	118.968	162.138	195.008	187.838
ACIAD_RS03080	gene-ACIAD_RS03080	866	hypothetical protein	NA	NC_005966.1:660328-661195	0_Control	SAC	OK	872.585	348.438	-1.3244	-7.19037	5e-05	0.00014084	yes	-	-	-	-	-	-	-	942.311	828.498	846.948	358.487	348.724	338.102
ACIAD_RS03085	gene-ACIAD_RS03085	833	hypothetical protein	NA	NC_005966.1:661408-662242	0_Control	SAC	OK	768.907	299.558	-1.35998	-7.003	5e-05	0.00014084	yes	-	-	-	-	-	-	-	787.982	751.791	766.949	274.46	334.604	289.609
ACIAD_RS03090	gene-ACIAD_RS03090	1160	hypothetical protein	NA	NC_005966.1:662293-663454	0_Control	SAC	OK	249.785	80.5571	-1.6326	-6.5771	5e-05	0.00014084	yes	-	-	-	-	-	-	-	229.867	282.989	236.499	76.8463	76.5136	88.3116
ACIAD_RS03095	gene-ACIAD_RS03095	1664	hypothetical protein	NA	NC_005966.1:663468-665133	0_Control	SAC	OK	207.551	74.7098	-1.4741	-6.63806	5e-05	0.00014084	yes	-	-	-	-	-	-	-	237.153	186.731	198.77	72.0696	75.1181	76.9417
ACIAD_RS03100	gene-ACIAD_RS03100	1154	putative pilus assembly protein FilE	NA	NC_005966.1:665201-666356	0_Control	SAC	OK	68.6803	27.3232	-1.32977	-3.17828	5e-05	0.00014084	yes	-	-	-	-	-	-	-	64.163	53.782	88.0959	29.3387	21.8578	30.7731
ACIAD_RS03105	gene-ACIAD_RS03105	1907	hypothetical protein	NA	NC_005966.1:666374-668282	0_Control	SAC	OK	114.52	45.7496	-1.32377	-5.27136	5e-05	0.00014084	yes	-	-	-	-	-	-	-	110.892	107.079	125.589	45.9569	47.0714	44.2207
ACIAD_RS03110	gene-ACIAD_RS03110	557	NUDIX hydrolase	NA	NC_005966.1:668324-668882	0_Control	SAC	OK	761.743	608.384	-0.324321	-1.69186	0.00345	0.00712697	yes	-	-	-	-	-	-	-	694.561	791.018	799.649	658.282	588.469	578.402
ACIAD_RS03115	gene-ACIAD_RS03115	605	CoA pyrophosphatase	NA	NC_005966.1:668995-669601	0_Control	SAC	OK	62.6674	58.3583	-0.102778	-0.191182	0.73475	0.785858	no	-	-	-	-	-	-	-	38.9251	69.7257	79.3513	66.1342	58.5591	50.3815
ACIAD_RS03120	gene-ACIAD_RS03120	542	gamma carbonic anhydrase family protein	NA	NC_005966.1:669626-670169	0_Control	SAC	OK	196.967	64.8872	-1.60195	-3.43877	5e-05	0.00014084	yes	-	-	-	-	-	-	-	170.492	234.611	185.797	66.3763	61.5683	66.717
ACIAD_RS03125	gene-ACIAD_RS03125	665	tRNA (adenosine(37)-N6)-threonylcarbamoyltransferase complex dimerization subunit type 1 TsaB	NA	NC_005966.1:670275-670941	0_Control	SAC	OK	723.529	1118.94	0.629007	3.40382	5e-05	0.00014084	yes	-	-	-	-	-	-	-	756.468	667.51	746.609	1077.88	1180.6	1098.33
ACIAD_RS03130	gene-ACIAD_RS03130	824	undecaprenyl-diphosphate phosphatase	NA	NC_005966.1:670953-672584	0_Control	SAC	OK	168.251	264.698	0.653735	2.1227	0.0008	0.00184992	yes	-	-	-	-	-	-	-	146.029	171.366	187.357	234.285	279.124	280.685
ACIAD_RS03135	gene-ACIAD_RS03135	812	ribosomal RNA small subunit methyltransferase J	NA	NC_005966.1:670953-672584	0_Control	SAC	OK	183.788	188.887	0.039486	0.121151	0.834	0.866837	no	-	-	-	-	-	-	-	204.999	143.146	203.218	174.055	223.057	169.55
ACIAD_RS03140	gene-ACIAD_RS03140	1433	hypothetical protein	NA	NC_005966.1:672712-674954	0_Control	SAC	OK	181.47	150.131	-0.273513	-1.29279	0.0279	0.0475033	yes	-	-	-	-	-	-	-	174.304	184.699	185.407	148.032	147.047	155.313
ACIAD_RS03145	gene-ACIAD_RS03145	839	S-formylglutathione hydrolase	NA	NC_005966.1:672712-674954	0_Control	SAC	OK	69.9672	85.6114	0.291124	0.597378	0.2997	0.377855	no	-	-	-	-	-	-	-	80.0857	69.8704	59.9455	102.747	75.1957	78.8919
ACIAD_RS03150	gene-ACIAD_RS03150	275	DUF2218 domain-containing protein	NA	NC_005966.1:675026-676170	0_Control	SAC	OK	2826.43	2617.29	-0.110909	-0.397638	0.4976	0.57488	no	-	-	-	-	-	-	-	3394.15	2433.24	2651.9	2066.34	2747.74	3037.79
ACIAD_RS03155	gene-ACIAD_RS03155	686	ribulose-phosphate 3-epimerase	NA	NC_005966.1:675026-676170	0_Control	SAC	OK	223.72	164.14	-0.44677	-1.34263	0.0199	0.0351045	yes	-	-	-	-	-	-	-	219.052	195.737	256.372	146.572	173.167	172.681
ACIAD_RS03160	gene-ACIAD_RS03160	458	hypothetical protein	NA	NC_005966.1:676543-677002	0_Control	SAC	OK	2278.79	3867.84	0.763264	4.34559	5e-05	0.00014084	yes	-	-	-	-	-	-	-	2132.08	2429.56	2274.72	2670.98	4789.53	4143.02
ACIAD_RS03165	gene-ACIAD_RS03165	1760	copper resistance system multicopper oxidase	NA	NC_005966.1:677060-679638	0_Control	SAC	OK	108.812	62.3525	-0.803321	-2.94098	5e-05	0.00014084	yes	-	-	-	-	-	-	-	130.968	100.653	94.815	47.7039	73.4465	65.9071
ACIAD_RS03170	gene-ACIAD_RS03170	830	copper resistance protein B	NA	NC_005966.1:677060-679638	0_Control	SAC	OK	84.5824	56.9019	-0.571881	-1.01969	0.07255	0.110699	no	-	-	-	-	-	-	-	93.352	64.7664	95.6289	61.7555	56.8696	52.0806
ACIAD_RS03175	gene-ACIAD_RS03175	968	hypothetical protein	NA	NC_005966.1:679692-680661	0_Control	SAC	OK	233.525	261.297	0.162113	0.792866	0.16795	0.229604	no	-	-	-	-	-	-	-	253.846	197.517	249.213	241.811	284.583	257.499
ACIAD_RS03180	gene-ACIAD_RS03180	320	multidrug efflux SMR transporter	member of the SMR family of proton-dependent drug efflux transporters%3B quaternary ammonium compound efflux pump%3B confers resistance to cetylpyridinium%2C cetyldimethylethyl ammonium and cetrimide cations	NC_005966.1:680797-681118	0_Control	SAC	OK	35.2146	71.2109	1.01592	0.79575	0.1578	0.217421	no	-	-	-	-	-	-	-	21.4761	43.8724	40.2953	56.0835	79.9321	77.617
ACIAD_RS03185	gene-ACIAD_RS03185	503	methylated-DNA--[protein]-cysteine S-methyltransferase	NA	NC_005966.1:681121-681625	0_Control	SAC	OK	214.17	92.6416	-1.20902	-2.80658	5e-05	0.00014084	yes	-	-	-	-	-	-	-	215.967	207.113	219.429	66.8691	112.322	98.7339
ACIAD_RS03190	gene-ACIAD_RS03190	446	VOC family protein	NA	NC_005966.1:681682-682129	0_Control	SAC	OK	119.888	71.1071	-0.753618	-1.28944	0.02875	0.048728	yes	-	-	-	-	-	-	-	129.148	132.026	98.4894	57.8231	43.5884	111.91
ACIAD_RS03195	gene-ACIAD_RS03195	1175	acetyl-CoA C-acyltransferase	Catalyzes the synthesis of acetoacetyl coenzyme A from two molecules of acetyl coenzyme A. It can also act as a thiolase%2C catalyzing the reverse reaction and generating two-carbon units from the four-carbon product of fatty acid oxidation	NC_005966.1:682260-683436	0_Control	SAC	OK	157.011	154.787	-0.020586	-0.092746	0.87285	0.897522	no	-	-	-	-	-	-	-	152.055	157.726	161.254	159.066	165.796	139.499
ACIAD_RS03200	gene-ACIAD_RS03200	518	prepilin-type N-terminal cleavage/methylation domain-containing protein	NA	NC_005966.1:683551-684070	0_Control	SAC	OK	189.397	199.949	0.0782227	0.225645	0.6929	0.749971	no	-	-	-	-	-	-	-	178.796	163.322	226.073	178.509	194.31	227.03
ACIAD_RS03205	gene-ACIAD_RS03205	1067	OmpA family protein	NA	NC_005966.1:684454-685522	0_Control	SAC	OK	2876.63	4205.71	0.547968	3.4003	5e-05	0.00014084	yes	-	-	-	-	-	-	-	2943.83	3000.3	2685.78	4164.25	4169.2	4283.68
ACIAD_RS03210	gene-ACIAD_RS03210	1463	amino acid permease	NA	NC_005966.1:686191-687655	0_Control	SAC	OK	170.29	447.042	1.39242	7.50715	5e-05	0.00014084	yes	-	-	-	-	-	-	-	178.749	189.106	143.015	432.592	457.337	451.198
ACIAD_RS03215	gene-ACIAD_RS03215	1016	class I SAM-dependent methyltransferase	NA	NC_005966.1:687673-688690	0_Control	SAC	OK	49.3272	200.325	2.02189	6.23383	5e-05	0.00014084	yes	-	-	-	-	-	-	-	64.118	37.5319	46.3316	191.407	190.493	219.074
ACIAD_RS03220	gene-ACIAD_RS03220	1373	uracil-xanthine permease	high-affinity transporter for xanthine	NC_005966.1:688753-690127	0_Control	SAC	OK	145.079	422.664	1.54268	7.81735	5e-05	0.00014084	yes	-	-	-	-	-	-	-	141.178	189.651	104.408	425.841	422.055	420.097
ACIAD_RS03225	gene-ACIAD_RS03225	1832	translational GTPase TypA	NA	NC_005966.1:690305-692138	0_Control	SAC	OK	2424.85	4058.01	0.742876	4.59144	5e-05	0.00014084	yes	-	-	-	-	-	-	-	2408.26	2436.91	2429.38	3943.79	4068.09	4162.16
mscL	gene-ACIAD_RS03230	440	large conductance mechanosensitive channel protein MscL	homopentamer%3B channel that opens in response to pressure or hypoosmotic shock	NC_005966.1:692414-692855	0_Control	SAC	OK	972.88	2543.89	1.3867	7.34551	5e-05	0.00014084	yes	-	-	-	-	-	-	-	948.768	1015.14	954.729	2423.72	2588.66	2619.29
ACIAD_RS03235	gene-ACIAD_RS03235	347	gamma-glutamylcyclotransferase	NA	NC_005966.1:693010-693358	0_Control	SAC	OK	315.691	303.315	-0.0576983	-0.132105	0.819	0.85512	no	-	-	-	-	-	-	-	442.543	334.592	169.94	244.435	332.621	332.888
ACIAD_RS03240	gene-ACIAD_RS03240	287	peptidyl-prolyl cis-trans isomerase	rotamase C%3B accelerates isomerization of the peptidyl prolyl bond	NC_005966.1:693399-693687	0_Control	SAC	OK	345.545	179.101	-0.9481	-1.31477	0.03635	0.0602066	no	-	-	-	-	-	-	-	164.816	440.344	431.475	185.767	131.576	219.96
ACIAD_RS03245	gene-ACIAD_RS03245	818	bifunctional DNA-formamidopyrimidine glycosylase/DNA-(apurinic or apyrimidinic site) lyase	NA	NC_005966.1:693722-694541	0_Control	SAC	OK	112.725	173.628	0.623195	2.14383	0.00025	0.000626681	yes	-	-	-	-	-	-	-	79.9196	113.33	144.925	168.065	189.163	163.656
ACIAD_RS03250	gene-ACIAD_RS03250	2156	TonB-dependent receptor	NA	NC_005966.1:694783-696940	0_Control	SAC	OK	84.573	79.7739	-0.0842805	-0.392074	0.4923	0.570082	no	-	-	-	-	-	-	-	85.3508	92.2192	76.1489	78.3039	85.771	75.2466
ACIAD_RS03255	gene-ACIAD_RS03255	1112	NADH:flavin oxidoreductase/NADH oxidase	NA	NC_005966.1:696959-698072	0_Control	SAC	OK	49.3417	47.0275	-0.0693035	-0.178138	0.75465	0.803111	no	-	-	-	-	-	-	-	52.9864	45.9309	49.1078	55.8947	50.2188	34.9689
ACIAD_RS03260	gene-ACIAD_RS03260	923	transporter	NA	NC_005966.1:698137-699061	0_Control	SAC	OK	81.3852	52.4563	-0.633651	-1.66011	0.0064	0.0125765	yes	-	-	-	-	-	-	-	83.2497	93.2654	67.6405	65.2912	39.1849	52.8927
ACIAD_RS03265	gene-ACIAD_RS03265	809	sel1 repeat family protein	NA	NC_005966.1:699105-699915	0_Control	SAC	OK	136.014	68.8	-0.983271	-2.78515	0.00015	0.00039319	yes	-	-	-	-	-	-	-	137.386	153.492	117.162	72.5456	59.0157	74.8387
ACIAD_RS03270	gene-ACIAD_RS03270	707	DsbC family protein	NA	NC_005966.1:700197-700905	0_Control	SAC	OK	47.9036	53.9793	0.172272	0.337599	0.55185	0.626158	no	-	-	-	-	-	-	-	49.4497	46.7381	47.523	36.3131	76.3899	49.2348
ACIAD_RS03275	gene-ACIAD_RS03275	722	folate-binding protein YgfZ	NA	NC_005966.1:701140-701863	0_Control	SAC	OK	116.104	146.285	0.333363	1.03304	0.07375	0.1123	no	-	-	-	-	-	-	-	136.365	105.668	106.279	140.788	169.884	128.183
ACIAD_RS03280	gene-ACIAD_RS03280	659	RNA pseudouridine synthase	NA	NC_005966.1:702055-702715	0_Control	SAC	OK	5.51773	17.9595	1.7026	1.32858	0.0542	0.0851837	no	-	-	-	-	-	-	-	0	4.34005	12.2131	11.5468	13.85	28.4817
ACIAD_RS03285	gene-ACIAD_RS03285	383	ribonuclease E inhibitor RraB	NA	NC_005966.1:702841-703225	0_Control	SAC	OK	4254.55	3270.75	-0.379385	-2.12768	0.0001	0.000272669	yes	-	-	-	-	-	-	-	4549.89	4078.07	4135.67	2660.72	3634.48	3517.04
ACIAD_RS03290	gene-ACIAD_RS03290	440	SRPBCC family protein	NA	NC_005966.1:703359-703800	0_Control	SAC	OK	349.192	230.711	-0.597929	-1.74331	0.00425	0.00860676	yes	-	-	-	-	-	-	-	372.414	362.551	312.61	206.274	254.868	230.992
ACIAD_RS03295	gene-ACIAD_RS03295	542	DUF2939 domain-containing protein	NA	NC_005966.1:703852-704395	0_Control	SAC	OK	139.972	100.038	-0.484592	-1.13116	0.04965	0.0791587	no	-	-	-	-	-	-	-	170.492	114.298	135.125	132.753	116.656	50.7049
ACIAD_RS03300	gene-ACIAD_RS03300	344	alkylphosphonate utilization protein	NA	NC_005966.1:704460-704805	0_Control	SAC	OK	3677.22	2252.94	-0.706805	-3.77347	5e-05	0.00014084	yes	-	-	-	-	-	-	-	3637.73	3919.28	3474.64	2147.75	2249.49	2361.59
ACIAD_RS03305	gene-ACIAD_RS03305	404	NUDIX domain-containing protein	NA	NC_005966.1:704852-705257	0_Control	SAC	OK	29.0053	27.4909	-0.0773634	-0.0664683	0.9201	0.934129	no	-	-	-	-	-	-	-	21.5982	55.1603	10.2575	38.4237	18.5259	25.523
ACIAD_RS03310	gene-ACIAD_RS03310	335	DUF1508 domain-containing protein	NA	NC_005966.1:705395-705731	0_Control	SAC	OK	353.764	177.85	-0.992129	-1.885	0.0034	0.00702855	yes	-	-	-	-	-	-	-	256.838	355.806	448.647	128.296	211.237	194.017
ACIAD_RS03315	gene-ACIAD_RS03315	1283	ribonucleotide-diphosphate reductase subunit beta	NA	NC_005966.1:705842-707126	0_Control	SAC	OK	2888.41	1621.26	-0.833163	-5.1408	5e-05	0.00014084	yes	-	-	-	-	-	-	-	3118.22	2730.39	2816.62	1650.67	1615.31	1597.78
ACIAD_RS03320	gene-ACIAD_RS03320	2825	ribonucleoside-diphosphate reductase subunit alpha	NA	NC_005966.1:707454-710280	0_Control	SAC	OK	947.299	434.452	-1.12462	-6.86342	5e-05	0.00014084	yes	-	-	-	-	-	-	-	953.106	940.143	948.649	448.587	405.229	449.541
ACIAD_RS03325	gene-ACIAD_RS03325	716	response regulator	NA	NC_005966.1:710824-711541	0_Control	SAC	OK	314.267	206.035	-0.609104	-2.51281	0.0001	0.000272669	yes	-	-	-	-	-	-	-	339.609	301.886	301.306	218.901	176.132	223.07
ACIAD_RS03330	gene-ACIAD_RS03330	1640	HAMP domain-containing protein	NA	NC_005966.1:711587-713228	0_Control	SAC	OK	133.241	90.563	-0.557049	-2.54259	5e-05	0.00014084	yes	-	-	-	-	-	-	-	123.148	141.797	134.779	79.1172	92.6478	99.9239
ACIAD_RS03335	gene-ACIAD_RS03335	359	hypothetical protein	NA	NC_005966.1:713279-713639	0_Control	SAC	OK	2426.88	2268.81	-0.0971691	-0.526194	0.3562	0.437147	no	-	-	-	-	-	-	-	2248.92	2446.71	2585.03	1966.58	2634.26	2205.59
ACIAD_RS03340	gene-ACIAD_RS03340	551	NADH-quinone oxidoreductase subunit A	NA	NC_005966.1:714273-714825	0_Control	SAC	OK	748.415	1399.23	0.902718	4.88995	5e-05	0.00014084	yes	-	-	-	-	-	-	-	736.485	759.488	749.272	1380.16	1285.43	1532.09
ACIAD_RS03345	gene-ACIAD_RS03345	677	NADH-quinone oxidoreductase subunit B	NA	NC_005966.1:714831-715509	0_Control	SAC	OK	550.118	857.724	0.640772	3.45046	5e-05	0.00014084	yes	-	-	-	-	-	-	-	532.478	524.369	593.506	847.444	811.245	914.482
ACIAD_RS03350	gene-ACIAD_RS03350	1787	NADH-quinone oxidoreductase subunit C/D	NuoCD%3B NDH-1 shuttles electrons from NADH%2C via FMN and iron-sulfur (Fe-S) centers%2C to quinones in the respiratory chain%3B subunits NuoCD%2C E%2C F%2C and G constitute the peripheral sector of the complex%3B in Escherichia coli this gene encodes a fusion protein of NuoC and NuoD that are found separate in other organisms	NC_005966.1:715590-717378	0_Control	SAC	OK	510.045	839.271	0.718512	4.28047	5e-05	0.00014084	yes	-	-	-	-	-	-	-	514.732	507.438	507.964	834.261	838.334	845.218
ACIAD_RS03355	gene-ACIAD_RS03355	509	NADH-quinone oxidoreductase subunit NuoE	NA	NC_005966.1:717390-719228	0_Control	SAC	OK	324.747	510.621	0.652935	1.39199	0.01515	0.0276406	yes	-	-	-	-	-	-	-	343.135	290.271	340.836	496.538	541.183	494.142
ACIAD_RS03360	gene-ACIAD_RS03360	1331	NADH-quinone oxidoreductase subunit NuoF	part of NADH-ubiquinone oxidoreductase complex I%3B shuttles electrons from NADH%2C via FMN and iron-sulfur (Fe-S) centers%2C to quinones in the respiratory chain%3B NuoF is part of the soluble NADH dehydrogenase fragment%2C which represents the electron input part of NADH dehydrogenase	NC_005966.1:717390-719228	0_Control	SAC	OK	385.51	751.519	0.963043	5.00689	5e-05	0.00014084	yes	-	-	-	-	-	-	-	379.558	415.589	361.382	727.711	756.05	770.797
ACIAD_RS03365	gene-ACIAD_RS03365	2684	NADH-quinone oxidoreductase subunit NuoG	Catalyzes the transfer of electrons from NADH to quinone	NC_005966.1:719239-721924	0_Control	SAC	OK	495.088	1059.6	1.09776	6.70821	5e-05	0.00014084	yes	-	-	-	-	-	-	-	492.404	527.742	465.117	1147.45	1062.37	968.978
ACIAD_RS03370	gene-ACIAD_RS03370	1016	NADH-quinone oxidoreductase subunit NuoH	NA	NC_005966.1:721927-722944	0_Control	SAC	OK	361.608	974.792	1.43067	8.0174	5e-05	0.00014084	yes	-	-	-	-	-	-	-	348.069	405.814	330.94	992.595	969.672	962.109
ACIAD_RS03375	gene-ACIAD_RS03375	542	NADH-quinone oxidoreductase subunit NuoI	NA	NC_005966.1:722962-726223	0_Control	SAC	OK	737.448	1460.87	0.986219	2.21897	0.0002	0.000512103	yes	-	-	-	-	-	-	-	752.517	727.897	731.929	1423.11	1587.81	1371.7
ACIAD_RS03380	gene-ACIAD_RS03380	521	NADH-quinone oxidoreductase subunit J	NA	NC_005966.1:722962-726223	0_Control	SAC	OK	914.66	1552.93	0.763683	1.82291	0.002	0.00433261	yes	-	-	-	-	-	-	-	972.901	930.732	840.348	1578.41	1540.63	1539.74
ACIAD_RS03385	gene-ACIAD_RS03385	308	NADH-quinone oxidoreductase subunit NuoK	NA	NC_005966.1:722962-726223	0_Control	SAC	OK	186.925	923.168	2.30413	1.33121	0.04085	0.0666606	no	-	-	-	-	-	-	-	173.124	202.352	185.299	1052.05	893.973	823.477
ACIAD_RS03390	gene-ACIAD_RS03390	1895	NADH-quinone oxidoreductase subunit L	NA	NC_005966.1:722962-726223	0_Control	SAC	OK	554.75	1410.77	1.34657	6.80964	5e-05	0.00014084	yes	-	-	-	-	-	-	-	588.55	563.488	512.211	1486.66	1359.62	1386.02
ACIAD_RS03395	gene-ACIAD_RS03395	1598	NADH-quinone oxidoreductase subunit M	NA	NC_005966.1:726224-727823	0_Control	SAC	OK	603.822	1701.36	1.49449	8.99186	5e-05	0.00014084	yes	-	-	-	-	-	-	-	621.688	628.975	560.802	1867.93	1645.8	1590.34
ACIAD_RS03400	gene-ACIAD_RS03400	1496	NADH-quinone oxidoreductase subunit NuoN	NA	NC_005966.1:727826-729323	0_Control	SAC	OK	372.881	1565.23	2.06958	12.0275	5e-05	0.00014084	yes	-	-	-	-	-	-	-	362.258	374.082	382.303	1658.55	1490.29	1546.84
ACIAD_RS03405	gene-ACIAD_RS03405	635	uracil phosphoribosyltransferase	NA	NC_005966.1:729429-730065	0_Control	SAC	OK	585.128	1013.72	0.792834	4.26656	5e-05	0.00014084	yes	-	-	-	-	-	-	-	580.047	644.435	530.903	930.063	1047.48	1063.62
ACIAD_RS03410	gene-ACIAD_RS03410	2141	TonB-dependent receptor	NA	NC_005966.1:730249-732391	0_Control	SAC	OK	92.6852	131.676	0.506586	2.61328	5e-05	0.00014084	yes	-	-	-	-	-	-	-	100.05	80.4898	97.516	123.527	140.609	130.893
ACIAD_RS03415	gene-ACIAD_RS03415	887	LysR family transcriptional regulator	NA	NC_005966.1:732463-733351	0_Control	SAC	OK	109.047	152.66	0.485363	1.70623	0.00395	0.00804839	yes	-	-	-	-	-	-	-	129.072	84.3836	113.687	154.065	130.14	173.774
ACIAD_RS03420	gene-ACIAD_RS03420	761	ferredoxin--NADP reductase	NA	NC_005966.1:733436-734198	0_Control	SAC	OK	53.4339	102.396	0.938334	2.24117	0.00055	0.00130107	yes	-	-	-	-	-	-	-	61.3776	62.8534	36.0707	86.9131	112.566	107.71
ACIAD_RS03425	gene-ACIAD_RS03425	422	hypothetical protein	NA	NC_005966.1:734329-734752	0_Control	SAC	OK	150.95	170.118	0.172467	0.371909	0.51865	0.594594	no	-	-	-	-	-	-	-	116.867	169.188	166.794	134.702	165.745	209.908
ACIAD_RS03430	gene-ACIAD_RS03430	236	hypothetical protein	NA	NC_005966.1:734907-735144	0_Control	SAC	OK	936.642	240.167	-1.96346	-1.86941	0.0147	0.026935	yes	-	-	-	-	-	-	-	895.774	1059.46	854.689	123.019	356.621	240.859
ACIAD_RS03435	gene-ACIAD_RS03435	1670	hypothetical protein	NA	NC_005966.1:735372-737043	0_Control	SAC	OK	307.416	103.531	-1.57013	-7.73709	5e-05	0.00014084	yes	-	-	-	-	-	-	-	324.406	317.131	280.712	97.4001	107.236	105.958
ACIAD_RS03440	gene-ACIAD_RS03440	182	hypothetical protein	NA	NC_005966.1:737131-738507	0_Control	SAC	OK	174.489	566.399	1.69868	13.2527	0.40415	0.486513	no	-	-	-	-	-	-	-	523.467	0	0	1232.29	0	466.903
ACIAD_RS03445	gene-ACIAD_RS03445	1196	NAD(P)/FAD-dependent oxidoreductase	NA	NC_005966.1:737131-738507	0_Control	SAC	OK	63.0179	89.7344	0.509899	1.67351	0.0051	0.0102171	yes	-	-	-	-	-	-	-	61.3453	68.5619	59.1466	95.2265	68.6215	105.355
ACIAD_RS03450	gene-ACIAD_RS03450	884	1-aminocyclopropane-1-carboxylate deaminase/D-cysteine desulfhydrase	NA	NC_005966.1:738577-739462	0_Control	SAC	OK	73.1842	71.7991	-0.0275664	-0.074437	0.88545	0.907765	no	-	-	-	-	-	-	-	93.8061	59.3433	66.4031	76.7586	65.3794	73.2593
ACIAD_RS03455	gene-ACIAD_RS03455	602	HAD family hydrolase	NA	NC_005966.1:739471-740074	0_Control	SAC	OK	173.634	122.481	-0.503487	-1.42554	0.014	0.0257949	yes	-	-	-	-	-	-	-	147.177	180.776	192.948	100.01	150.338	117.096
ACIAD_RS03460	gene-ACIAD_RS03460	1169	HlyD family secretion protein	NA	NC_005966.1:740155-741325	0_Control	SAC	OK	38.5748	40.063	0.0546117	0.131064	0.81565	0.852816	no	-	-	-	-	-	-	-	28.6943	37.2361	49.7941	42.8646	32.762	44.5624
ACIAD_RS03465	gene-ACIAD_RS03465	1661	MFS transporter	NA	NC_005966.1:741340-743564	0_Control	SAC	OK	24.4295	20.8453	-0.228906	-0.433073	0.4549	0.535082	no	-	-	-	-	-	-	-	25.0161	20.5069	27.7657	13.7564	21.9839	26.7956
ACIAD_RS03470	gene-ACIAD_RS03470	569	TetR/AcrR family transcriptional regulator	NA	NC_005966.1:741340-743564	0_Control	SAC	OK	419.398	305.52	-0.457054	-1.78213	0.00215	0.00462397	yes	-	-	-	-	-	-	-	474.963	359.036	424.195	266.094	311.251	339.215
ACIAD_RS03475	gene-ACIAD_RS03475	764	class I SAM-dependent methyltransferase	NA	NC_005966.1:743758-744523	0_Control	SAC	OK	13.5675	10.3715	-0.387523	-0.391001	0.4919	0.56984	no	-	-	-	-	-	-	-	13.5614	17.3595	9.78151	7.71617	12.8416	10.5568
ACIAD_RS03480	gene-ACIAD_RS03480	581	LysE family translocator	NA	NC_005966.1:744608-745190	0_Control	SAC	OK	430.534	643.019	0.578734	2.80186	5e-05	0.00014084	yes	-	-	-	-	-	-	-	520.763	346.441	424.398	568.003	716.881	644.174
ACIAD_RS03485	gene-ACIAD_RS03485	191	hypothetical protein	NA	NC_005966.1:745335-745527	0_Control	SAC	OK	4506.5	1264	-1.83402	-1.82334	0.0098	0.0185609	yes	-	-	-	-	-	-	-	6204.08	3106.14	4209.28	1830.56	722.64	1238.79
ACIAD_RS03490	gene-ACIAD_RS03490	1352	8-oxoguanine deaminase	NA	NC_005966.1:745614-746967	0_Control	SAC	NOTEST	2.68417	4.23605	0.658243	0	1	1	no	-	-	-	-	-	-	-	1.59825	4.91261	1.54164	4.3896	3.41362	4.90492
ACIAD_RS03495	gene-ACIAD_RS03495	1361	purine permease	NA	NC_005966.1:747160-748522	0_Control	SAC	OK	20.4728	17.6136	-0.217022	-0.400959	0.4882	0.567095	no	-	-	-	-	-	-	-	20.6105	17.8684	22.9395	18.144	15.2366	19.4602
ACIAD_RS03500	gene-ACIAD_RS03500	950	isopenicillin N synthase family oxygenase	NA	NC_005966.1:748701-750436	0_Control	SAC	OK	20.8431	9.27336	-1.16841	-1.15423	0.03885	0.0638158	no	-	-	-	-	-	-	-	20.0214	25.6352	16.8727	10.2811	5.38115	12.1578
ACIAD_RS03505	gene-ACIAD_RS03505	791	alpha/beta hydrolase	NA	NC_005966.1:748701-750436	0_Control	SAC	OK	46.4256	13.5403	-1.77766	-2.26248	0.00095	0.00216821	yes	-	-	-	-	-	-	-	70.9356	52.8328	15.5085	16.1527	8.71265	15.7557
ACIAD_RS03510	gene-ACIAD_RS03510	977	MBL fold metallo-hydrolase	NA	NC_005966.1:750500-751478	0_Control	SAC	OK	37.5838	33.8416	-0.151313	-0.312367	0.59235	0.661543	no	-	-	-	-	-	-	-	21.6994	46.9247	44.1272	34.126	25.903	41.4958
ACIAD_RS03515	gene-ACIAD_RS03515	911	hypothetical protein	NA	NC_005966.1:751604-752516	0_Control	SAC	OK	334.517	786.24	1.23289	6.73617	5e-05	0.00014084	yes	-	-	-	-	-	-	-	338.951	325.478	339.121	786.509	786.581	785.629
metG	gene-ACIAD_RS03520	2057	methionine--tRNA ligase	methionine--tRNA ligase%3B MetRS%3B adds methionine to tRNA(Met) with cleavage of ATP to AMP and diphosphate%3B some MetRS enzymes form dimers depending on a C-terminal domain that is also found in other proteins such as Trbp111 in Aquifex aeolicus and the cold-shock protein CsaA from Bacillus subtilis while others do not%3B four subfamilies exist based on sequence motifs and zinc content	NC_005966.1:752584-754642	0_Control	SAC	OK	72.6629	115.029	0.662705	3.11162	5e-05	0.00014084	yes	-	-	-	-	-	-	-	66.5218	71.1766	80.2902	113.066	120.636	111.385
ACIAD_RS03525	gene-ACIAD_RS03525	845	nucleoside-specific channel-forming protein Tsx	NA	NC_005966.1:754823-755669	0_Control	SAC	OK	200.901	666.527	1.73017	8.08268	5e-05	0.00014084	yes	-	-	-	-	-	-	-	226.129	198.512	178.063	651.925	682.578	665.078
ACIAD_RS03530	gene-ACIAD_RS03530	464	hypothetical protein	NA	NC_005966.1:756469-756934	0_Control	SAC	OK	9550.97	6369.41	-0.584488	-3.58674	5e-05	0.00014084	yes	-	-	-	-	-	-	-	9781.79	9581.02	9290.09	5192.26	6706.37	7209.59
ACIAD_RS03535	gene-ACIAD_RS03535	1223	iron-sulfur cluster carrier protein ApbC	NA	NC_005966.1:757084-758308	0_Control	SAC	OK	75.0007	83.963	0.16285	0.558272	0.3297	0.408598	no	-	-	-	-	-	-	-	79.548	72.2372	73.217	74.4323	82.1818	95.275
ACIAD_RS03540	gene-ACIAD_RS03540	875	5'-methylthioadenosine/S-adenosylhomocysteine nucleosidase	NA	NC_005966.1:758482-759358	0_Control	SAC	OK	329.227	277.054	-0.248919	-1.24545	0.0296	0.0499416	yes	-	-	-	-	-	-	-	360.953	343.904	282.825	287.101	251.732	292.328
ACIAD_RS03545	gene-ACIAD_RS03545	566	DUF2062 domain-containing protein	NA	NC_005966.1:759358-759925	0_Control	SAC	OK	223.54	170.301	-0.392448	-1.21483	0.0367	0.0607189	no	-	-	-	-	-	-	-	168.854	256.418	245.349	145.333	158.609	206.961
ACIAD_RS03550	gene-ACIAD_RS03550	593	multidrug transporter MatE	NA	NC_005966.1:760354-760948	0_Control	SAC	OK	1045.04	969.274	-0.108576	-0.571286	0.3178	0.396486	no	-	-	-	-	-	-	-	950.828	1050.44	1133.84	931.752	939.632	1036.44
ACIAD_RS03555	gene-ACIAD_RS03555	569	dCTP deaminase	NA	NC_005966.1:761045-761615	0_Control	SAC	OK	1436.96	967.315	-0.570967	-3.09251	5e-05	0.00014084	yes	-	-	-	-	-	-	-	1365.52	1496.91	1448.47	993.58	1007.86	900.506
ACIAD_RS03560	gene-ACIAD_RS03560	1379	hypothetical protein	NA	NC_005966.1:761846-763226	0_Control	SAC	OK	618.769	213.549	-1.53484	-8.63204	5e-05	0.00014084	yes	-	-	-	-	-	-	-	628.833	629.908	597.567	202.875	237.391	200.38
ACIAD_RS03565	gene-ACIAD_RS03565	632	hypothetical protein	NA	NC_005966.1:763237-763870	0_Control	SAC	OK	174.562	44.1554	-1.98307	-4.11057	5e-05	0.00014084	yes	-	-	-	-	-	-	-	154.049	208.721	160.914	32.8797	56.8675	42.7191
ACIAD_RS03570	gene-ACIAD_RS03570	2258	hypothetical protein	NA	NC_005966.1:763883-766142	0_Control	SAC	OK	575.641	126.743	-2.18326	-12.6029	5e-05	0.00014084	yes	-	-	-	-	-	-	-	532.029	644.514	550.379	111.133	132.406	136.691
ACIAD_RS03575	gene-ACIAD_RS03575	1109	hypothetical protein	NA	NC_005966.1:766157-767267	0_Control	SAC	OK	303.619	62.4707	-2.28101	-8.18204	5e-05	0.00014084	yes	-	-	-	-	-	-	-	276.071	301.675	333.11	58.8907	64.6367	63.8846
ACIAD_RS03580	gene-ACIAD_RS03580	728	DUF4882 domain-containing protein	NA	NC_005966.1:767414-768143	0_Control	SAC	OK	1135.94	258.206	-2.1373	-10.2164	5e-05	0.00014084	yes	-	-	-	-	-	-	-	1037.48	1278.55	1091.81	238.42	250.624	285.575
ACIAD_RS03585	gene-ACIAD_RS03585	1712	proline--tRNA ligase	NA	NC_005966.1:768209-769922	0_Control	SAC	OK	146.118	236.232	0.693072	3.63077	5e-05	0.00014084	yes	-	-	-	-	-	-	-	143.69	157.137	137.526	267.295	219.229	222.172
ACIAD_RS03590	gene-ACIAD_RS03590	3101	efflux RND transporter permease subunit	NA	NC_005966.1:770024-773126	0_Control	SAC	OK	54.0559	65.8769	0.285321	1.36623	0.0162	0.0292876	yes	-	-	-	-	-	-	-	48.4643	56.6742	57.0293	73.6059	64.5626	59.4622
ACIAD_RS03595	gene-ACIAD_RS03595	1109	efflux RND transporter periplasmic adaptor subunit	NA	NC_005966.1:773149-774259	0_Control	SAC	OK	79.5909	55.954	-0.508361	-1.50757	0.00995	0.018833	yes	-	-	-	-	-	-	-	92.0238	81.7037	65.0452	56.0863	51.4903	60.2855
ACIAD_RS03600	gene-ACIAD_RS03600	644	hypothetical protein	NA	NC_005966.1:774315-774960	0_Control	SAC	OK	18.9563	20.1288	0.0865814	0.0955208	0.85355	0.883674	no	-	-	-	-	-	-	-	21.9821	18.0032	16.8837	19.9485	16.7772	23.6607
ACIAD_RS03605	gene-ACIAD_RS03605	383	response regulator	NA	NC_005966.1:775212-775596	0_Control	SAC	OK	309.824	266.398	-0.217863	-0.551926	0.3367	0.415719	no	-	-	-	-	-	-	-	346.188	290.389	292.895	213.514	271.871	313.81
ACIAD_RS03610	gene-ACIAD_RS03610	371	response regulator	NA	NC_005966.1:775619-775991	0_Control	SAC	OK	263.134	128.203	-1.03737	-1.98082	0.0021	0.00452623	yes	-	-	-	-	-	-	-	242.534	330.157	216.711	101.135	133.678	149.797
ACIAD_RS03615	gene-ACIAD_RS03615	518	purine-binding chemotaxis protein CheW	NA	NC_005966.1:775994-776513	0_Control	SAC	OK	114.63	92.2215	-0.313813	-0.662779	0.2529	0.327858	no	-	-	-	-	-	-	-	146.868	117.592	79.431	77.7376	88.3226	110.604
ACIAD_RS03620	gene-ACIAD_RS03620	1433	hypothetical protein	NA	NC_005966.1:776555-777989	0_Control	SAC	OK	130.968	120.269	-0.122951	-0.55958	0.3234	0.40263	no	-	-	-	-	-	-	-	134.08	149.591	109.232	116.652	120.817	123.337
ACIAD_RS03625	gene-ACIAD_RS03625	4313	hybrid sensor histidine kinase/response regulator	NA	NC_005966.1:778073-782387	0_Control	SAC	OK	111.984	66.8713	-0.743828	-4.02586	5e-05	0.00014084	yes	-	-	-	-	-	-	-	113.917	113.625	108.409	60.5584	63.0845	76.9708
ACIAD_RS03630	gene-ACIAD_RS03630	1133	succinyl-diaminopimelate desuccinylase	NA	NC_005966.1:782416-783550	0_Control	SAC	OK	307.694	487.407	0.663629	3.69823	5e-05	0.00014084	yes	-	-	-	-	-	-	-	314.426	301.731	306.927	465.827	487.013	509.38
ACIAD_RS03635	gene-ACIAD_RS03635	140	entericidin A/B family lipoprotein	NA	NC_005966.1:783668-783809	0_Control	SAC	OK	181288	59610.7	-1.60464	-2.47778	0.0016	0.00353018	yes	-	-	-	-	-	-	-	195088	206770	142004	41070.8	70396.3	67365
ACIAD_RS03640	gene-ACIAD_RS03640	860	DUF1853 family protein	NA	NC_005966.1:783955-784816	0_Control	SAC	OK	47.3092	33.0854	-0.515924	-1.0115	0.0826	0.123755	no	-	-	-	-	-	-	-	31.5231	46.9616	63.4429	24.825	40.1596	34.2717
ACIAD_RS03645	gene-ACIAD_RS03645	413	DUF454 domain-containing protein	NA	NC_005966.1:784958-785868	0_Control	SAC	OK	122.839	94.2383	-0.382377	-0.495252	0.3913	0.472188	no	-	-	-	-	-	-	-	143.388	156.969	68.1588	109.505	81.6505	91.5596
ACIAD_RS03650	gene-ACIAD_RS03650	503	L%2CD-transpeptidase	NA	NC_005966.1:784958-785868	0_Control	SAC	OK	332.343	187.6	-0.825014	-2.36912	0.0001	0.000272669	yes	-	-	-	-	-	-	-	398.189	276.151	322.69	185.41	198.435	178.955
ACIAD_RS03655	gene-ACIAD_RS03655	75	NA	NA	NC_005966.1:786124-786200	0_Control	SAC	NOTEST	0	0	0	0	1	1	no	-	-	-	-	-	-	-	0	0	0	0	0	0
ACIAD_RS03660	gene-ACIAD_RS03660	76	NA	NA	NC_005966.1:786223-786300	0_Control	SAC	NOTEST	0	0	0	0	1	1	no	-	-	-	-	-	-	-	0	0	0	0	0	0
ACIAD_RS03665	gene-ACIAD_RS03665	76	NA	NA	NC_005966.1:786347-786424	0_Control	SAC	NOTEST	0	0	0	0	1	1	no	-	-	-	-	-	-	-	0	0	0	0	0	0
ACIAD_RS03670	gene-ACIAD_RS03670	75	NA	NA	NC_005966.1:786446-786522	0_Control	SAC	NOTEST	0	0	0	0	1	1	no	-	-	-	-	-	-	-	0	0	0	0	0	0
ACIAD_RS03675	gene-ACIAD_RS03675	76	NA	NA	NC_005966.1:786557-786634	0_Control	SAC	NOTEST	0	0	0	0	1	1	no	-	-	-	-	-	-	-	0	0	0	0	0	0
ACIAD_RS03680	gene-ACIAD_RS03680	75	NA	NA	NC_005966.1:786731-786807	0_Control	SAC	NOTEST	0	0	0	0	1	1	no	-	-	-	-	-	-	-	0	0	0	0	0	0
ACIAD_RS03685	gene-ACIAD_RS03685	464	DUF2750 domain-containing protein	NA	NC_005966.1:786891-787356	0_Control	SAC	OK	41.7576	84.1041	1.01014	1.44378	0.0189	0.0335987	yes	-	-	-	-	-	-	-	47.5228	32.3957	45.3544	56.8626	93.0824	102.367
ACIAD_RS03690	gene-ACIAD_RS03690	833	YdcF family protein	NA	NC_005966.1:787434-788268	0_Control	SAC	OK	48.5812	62.8475	0.371457	0.839857	0.1452	0.202398	no	-	-	-	-	-	-	-	29.9613	55.2336	60.5486	65.5426	56.5756	66.4242
ACIAD_RS03695	gene-ACIAD_RS03695	2645	membrane protein	NA	NC_005966.1:788355-791001	0_Control	SAC	OK	97.0372	201.718	1.05573	5.77641	5e-05	0.00014084	yes	-	-	-	-	-	-	-	95.3472	89.3828	106.382	209.319	197.269	198.565
ACIAD_RS03700	gene-ACIAD_RS03700	560	YcxB family protein	NA	NC_005966.1:791157-791718	0_Control	SAC	OK	1176.03	1960.55	0.737337	4.06301	5e-05	0.00014084	yes	-	-	-	-	-	-	-	1309.53	1107.3	1111.25	1808.68	2096.01	1976.97
ACIAD_RS03705	gene-ACIAD_RS03705	2174	TIGR01666 family membrane protein	NA	NC_005966.1:791810-793985	0_Control	SAC	OK	68.0398	98.3535	0.531598	2.45611	0.0001	0.000272669	yes	-	-	-	-	-	-	-	63.4174	69.6983	71.0037	94.4421	110.848	89.7701
ACIAD_RS03710	gene-ACIAD_RS03710	1211	multidrug effflux MFS transporter	NA	NC_005966.1:794134-795346	0_Control	SAC	OK	163.363	207.459	0.344748	1.67677	0.00285	0.00599545	yes	-	-	-	-	-	-	-	142.759	204.386	142.943	199.25	217.327	205.801
ACIAD_RS03715	gene-ACIAD_RS03715	704	nitroreductase	NA	NC_005966.1:795406-796111	0_Control	SAC	OK	63.6705	46.7062	-0.44701	-0.891788	0.1189	0.170355	no	-	-	-	-	-	-	-	57.4259	78.3994	55.1862	50.4667	33.2529	56.399
ACIAD_RS03720	gene-ACIAD_RS03720	1235	sodium/glutamate symporter	NA	NC_005966.1:796486-797722	0_Control	SAC	OK	188.746	190.634	0.0143587	0.0714261	0.90045	0.919563	no	-	-	-	-	-	-	-	169.681	182.992	213.566	223.888	148.031	199.983
ACIAD_RS03725	gene-ACIAD_RS03725	1475	alanine:cation symporter family protein	NA	NC_005966.1:797860-799336	0_Control	SAC	OK	143.865	593.81	2.04529	10.82	5e-05	0.00014084	yes	-	-	-	-	-	-	-	141.034	148.931	141.629	564.84	590.237	626.352
ACIAD_RS03730	gene-ACIAD_RS03730	950	patatin-like phospholipase family protein	NA	NC_005966.1:799475-800426	0_Control	SAC	OK	105.271	149.238	0.503502	1.82389	0.0016	0.00353018	yes	-	-	-	-	-	-	-	105.112	97.4138	113.288	133.655	137.219	176.84
ACIAD_RS03735	gene-ACIAD_RS03735	194	hypothetical protein	NA	NC_005966.1:800463-800658	0_Control	SAC	OK	6856.52	1554.24	-2.14127	-2.67714	0.0024	0.00511006	yes	-	-	-	-	-	-	-	6516.77	6268.83	7783.96	892.962	1591.66	2178.09
ACIAD_RS03740	gene-ACIAD_RS03740	578	DJ-1/PfpI family protein	NA	NC_005966.1:800800-801379	0_Control	SAC	OK	29.316	35.8459	0.290117	0.378765	0.5014	0.578374	no	-	-	-	-	-	-	-	31.5228	16.1311	40.2942	40.4158	17.2944	49.8273
ACIAD_RS03745	gene-ACIAD_RS03745	1193	peptide antibiotic transporter SbmA	NA	NC_005966.1:801651-802845	0_Control	SAC	OK	111.053	159.443	0.521798	2.20223	0.0004	0.000967721	yes	-	-	-	-	-	-	-	111.888	124.182	97.089	155.227	166.614	156.489
ACIAD_RS03750	gene-ACIAD_RS03750	230	hypothetical protein	NA	NC_005966.1:802911-803142	0_Control	SAC	OK	186.294	181.777	-0.0354151	-0.0265569	0.8918	0.912917	no	-	-	-	-	-	-	-	104.516	454.366	0	243.149	85.4472	216.734
ACIAD_RS03755	gene-ACIAD_RS03755	524	chromate transporter	NA	NC_005966.1:803285-804376	0_Control	SAC	OK	47.6349	18.952	-1.32967	-1.36944	0.02925	0.049379	yes	-	-	-	-	-	-	-	56.2584	44.7679	41.8783	28.1967	17.2748	11.3845
ACIAD_RS03760	gene-ACIAD_RS03760	569	chromate transporter	NA	NC_005966.1:803285-804376	0_Control	SAC	OK	18.1363	11.9141	-0.606215	-0.437654	0.4746	0.554929	no	-	-	-	-	-	-	-	5.3973	38.6655	10.3462	14.6474	8.89287	12.202
ACIAD_RS03765	gene-ACIAD_RS03765	923	LysR family transcriptional regulator	NA	NC_005966.1:804476-806145	0_Control	SAC	OK	17.2131	15.0786	-0.191008	-0.213172	0.7095	0.765162	no	-	-	-	-	-	-	-	15.6093	15.9884	20.0416	18.9938	18.193	8.04888
ACIAD_RS03770	gene-ACIAD_RS03770	755	DUF4850 domain-containing protein	NA	NC_005966.1:804476-806145	0_Control	SAC	OK	34.4464	22.2271	-0.632037	-0.799358	0.16355	0.224102	no	-	-	-	-	-	-	-	37.9452	38.8571	26.5369	18.8387	18.6738	29.1687
ACIAD_RS03775	gene-ACIAD_RS03775	1079	DUF1176 domain-containing protein	NA	NC_005966.1:806276-807356	0_Control	SAC	OK	124.395	157.264	0.338259	1.38689	0.0154	0.0280111	yes	-	-	-	-	-	-	-	129.202	121.509	122.476	143.258	163.484	165.051
ACIAD_RS03780	gene-ACIAD_RS03780	776	hypothetical protein	NA	NC_005966.1:807393-808170	0_Control	SAC	OK	203.247	121.535	-0.741862	-2.59444	5e-05	0.00014084	yes	-	-	-	-	-	-	-	241.959	176.504	191.278	102.617	130.85	131.139
ACIAD_RS03785	gene-ACIAD_RS03785	1058	hypothetical protein	NA	NC_005966.1:808376-809435	0_Control	SAC	OK	61.4675	39.3537	-0.643323	-1.58608	0.00835	0.0159872	yes	-	-	-	-	-	-	-	76.0343	62.3122	46.0559	43.6756	36.112	38.2736
ACIAD_RS03790	gene-ACIAD_RS03790	524	hypothetical protein	NA	NC_005966.1:809553-810078	0_Control	SAC	OK	62.6882	35.7066	-0.812006	-1.14977	0.05145	0.0815924	no	-	-	-	-	-	-	-	75.0112	83.1404	29.9131	22.5574	27.6396	56.9227
ACIAD_RS03795	gene-ACIAD_RS03795	392	hypothetical protein	NA	NC_005966.1:810383-810776	0_Control	SAC	OK	466.751	393.053	-0.24793	-0.7802	0.17505	0.238395	no	-	-	-	-	-	-	-	454.034	570.738	375.482	402.895	355.093	421.171
ACIAD_RS03800	gene-ACIAD_RS03800	179	hypothetical protein	NA	NC_005966.1:810854-811034	0_Control	SAC	OK	3212.29	1756.53	-0.870872	-0.660981	0.17795	0.241613	no	-	-	-	-	-	-	-	5949.14	3037.07	650.672	2858.71	1870.2	540.693
gatB	gene-ACIAD_RS03805	1487	Asp-tRNA(Asn)/Glu-tRNA(Gln) amidotransferase subunit GatB	allows the formation of correctly charged Asn-tRNA(Asn) or Gln-tRNA(Gln) through the transamidation of misacylated Asp-tRNA(Asn) or Glu-tRNA(Gln) in organisms which lack either or both of asparaginyl-tRNA or glutaminyl-tRNA synthetases%3B reaction takes place in the presence of glutamine and ATP through an activated phospho-Asp-tRNA(Asn) or phospho-Glu-tRNA	NC_005966.1:811088-814054	0_Control	SAC	OK	219.968	298.324	0.439588	1.97064	0.0006	0.00141151	yes	-	-	-	-	-	-	-	225.194	214.677	220.031	300.278	278.948	315.745
ACIAD_RS03810	gene-ACIAD_RS03810	1478	Asp-tRNA(Asn)/Glu-tRNA(Gln) amidotransferase subunit GatA	NA	NC_005966.1:811088-814054	0_Control	SAC	OK	95.724	154.382	0.689548	2.09799	0.0002	0.000512103	yes	-	-	-	-	-	-	-	97.6235	91.2018	98.3467	163.06	152.366	147.718
ACIAD_RS03815	gene-ACIAD_RS03815	311	Asp-tRNA(Asn)/Glu-tRNA(Gln) amidotransferase subunit GatC	NA	NC_005966.1:814106-814418	0_Control	SAC	OK	368.529	357.751	-0.042825	-0.0867676	0.8832	0.906602	no	-	-	-	-	-	-	-	238.407	487.46	379.721	424.534	285.574	363.144
ACIAD_RS03820	gene-ACIAD_RS03820	1040	rod shape-determining protein	functions in MreBCD complex in some organisms	NC_005966.1:814548-815589	0_Control	SAC	OK	453.075	826.626	0.867486	4.77639	5e-05	0.00014084	yes	-	-	-	-	-	-	-	417.598	466.468	475.159	792.554	887.691	799.633
ACIAD_RS03825	gene-ACIAD_RS03825	857	rod shape-determining protein MreC	NA	NC_005966.1:815607-817497	0_Control	SAC	OK	291.391	264.519	-0.139583	-0.51668	0.36155	0.441829	no	-	-	-	-	-	-	-	273.568	353.922	246.684	271.764	243.706	278.088
ACIAD_RS03830	gene-ACIAD_RS03830	491	rod shape-determining protein MreD	NA	NC_005966.1:815607-817497	0_Control	SAC	OK	66.0174	93.8282	0.507176	0.600696	0.2867	0.363617	no	-	-	-	-	-	-	-	49.4957	101.251	47.3053	108.161	82.5725	90.7511
ACIAD_RS03835	gene-ACIAD_RS03835	566	Maf-like protein	Maf%3B overexpression in Bacillus subtilis inhibits septation in the dividing cell	NC_005966.1:815607-817497	0_Control	SAC	OK	367.128	145.432	-1.33594	-2.63427	5e-05	0.00014084	yes	-	-	-	-	-	-	-	348.601	345.607	407.176	120.7	182.55	133.046
ACIAD_RS03840	gene-ACIAD_RS03840	1454	ribonuclease G	involved in the processing of the 5'end of 16S rRNA	NC_005966.1:817536-818991	0_Control	SAC	OK	320.311	332.129	0.0522726	0.280535	0.62075	0.687852	no	-	-	-	-	-	-	-	327.939	318.012	314.981	286.946	342.058	367.383
ACIAD_RS03845	gene-ACIAD_RS03845	1376	O-acyltransferase WSD	NA	NC_005966.1:819359-820736	0_Control	SAC	OK	148.665	121.129	-0.29552	-1.35405	0.01825	0.0325791	yes	-	-	-	-	-	-	-	151.756	153.885	140.353	111.015	122.771	129.601
ACIAD_RS03850	gene-ACIAD_RS03850	734	phosphoadenylyl-sulfate reductase	NA	NC_005966.1:820907-821642	0_Control	SAC	OK	253.387	386.496	0.609114	2.78286	5e-05	0.00014084	yes	-	-	-	-	-	-	-	291.283	261.447	207.43	389.326	366.379	403.784
ACIAD_RS03855	gene-ACIAD_RS03855	617	bifunctional phosphoserine phosphatase/homoserine phosphotransferase ThrH	NA	NC_005966.1:821839-822457	0_Control	SAC	OK	575.333	782.079	0.442916	2.36832	5e-05	0.00014084	yes	-	-	-	-	-	-	-	574.735	482.231	669.034	843.496	782.556	720.185
ACIAD_RS03860	gene-ACIAD_RS03860	1466	long-chain fatty acid transporter	NA	NC_005966.1:822509-823976	0_Control	SAC	OK	921.273	418.095	-1.1398	-6.59724	5e-05	0.00014084	yes	-	-	-	-	-	-	-	910.403	937.277	916.139	400.999	443.835	409.453
ACIAD_RS03865	gene-ACIAD_RS03865	932	tRNA-dihydrouridine synthase C	NA	NC_005966.1:824366-825299	0_Control	SAC	OK	148.926	232.159	0.640517	2.71269	5e-05	0.00014084	yes	-	-	-	-	-	-	-	179.742	123.615	143.421	220.3	233.376	242.801
ACIAD_RS03870	gene-ACIAD_RS03870	809	cytochrome c assembly protein	NA	NC_005966.1:825452-826262	0_Control	SAC	OK	64.9083	124.112	0.935167	2.57654	5e-05	0.00014084	yes	-	-	-	-	-	-	-	62.4483	51.1641	81.1125	113.797	136.579	121.959
ACIAD_RS03875	gene-ACIAD_RS03875	1412	signal recognition particle protein	NA	NC_005966.1:826407-827820	0_Control	SAC	OK	584.023	1040.74	0.833508	4.92233	5e-05	0.00014084	yes	-	-	-	-	-	-	-	571.705	596.648	583.715	1017.9	1088.43	1015.88
ACIAD_RS03880	gene-ACIAD_RS03880	731	type III pantothenate kinase	NA	NC_005966.1:827887-828619	0_Control	SAC	OK	45.4986	74.587	0.713103	1.50263	0.01245	0.023226	yes	-	-	-	-	-	-	-	18.0902	59.277	59.1285	78.9935	70.5975	74.1699
ACIAD_RS03885	gene-ACIAD_RS03885	761	biotin--[acetyl-CoA-carboxylase] ligase	NA	NC_005966.1:828625-829387	0_Control	SAC	OK	58.6865	75.3657	0.360881	0.843579	0.1448	0.201935	no	-	-	-	-	-	-	-	61.3776	52.3778	62.304	72.9449	84.8857	68.2667
ACIAD_RS03890	gene-ACIAD_RS03890	803	sulfite exporter TauE/SafE family protein	NA	NC_005966.1:829417-830221	0_Control	SAC	OK	37.6684	47.2216	0.326093	0.633054	0.27325	0.349981	no	-	-	-	-	-	-	-	41.0237	35.5496	36.4319	45.9988	49.4317	46.2343
ACIAD_RS03895	gene-ACIAD_RS03895	707	GntR family transcriptional regulator	NA	NC_005966.1:830418-831126	0_Control	SAC	OK	38.8988	30.6191	-0.345294	-0.550606	0.32925	0.40821	no	-	-	-	-	-	-	-	19.0191	42.8432	54.8342	27.6671	26.8397	37.3506
ACIAD_RS03900	gene-ACIAD_RS03900	3449	chromosome segregation protein SMC	NA	NC_005966.1:831223-834673	0_Control	SAC	OK	102.333	128.919	0.33319	1.76447	0.00195	0.00423352	yes	-	-	-	-	-	-	-	95.8358	98.221	112.943	122.373	127.102	137.282
ACIAD_RS03905	gene-ACIAD_RS03905	977	cell division protein ZipA	NA	NC_005966.1:834674-835652	0_Control	SAC	OK	285.063	449.468	0.656938	3.41222	5e-05	0.00014084	yes	-	-	-	-	-	-	-	303.791	288.957	262.441	481.066	418.333	449.006
ligA	gene-ACIAD_RS03910	2030	NAD-dependent DNA ligase LigA	this protein catalyzes the formation of phosphodiester linkages between 5'-phosphoryl and 3'-hydroxyl groups in double-stranded DNA using NAD as a coenzyme and as the energy source for the reaction%3B essential for DNA replication and repair of damaged DNA%3B similar to ligase LigB	NC_005966.1:835729-837760	0_Control	SAC	OK	76.9671	110.198	0.517778	2.43663	5e-05	0.00014084	yes	-	-	-	-	-	-	-	79.4412	82.4257	69.0345	112.033	105.048	113.511
ACIAD_RS03915	gene-ACIAD_RS03915	1055	aldehyde reductase	NA	NC_005966.1:837902-838958	0_Control	SAC	OK	71.0195	55.1612	-0.364562	-1.02399	0.07515	0.113678	no	-	-	-	-	-	-	-	65.4121	80.4103	67.236	63.7603	47.9396	53.7836
ACIAD_RS03920	gene-ACIAD_RS03920	575	hypothetical protein	NA	NC_005966.1:839088-839664	0_Control	SAC	OK	70.0552	141.545	1.0147	2.27377	0.00065	0.00152075	yes	-	-	-	-	-	-	-	42.4062	81.3753	86.3841	127.11	125.095	172.43
ACIAD_RS03925	gene-ACIAD_RS03925	200	hypothetical protein	NA	NC_005966.1:839667-839868	0_Control	SAC	OK	0	212.525	Inf	NA	0.1277	0.180792	yeS	-	-	-	-	-	-	-	0	0	0	139.186	498.39	0
ACIAD_RS03930	gene-ACIAD_RS03930	464	bacterioferritin	NA	NC_005966.1:840123-840588	0_Control	SAC	OK	14217.2	12451.2	-0.191351	-1.19008	0.0361	0.0598257	no	-	-	-	-	-	-	-	14597.4	14100.2	13954	11767	12512.9	13073.8
ACIAD_RS03935	gene-ACIAD_RS03935	752	BapA prefix-like domain-containing protein	NA	NC_005966.1:840821-841574	0_Control	SAC	OK	362.215	443.136	0.290905	1.49335	0.0088	0.0167949	yes	-	-	-	-	-	-	-	409.432	326.887	350.324	427.904	448.984	452.52
ACIAD_RS03940	gene-ACIAD_RS03940	575	peroxiredoxin	NA	NC_005966.1:841641-842217	0_Control	SAC	OK	820.325	349.007	-1.23294	-5.67974	5e-05	0.00014084	yes	-	-	-	-	-	-	-	879.929	813.753	767.294	347.754	352.012	347.255
ACIAD_RS03945	gene-ACIAD_RS03945	758	hydrolase	NA	NC_005966.1:842317-843076	0_Control	SAC	OK	47.2747	45.4999	-0.0552051	-0.108358	0.84205	0.872165	no	-	-	-	-	-	-	-	58.3032	17.5602	65.9605	46.8271	40.8385	48.834
ACIAD_RS03950	gene-ACIAD_RS03950	1289	adenosylmethionine--8-amino-7-oxononanoate transaminase	NA	NC_005966.1:843172-847002	0_Control	SAC	OK	54.4103	57.3961	0.0770737	0.200059	0.72	0.772576	no	-	-	-	-	-	-	-	55.9087	46.8666	60.4555	58.1466	51.6009	62.4408
ACIAD_RS03955	gene-ACIAD_RS03955	1157	8-amino-7-oxononanoate synthase	NA	NC_005966.1:843172-847002	0_Control	SAC	OK	41.71	46.4924	0.156601	0.319022	0.57175	0.643596	no	-	-	-	-	-	-	-	31.0076	43.6791	50.4433	45.1942	50.8325	43.4505
ACIAD_RS03960	gene-ACIAD_RS03960	767	malonyl-ACP O-methyltransferase BioC	NA	NC_005966.1:843172-847002	0_Control	SAC	OK	34.8738	47.0246	0.431273	0.531385	0.3202	0.398979	no	-	-	-	-	-	-	-	47.1951	37.9738	19.4524	44.5019	45.5955	50.9763
ACIAD_RS03965	gene-ACIAD_RS03965	641	ATP-dependent dethiobiotin synthetase BioD	NA	NC_005966.1:843172-847002	0_Control	SAC	OK	59.7627	84.549	0.500544	0.838382	0.151	0.209504	no	-	-	-	-	-	-	-	53.1513	45.344	80.7927	68.3248	103.856	81.4667
ACIAD_RS03970	gene-ACIAD_RS03970	1115	hypothetical protein	NA	NC_005966.1:847069-848185	0_Control	SAC	OK	992.417	346.917	-1.51636	-8.28218	5e-05	0.00014084	yes	-	-	-	-	-	-	-	922.054	1021.58	1033.61	349.081	340.518	351.152
ACIAD_RS03975	gene-ACIAD_RS03975	941	23S rRNA pseudouridine(2605) synthase RluB	NA	NC_005966.1:848320-849262	0_Control	SAC	OK	200.043	329.737	0.721006	3.49214	5e-05	0.00014084	yes	-	-	-	-	-	-	-	190.109	202.518	207.501	340.126	324.364	324.721
ACIAD_RS03980	gene-ACIAD_RS03980	590	SMC-Scp complex subunit ScpB	NA	NC_005966.1:849303-850682	0_Control	SAC	OK	297.351	313.94	0.0783221	0.253788	0.6656	0.72755	no	-	-	-	-	-	-	-	334.878	347.946	209.229	300.948	350.279	290.593
ACIAD_RS03985	gene-ACIAD_RS03985	791	serine protease	NA	NC_005966.1:849303-850682	0_Control	SAC	OK	236.741	151.504	-0.643952	-2.04237	0.0008	0.00184992	yes	-	-	-	-	-	-	-	245.05	254.258	210.916	177.68	155.085	121.748
ACIAD_RS03990	gene-ACIAD_RS03990	704	GNAT family N-acetyltransferase	NA	NC_005966.1:850964-851669	0_Control	SAC	OK	72.5729	53.3815	-0.44309	-0.942505	0.1073	0.155528	no	-	-	-	-	-	-	-	88.0531	74.4794	55.1862	41.7656	60.271	58.1081
ACIAD_RS03995	gene-ACIAD_RS03995	617	threonylcarbamoyl-AMP synthase	NA	NC_005966.1:851696-852314	0_Control	SAC	OK	329.253	212.7	-0.630376	-2.38741	0.0002	0.000512103	yes	-	-	-	-	-	-	-	339.188	323.094	325.476	168.699	270.291	199.11
ACIAD_RS04000	gene-ACIAD_RS04000	662	elongation factor P hydroxylase	NA	NC_005966.1:852415-853078	0_Control	SAC	OK	22.4486	31.8835	0.506182	0.68382	0.2361	0.308152	no	-	-	-	-	-	-	-	33.6725	21.5463	12.127	51.5964	25.2057	18.8483
ACIAD_RS04005	gene-ACIAD_RS04005	560	hypothetical protein	NA	NC_005966.1:853174-853735	0_Control	SAC	OK	1431.97	4007.29	1.48462	8.54569	5e-05	0.00014084	yes	-	-	-	-	-	-	-	1481.55	1362.83	1451.54	3374.03	4188.97	4458.85
ACIAD_RS04010	gene-ACIAD_RS04010	185	50S ribosomal protein L32	NA	NC_005966.1:853806-853992	0_Control	SAC	OK	5219.97	1972.48	-1.40403	-1.59625	0.02895	0.0489835	yes	-	-	-	-	-	-	-	6936.44	5754.23	2969.25	1067.96	2822.88	2026.59
ACIAD_RS04015	gene-ACIAD_RS04015	986	ACP S-malonyltransferase	NA	NC_005966.1:854145-855863	0_Control	SAC	OK	1405.4	3088.28	1.13582	5.14668	5e-05	0.00014084	yes	-	-	-	-	-	-	-	1460.15	1390.78	1365.28	2985.64	3138.02	3141.19
ACIAD_RS04020	gene-ACIAD_RS04020	734	3-oxoacyl-ACP reductase FabG	NA	NC_005966.1:854145-855863	0_Control	SAC	OK	2447.81	2710.89	0.147273	0.603132	0.2795	0.35676	no	-	-	-	-	-	-	-	2564.01	2400.89	2378.53	2574.79	2835.54	2722.34
ACIAD_RS04025	gene-ACIAD_RS04025	236	acyl carrier protein	NA	NC_005966.1:855948-856185	0_Control	SAC	OK	17565.2	10012.8	-0.810881	-4.01418	5e-05	0.00014084	yes	-	-	-	-	-	-	-	19617.5	13676.7	19401.4	8406.3	8986.85	12645.1
ACIAD_RS04030	gene-ACIAD_RS04030	476	peptidoglycan-binding protein LysM	NA	NC_005966.1:856373-856850	0_Control	SAC	OK	968.725	216.718	-2.16027	-7.49939	5e-05	0.00014084	yes	-	-	-	-	-	-	-	1015.06	907.352	983.764	243.219	209.761	197.176
ACIAD_RS04035	gene-ACIAD_RS04035	1232	ImmA/IrrE family metallo-endopeptidase	NA	NC_005966.1:856852-858085	0_Control	SAC	OK	94.1862	105.698	0.166366	0.634878	0.2737	0.350256	no	-	-	-	-	-	-	-	87.7842	80.7596	114.015	105.724	113.039	98.3317
ACIAD_RS04040	gene-ACIAD_RS04040	779	hydroxymethylpyrimidine/phosphomethylpyrimidine kinase	NA	NC_005966.1:858159-858939	0_Control	SAC	OK	54.3145	31.6148	-0.780735	-1.43411	0.01665	0.029974	yes	-	-	-	-	-	-	-	46.1451	43.8807	72.9176	43.5221	24.9515	26.371
ACIAD_RS04045	gene-ACIAD_RS04045	674	HAD-IA family hydrolase	NA	NC_005966.1:859036-859711	0_Control	SAC	OK	46.5827	34.4633	-0.434733	-0.72767	0.2068	0.275954	no	-	-	-	-	-	-	-	49.1135	67.0459	23.5886	27.883	33.3931	42.1137
ACIAD_RS04050	gene-ACIAD_RS04050	1121	acyltransferase	NA	NC_005966.1:859871-860993	0_Control	SAC	OK	99.7208	124.152	0.316142	1.19809	0.03825	0.0629342	no	-	-	-	-	-	-	-	82.7024	109.522	106.938	142.93	102.638	126.889
ACIAD_RS04055	gene-ACIAD_RS04055	452	protoporphyrinogen oxidase HemJ	NA	NC_005966.1:861017-861470	0_Control	SAC	OK	198.819	231.54	0.219805	0.581229	0.31165	0.389955	no	-	-	-	-	-	-	-	175.71	205.304	215.442	239.94	272.49	182.189
ACIAD_RS04060	gene-ACIAD_RS04060	1229	3-oxoacyl-ACP synthase	FabB%2C beta-Ketoacyl-ACP synthase I%2C KASI%3B catalyzes a condensation reaction in fatty acid biosynthesis: addition of an acyl acceptor of two carbons from malonyl-ACP%3B required for the elongation of short-chain unsaturated acyl-ACP	NC_005966.1:861788-863018	0_Control	SAC	OK	580.182	1200.65	1.04923	6.12871	5e-05	0.00014084	yes	-	-	-	-	-	-	-	546.271	596.487	597.789	1181.27	1229.96	1190.71
ACIAD_RS04065	gene-ACIAD_RS04065	1385	hypothetical protein	NA	NC_005966.1:863317-864703	0_Control	SAC	OK	79.6782	51.1378	-0.639796	-2.11405	0.0005	0.00119034	yes	-	-	-	-	-	-	-	80.7147	69.9767	88.3431	56.8501	53.0264	43.5369
ACIAD_RS04070	gene-ACIAD_RS04070	374	30S ribosomal protein S12	NA	NC_005966.1:864887-865262	0_Control	SAC	OK	4129.33	2727.02	-0.59858	-3.23972	5e-05	0.00014084	yes	-	-	-	-	-	-	-	4493.96	3565.75	4328.27	2882.42	2877.63	2421.02
ACIAD_RS04075	gene-ACIAD_RS04075	470	30S ribosomal protein S7	NA	NC_005966.1:865422-866053	0_Control	SAC	OK	1298.45	2846.22	1.13226	6.09522	5e-05	0.00014084	yes	-	-	-	-	-	-	-	1303.75	1317.44	1274.16	3016.92	2905.35	2616.4
ACIAD_RS04080	gene-ACIAD_RS04080	2138	elongation factor G	NA	NC_005966.1:866070-868209	0_Control	SAC	OK	1227.92	2127.92	0.793232	4.91692	5e-05	0.00014084	yes	-	-	-	-	-	-	-	1260.56	1245.72	1177.46	2217.96	2168.23	1997.56
ACIAD_RS04085	gene-ACIAD_RS04085	1190	elongation factor Tu	NA	NC_005966.1:868300-869491	0_Control	SAC	OK	3324.01	5983.24	0.848003	5.2506	5e-05	0.00014084	yes	-	-	-	-	-	-	-	3238.15	3507.22	3226.64	5929.97	6241.48	5778.25
ACIAD_RS04090	gene-ACIAD_RS04090	881	metal-dependent hydrolase	NA	NC_005966.1:869747-870629	0_Control	SAC	OK	279.98	125.196	-1.16114	-4.64905	5e-05	0.00014084	yes	-	-	-	-	-	-	-	227.297	292.425	320.219	142.851	114.96	117.775
ACIAD_RS04095	gene-ACIAD_RS04095	458	ribosomal-protein-alanine N-acetyltransferase	NA	NC_005966.1:870781-871240	0_Control	SAC	OK	956.604	1137.31	0.24963	1.33069	0.01665	0.029974	yes	-	-	-	-	-	-	-	1033.49	873.644	962.678	1054.53	1149.49	1207.91
ACIAD_RS04100	gene-ACIAD_RS04100	815	arginyltransferase	NA	NC_005966.1:871246-872062	0_Control	SAC	OK	208.146	192.63	-0.111762	-0.454538	0.4301	0.512171	no	-	-	-	-	-	-	-	176.122	284.8	163.515	164.71	195.177	218.003
ACIAD_RS04105	gene-ACIAD_RS04105	725	leucyl/phenylalanyl-tRNA--protein transferase	NA	NC_005966.1:872086-872812	0_Control	SAC	OK	93.5265	127.292	0.44469	1.26879	0.0288	0.048785	yes	-	-	-	-	-	-	-	131.86	71.2606	77.4593	124.936	141.002	115.937
ACIAD_RS04110	gene-ACIAD_RS04110	947	thioredoxin-disulfide reductase	NA	NC_005966.1:872884-873832	0_Control	SAC	OK	241.377	418.804	0.794985	4.04535	5e-05	0.00014084	yes	-	-	-	-	-	-	-	228.709	270.31	225.113	360.207	406.68	489.526
ACIAD_RS04115	gene-ACIAD_RS04115	3056	DNA translocase FtsK	NA	NC_005966.1:874098-877155	0_Control	SAC	OK	856.68	769.57	-0.154704	-0.957944	0.0922	0.136493	no	-	-	-	-	-	-	-	864.201	861.752	844.088	764.317	763.09	781.303
ACIAD_RS04120	gene-ACIAD_RS04120	287	hypothetical protein	NA	NC_005966.1:877201-877489	0_Control	SAC	OK	2755.56	3319.66	0.268689	1.23867	0.0291	0.0491815	yes	-	-	-	-	-	-	-	2043.72	3048.53	3174.42	3029.44	3355.19	3574.35
ACIAD_RS04125	gene-ACIAD_RS04125	272	cell division topological specificity factor MinE	NA	NC_005966.1:877734-878007	0_Control	SAC	OK	2961.84	2958.36	-0.00169625	-0.00689758	0.98405	0.98438	no	-	-	-	-	-	-	-	3573.67	2479.24	2832.6	2947.59	3211.64	2715.84
ACIAD_RS04130	gene-ACIAD_RS04130	812	septum site-determining protein MinD	NA	NC_005966.1:878009-878822	0_Control	SAC	OK	1128.26	1066.35	-0.0814116	-0.465914	0.41185	0.493988	no	-	-	-	-	-	-	-	1143.03	1141.98	1099.77	1023.1	1041.49	1134.47
ACIAD_RS04135	gene-ACIAD_RS04135	722	septum site-determining protein MinC	NA	NC_005966.1:878888-879611	0_Control	SAC	OK	137.195	104.867	-0.387661	-1.15026	0.0461	0.0743733	no	-	-	-	-	-	-	-	173.221	132.085	106.279	118.999	101.93	93.6724
ACIAD_RS04140	gene-ACIAD_RS04140	1046	hypothetical protein	NA	NC_005966.1:879734-880781	0_Control	SAC	OK	65.8773	74.6577	0.180509	0.532059	0.35105	0.432006	no	-	-	-	-	-	-	-	77.1658	60.9804	59.4857	85.6202	56.7611	81.5918
ACIAD_RS04145	gene-ACIAD_RS04145	926	acyltransferase	NA	NC_005966.1:880797-881724	0_Control	SAC	OK	36.1836	71.6613	0.985859	2.27104	0.00045	0.00107906	yes	-	-	-	-	-	-	-	46.6233	34.4901	27.4373	75.6459	75.2343	64.1037
ACIAD_RS04150	gene-ACIAD_RS04150	653	membrane protein	NA	NC_005966.1:881974-882628	0_Control	SAC	OK	2813.46	850.49	-1.72598	-9.64981	5e-05	0.00014084	yes	-	-	-	-	-	-	-	2748.15	2685.8	3006.43	894.022	836.417	821.03
ACIAD_RS04155	gene-ACIAD_RS04155	2039	ATP-dependent DNA helicase	NA	NC_005966.1:882753-884793	0_Control	SAC	OK	91.9598	107.106	0.219962	1.07064	0.06345	0.0985275	no	-	-	-	-	-	-	-	78.0558	121.502	76.3219	110.569	105.569	105.18
ACIAD_RS04160	gene-ACIAD_RS04160	452	dUTP diphosphatase	catalyzes the formation of dUMP from dUTP	NC_005966.1:884817-885270	0_Control	SAC	OK	371.279	595.845	0.682431	2.57917	5e-05	0.00014084	yes	-	-	-	-	-	-	-	393.256	273.738	446.843	577.355	624.848	585.331
ACIAD_RS04165	gene-ACIAD_RS04165	1424	phosphomannomutase/phosphoglucomutase	NA	NC_005966.1:885461-886886	0_Control	SAC	OK	88.6851	74.994	-0.241917	-0.911947	0.1194	0.170907	no	-	-	-	-	-	-	-	87.0635	89.206	89.7859	76.2944	84.9011	63.7866
ACIAD_RS04170	gene-ACIAD_RS04170	911	acetylglutamate kinase	NA	NC_005966.1:886896-887808	0_Control	SAC	OK	122.227	166.166	0.44306	1.66004	0.00465	0.00935962	yes	-	-	-	-	-	-	-	137.699	119.342	109.641	155.852	188.096	154.55
ACIAD_RS04175	gene-ACIAD_RS04175	779	GNAT family N-acetyltransferase	NA	NC_005966.1:887934-888714	0_Control	SAC	NOTEST	10.9405	8.1084	-0.432195	0	1	1	no	-	-	-	-	-	-	-	13.1843	10.1263	9.511	10.5053	3.5645	10.2554
ACIAD_RS04180	gene-ACIAD_RS04180	848	class II glutamine amidotransferase	NA	NC_005966.1:888821-889670	0_Control	SAC	OK	1065.33	640.988	-0.732937	-4.05824	5e-05	0.00014084	yes	-	-	-	-	-	-	-	1057.86	1083.45	1054.7	603.448	690.169	629.347
ACIAD_RS04185	gene-ACIAD_RS04185	1088	membrane protein	NA	NC_005966.1:889765-891162	0_Control	SAC	OK	292.138	567.364	0.957625	4.71981	5e-05	0.00014084	yes	-	-	-	-	-	-	-	268.236	311.285	296.894	549.753	605.337	547.002
ACIAD_RS04190	gene-ACIAD_RS04190	311	RnfH family protein	NA	NC_005966.1:889765-891162	0_Control	SAC	OK	869.325	1129.47	0.377676	0.805123	0.1604	0.220698	no	-	-	-	-	-	-	-	715.22	999.293	893.461	1066.51	1157.33	1164.56
ACIAD_RS04195	gene-ACIAD_RS04195	398	outer membrane protein assembly factor BamE	NA	NC_005966.1:891217-891616	0_Control	SAC	OK	917.749	1285.05	0.485653	2.31362	5e-05	0.00014084	yes	-	-	-	-	-	-	-	997.241	766.839	989.167	1294.18	1163.3	1397.67
ACIAD_RS04200	gene-ACIAD_RS04200	440	ferric iron uptake transcriptional regulator	NA	NC_005966.1:891727-892168	0_Control	SAC	OK	2558.28	3193.87	0.32013	1.81209	0.0018	0.00393363	yes	-	-	-	-	-	-	-	2571.43	2619.43	2483.98	2899.74	3423.22	3258.64
ACIAD_RS04205	gene-ACIAD_RS04205	1151	PilT/PilU family type 4a pilus ATPase	NA	NC_005966.1:892213-893365	0_Control	SAC	OK	159.769	61.3186	-1.38159	-4.79419	5e-05	0.00014084	yes	-	-	-	-	-	-	-	156.059	155.881	167.367	68.6809	59.5265	55.7483
ACIAD_RS04210	gene-ACIAD_RS04210	1034	type IV pilus twitching motility protein PilT	NA	NC_005966.1:893401-894436	0_Control	SAC	OK	62.2953	38.4761	-0.695159	-1.6919	0.005	0.0100303	yes	-	-	-	-	-	-	-	60.4271	59.6083	66.8503	33.7394	43.2245	38.4645
ACIAD_RS04215	gene-ACIAD_RS04215	689	YggS family pyridoxal phosphate-dependent enzyme	NA	NC_005966.1:894560-895250	0_Control	SAC	OK	70.9735	60.3463	-0.234015	-0.504195	0.38035	0.462341	no	-	-	-	-	-	-	-	55.3865	89.1146	68.4192	61.1183	58.0424	61.8781
ACIAD_RS04220	gene-ACIAD_RS04220	845	undecaprenyl-diphosphate phosphatase	NA	NC_005966.1:895398-896244	0_Control	SAC	OK	96.4089	80.7693	-0.255359	-0.729971	0.1988	0.266167	no	-	-	-	-	-	-	-	105.723	90.2329	93.2711	74.9647	91.855	75.4883
ACIAD_RS04225	gene-ACIAD_RS04225	785	transglutaminase family protein	NA	NC_005966.1:896339-897125	0_Control	SAC	OK	43.0114	17.9033	-1.2645	-1.90888	0.0043	0.0087021	yes	-	-	-	-	-	-	-	52.1571	26.7067	50.1703	20.7819	14.0973	18.8306
ACIAD_RS04230	gene-ACIAD_RS04230	3596	ATP-dependent dsDNA exonuclease	NA	NC_005966.1:897335-900932	0_Control	SAC	OK	84.4748	62.4127	-0.436683	-2.3143	0.00015	0.00039319	yes	-	-	-	-	-	-	-	93.2276	80.3477	79.8492	60.0925	56.6879	70.4576
ACIAD_RS04235	gene-ACIAD_RS04235	1250	exonuclease subunit SbcD	NA	NC_005966.1:900941-902192	0_Control	SAC	OK	15.856	25.7201	0.697864	1.24416	0.03235	0.0541527	no	-	-	-	-	-	-	-	10.5576	23.4359	13.5745	21.7363	29.1609	26.263
ACIAD_RS04240	gene-ACIAD_RS04240	473	peroxiredoxin	NA	NC_005966.1:902315-902789	0_Control	SAC	OK	186.592	173.484	-0.105084	-0.268076	0.64195	0.706619	no	-	-	-	-	-	-	-	205.618	186.909	167.25	171.018	153.077	196.359
ACIAD_RS04245	gene-ACIAD_RS04245	569	hypothetical protein	NA	NC_005966.1:902867-903437	0_Control	SAC	OK	711.466	2283.54	1.68241	9.43705	5e-05	0.00014084	yes	-	-	-	-	-	-	-	653.074	762.262	719.062	2136.07	2318.08	2396.47
ACIAD_RS04250	gene-ACIAD_RS04250	446	hypothetical protein	NA	NC_005966.1:903801-904248	0_Control	SAC	OK	76.5186	139.534	0.866732	1.55594	0.0102	0.0192695	yes	-	-	-	-	-	-	-	43.0493	88.0171	98.4894	119.501	179.197	119.903
ACIAD_RS04255	gene-ACIAD_RS04255	911	TIGR01777 family protein	NA	NC_005966.1:904314-905226	0_Control	SAC	OK	64.918	27.1151	-1.25952	-2.53005	0.00025	0.000626681	yes	-	-	-	-	-	-	-	84.7376	48.8217	61.1948	26.5794	31.3493	23.4167
ACIAD_RS04260	gene-ACIAD_RS04260	1115	FAD-dependent oxidoreductase	NA	NC_005966.1:905228-906344	0_Control	SAC	OK	60.6263	91.5135	0.594041	1.85792	0.0024	0.00511006	yes	-	-	-	-	-	-	-	58.8977	60.3379	62.6433	94.6974	91.385	88.458
ACIAD_RS04265	gene-ACIAD_RS04265	1013	porphobilinogen synthase	catalyzes the formation of porphobilinogen from 5-aminolevulinate	NC_005966.1:906368-907382	0_Control	SAC	OK	244.704	420.561	0.781278	4.02553	5e-05	0.00014084	yes	-	-	-	-	-	-	-	273.558	221.355	239.198	349.639	458.987	453.056
ACIAD_RS04270	gene-ACIAD_RS04270	497	thioesterase family protein	NA	NC_005966.1:907491-907989	0_Control	SAC	OK	84.7995	103.77	0.291266	0.575873	0.3223	0.401428	no	-	-	-	-	-	-	-	82.8738	98.8987	72.6259	80.8274	88.2221	142.261
ACIAD_RS04275	gene-ACIAD_RS04275	1136	HlyD family efflux transporter periplasmic adaptor subunit	NA	NC_005966.1:908316-909453	0_Control	SAC	OK	59.2547	286.431	2.27319	8.18527	5e-05	0.00014084	yes	-	-	-	-	-	-	-	71.4016	52.8294	53.533	264.783	300.562	293.948
emrB	gene-ACIAD_RS04280	1547	DHA2 family efflux MFS transporter permease subunit	multidrug MFS transporte%3B with EmrA is involved in resistance to hydrophobic antibiotics such as nalidixic acid	NC_005966.1:909459-911007	0_Control	SAC	OK	14.447	85.7922	2.57007	5.83577	5e-05	0.00014084	yes	-	-	-	-	-	-	-	17.6783	12.5405	13.1223	79.1145	94.9549	83.3073
ACIAD_RS04285	gene-ACIAD_RS04285	1961	gamma-glutamyltransferase family protein	NA	NC_005966.1:911210-913172	0_Control	SAC	OK	84.8329	134.422	0.664069	3.24775	5e-05	0.00014084	yes	-	-	-	-	-	-	-	86.7568	89.9621	77.7799	131.665	129.611	141.989
ACIAD_RS04290	gene-ACIAD_RS04290	1487	glycerol kinase GlpK	NA	NC_005966.1:913229-914717	0_Control	SAC	OK	74.3767	48.5631	-0.614992	-2.04824	0.0007	0.00163005	yes	-	-	-	-	-	-	-	94.0686	67.1778	61.8838	54.1806	44.0845	47.4241
ACIAD_RS04295	gene-ACIAD_RS04295	632	DoxX family protein	NA	NC_005966.1:915459-916092	0_Control	SAC	OK	19.5703	22.968	0.230963	0.260194	0.64385	0.708188	no	-	-	-	-	-	-	-	18.1235	23.1912	17.3961	14.3849	32.1425	22.3767
ACIAD_RS04300	gene-ACIAD_RS04300	275	hypothetical protein	NA	NC_005966.1:916255-916531	0_Control	SAC	OK	308.294	196.798	-0.647591	-0.787585	0.14555	0.202696	no	-	-	-	-	-	-	-	199.656	164.966	560.261	277.827	82.4323	230.136
ACIAD_RS04305	gene-ACIAD_RS04305	863	DUF692 domain-containing protein	NA	NC_005966.1:916603-918966	0_Control	SAC	OK	22.8426	18.6603	-0.291756	-0.309388	0.59085	0.660609	no	-	-	-	-	-	-	-	14.2597	35.0518	19.2162	22.1059	19.9811	13.8938
ACIAD_RS04310	gene-ACIAD_RS04310	758	hypothetical protein	NA	NC_005966.1:916603-918966	0_Control	SAC	OK	23.9364	17.7198	-0.433844	-0.535571	0.3564	0.437147	no	-	-	-	-	-	-	-	27.4368	24.5843	19.7882	21.8527	12.9941	18.3127
ACIAD_RS04315	gene-ACIAD_RS04315	620	RNA polymerase factor sigma-70	Bacteria have multiple sigma factors which are active under specific conditions%3B the sigma factor binds with the catalytic core of RNA polymerase to produce the holoenzyme and directs bacterial core RNA polymerase to specific promoter elements to initiate transcription	NC_005966.1:916603-918966	0_Control	SAC	OK	33.819	11.1134	-1.60554	-1.06813	0.11155	0.160984	no	-	-	-	-	-	-	-	46.7379	14.353	40.3662	2.11884	10.2128	21.0085
ACIAD_RS04320	gene-ACIAD_RS04320	179	zf-HC2 domain-containing protein	NA	NC_005966.1:916603-918966	0_Control	SAC	NOTEST	0	0	0	0	1	1	no	-	-	-	-	-	-	-	0	0	0	0	0	0
ACIAD_RS04325	gene-ACIAD_RS04325	659	DUF805 domain-containing protein	NA	NC_005966.1:919313-919973	0_Control	SAC	NOTEST	5.69706	3.18175	-0.840396	0	1	1	no	-	-	-	-	-	-	-	0	13.0201	4.07105	3.84893	0	5.69633
ACIAD_RS04330	gene-ACIAD_RS04330	182	hypothetical protein	NA	NC_005966.1:920406-920589	0_Control	SAC	NOTEST	0	0	0	0	1	1	no	-	-	-	-	-	-	-	0	0	0	0	0	0
ACIAD_RS04335	gene-ACIAD_RS04335	1799	ShlB/FhaC/HecB family hemolysin secretion/activation protein	NA	NC_005966.1:921122-922922	0_Control	SAC	OK	184.83	55.384	-1.73866	-7.37126	5e-05	0.00014084	yes	-	-	-	-	-	-	-	181.278	172.907	200.304	59.5811	52.7856	53.7854
ACIAD_RS04340	gene-ACIAD_RS04340	11135	filamentous hemagglutinin N-terminal domain-containing protein	NA	NC_005966.1:923007-934143	0_Control	SAC	OK	176.084	116.067	-0.6013	-3.67093	5e-05	0.00014084	yes	-	-	-	-	-	-	-	181.454	180.973	165.823	111.275	122.777	114.149
ACIAD_RS04345	gene-ACIAD_RS04345	470	hypothetical protein	NA	NC_005966.1:934144-934615	0_Control	SAC	OK	961.938	1293.41	0.427159	2.29907	0.0001	0.000272669	yes	-	-	-	-	-	-	-	848.596	954.554	1082.67	1136.11	1275.94	1468.17
ACIAD_RS04350	gene-ACIAD_RS04350	461	hypothetical protein	NA	NC_005966.1:934984-935446	0_Control	SAC	OK	254.768	319.295	0.325711	1.01023	0.0824	0.123579	no	-	-	-	-	-	-	-	272.939	246.245	245.118	255.655	346.196	356.035
ACIAD_RS04355	gene-ACIAD_RS04355	1526	hypothetical protein	NA	NC_005966.1:935535-937062	0_Control	SAC	OK	56.4745	20.5792	-1.45642	-3.60649	5e-05	0.00014084	yes	-	-	-	-	-	-	-	52.5187	60.8936	56.0112	17.7261	22.8408	21.1706
ACIAD_RS04360	gene-ACIAD_RS04360	431	hypothetical protein	NA	NC_005966.1:937070-937765	0_Control	SAC	OK	674.524	555.021	-0.281328	-1.14071	0.04785	0.0765754	no	-	-	-	-	-	-	-	640.504	578.729	804.338	398.154	556.287	710.622
ACIAD_RS04365	gene-ACIAD_RS04365	263	hypothetical protein	NA	NC_005966.1:937070-937765	0_Control	SAC	NOTEST	46.4586	19.8314	-1.22816	0	1	1	no	-	-	-	-	-	-	-	0	0	139.376	0	0	59.4941
ACIAD_RS04370	gene-ACIAD_RS04370	245	hypothetical protein	NA	NC_005966.1:937825-938910	0_Control	SAC	NOTEST	48.3251	29.2734	-0.723181	0	1	1	no	-	-	-	-	-	-	-	0	76.6223	68.353	32.435	55.3852	0
ACIAD_RS04375	gene-ACIAD_RS04375	842	hypothetical protein	NA	NC_005966.1:937825-938910	0_Control	SAC	OK	120.087	41.5352	-1.53167	-3.72339	5e-05	0.00014084	yes	-	-	-	-	-	-	-	115.103	108.818	136.339	49.7746	38.2024	36.6285
ACIAD_RS04380	gene-ACIAD_RS04380	1400	hemagglutinin/hemolysin-related protein	NA	NC_005966.1:938995-940396	0_Control	SAC	OK	27.4691	12.4217	-1.14495	-2.04213	0.0015	0.00332429	yes	-	-	-	-	-	-	-	21.45	31.3966	29.5607	10.5223	10.6302	16.1127
ACIAD_RS04385	gene-ACIAD_RS04385	371	hypothetical protein	NA	NC_005966.1:940401-940773	0_Control	SAC	OK	13.4203	72.6571	2.43669	2.30718	0.03395	0.0566403	no	-	-	-	-	-	-	-	0	27.5131	12.7477	41.6437	78.634	97.6934
ACIAD_RS04390	gene-ACIAD_RS04390		IS3 family transposase	frameshifted	NC_005966.1:941310-942470	0_Control	SAC	OK	14.5873	13.4566	-0.116393	-0.168246	0.7692	0.814817	no	-	-	-	-	-	-	-	11.6026	7.92439	24.2349	9.7267	14.4915	16.1517
ACIAD_RS04400	gene-ACIAD_RS04400	545	hypothetical protein	NA	NC_005966.1:942721-943267	0_Control	SAC	OK	101.689	122.441	0.267918	0.621317	0.28145	0.358763	no	-	-	-	-	-	-	-	64.0344	107.221	133.812	126.214	109.046	132.062
ACIAD_RS04405	gene-ACIAD_RS04405	203	hypothetical protein	NA	NC_005966.1:943378-943582	0_Control	SAC	OK	590.718	325.42	-0.860169	-0.532986	0.2945	0.372085	no	-	-	-	-	-	-	-	945.649	826.506	0	123.515	664.292	188.452
ACIAD_RS04410	gene-ACIAD_RS04410		IS3 family transposase	frameshifted	NC_005966.1:943625-944785	0_Control	SAC	OK	18.5559	12.1106	-0.615602	-0.899812	0.1127	0.162558	no	-	-	-	-	-	-	-	25.1389	11.8866	18.6422	12.3794	10.3511	13.6014
ACIAD_RS04420	gene-ACIAD_RS04420	764	hypothetical protein	NA	NC_005966.1:944854-945619	0_Control	SAC	OK	24.766	30.0858	0.280721	0.424448	0.45695	0.536646	no	-	-	-	-	-	-	-	33.9036	20.8314	19.563	20.062	38.5249	31.6705
ACIAD_RS04425	gene-ACIAD_RS04425	1388	NAD-dependent succinate-semialdehyde dehydrogenase	in Escherichia coli this enzyme appears to be an NAD+/NADP+-dependent succinate semialdehyde dehydrogenase	NC_005966.1:946207-947596	0_Control	SAC	OK	24.2949	17.1984	-0.498384	-0.961269	0.0971	0.142896	no	-	-	-	-	-	-	-	26.3186	30.1383	16.4278	18.4282	22.3114	10.8554
ACIAD_RS04430	gene-ACIAD_RS04430	314	hypothetical protein	NA	NC_005966.1:947696-948011	0_Control	SAC	OK	556.495	232.175	-1.26116	-2.46069	0.00015	0.00039319	yes	-	-	-	-	-	-	-	713.119	352.644	603.72	239.942	288.428	168.155
ACIAD_RS04435	gene-ACIAD_RS04435	752	NUDIX hydrolase	NA	NC_005966.1:948143-948896	0_Control	SAC	OK	25.4283	14.6795	-0.792638	-0.989369	0.0929	0.137324	no	-	-	-	-	-	-	-	24.2883	31.9781	20.0185	9.4739	20.6645	13.8999
ACIAD_RS04440	gene-ACIAD_RS04440	1517	nicotinate phosphoribosyltransferase	NA	NC_005966.1:949006-950524	0_Control	SAC	OK	7.43789	19.0479	1.35667	2.03778	0.00305	0.00637125	yes	-	-	-	-	-	-	-	6.95904	9.98273	5.37189	19.763	14.8409	22.5398
ACIAD_RS04445	gene-ACIAD_RS04445	881	ribose-phosphate pyrophosphokinase	NA	NC_005966.1:950540-951422	0_Control	SAC	OK	103.801	258.98	1.31902	4.94133	5e-05	0.00014084	yes	-	-	-	-	-	-	-	99.7887	102.207	109.408	232.608	307.555	236.778
ACIAD_RS04450	gene-ACIAD_RS04450	1931	phosphatase PAP2 family protein	NA	NC_005966.1:951753-953685	0_Control	SAC	OK	21.3841	22.0179	0.042135	0.101728	0.861	0.888195	no	-	-	-	-	-	-	-	19.9716	26.9286	17.2522	18.3156	25.7147	22.0234
ACIAD_RS04455	gene-ACIAD_RS04455	662	amino acid transporter	NA	NC_005966.1:953778-954441	0_Control	SAC	OK	65.2201	20.4292	-1.67468	-2.45834	0.0008	0.00184992	yes	-	-	-	-	-	-	-	75.7632	43.0926	76.8044	30.5756	13.7486	16.9635
ACIAD_RS04460	gene-ACIAD_RS04460	893	ArgP/LysG family DNA-binding transcriptional regulator	specific inhibitor of chromosomal initiation of replication in vitro%3B inds the three 13-mers in the origin (oriC) to block initiation of replication%3B also controls genes involved in arginine transport	NC_005966.1:954584-955478	0_Control	SAC	OK	77.2688	53.1937	-0.53863	-1.36391	0.01935	0.0342965	yes	-	-	-	-	-	-	-	62.583	69.6745	99.5488	33.5111	45.4154	80.6546
ACIAD_RS04465	gene-ACIAD_RS04465	701	GntR family transcriptional regulator	NA	NC_005966.1:955565-956267	0_Control	SAC	OK	167.177	167.815	0.00549219	0.0187708	0.9809	0.982367	no	-	-	-	-	-	-	-	123.305	189.381	188.845	129.604	167.377	206.463
ACIAD_RS04470	gene-ACIAD_RS04470	764	ABC transporter ATP-binding protein	NA	NC_005966.1:956268-957033	0_Control	SAC	OK	41.741	135.402	1.69771	3.88968	5e-05	0.00014084	yes	-	-	-	-	-	-	-	20.3422	62.4941	42.3866	131.175	130.251	144.779
ACIAD_RS04475	gene-ACIAD_RS04475	1016	iron ABC transporter permease	NA	NC_005966.1:957036-958053	0_Control	SAC	OK	50.1463	174.946	1.8027	5.47559	5e-05	0.00014084	yes	-	-	-	-	-	-	-	59.5381	44.5692	46.3316	164.212	170.829	189.797
ACIAD_RS04480	gene-ACIAD_RS04480	1025	ABC transporter substrate-binding protein	NA	NC_005966.1:958056-959082	0_Control	SAC	OK	77.9158	214.389	1.46025	5.33187	5e-05	0.00014084	yes	-	-	-	-	-	-	-	83.7564	64.9287	85.0621	221.284	211.353	210.531
ACIAD_RS04485	gene-ACIAD_RS04485	2114	TonB-dependent receptor	NA	NC_005966.1:959234-961349	0_Control	SAC	OK	38.4871	117.203	1.60656	6.38134	5e-05	0.00014084	yes	-	-	-	-	-	-	-	44.5801	37.9084	32.9728	120.515	109.885	121.21
ACIAD_RS04490	gene-ACIAD_RS04490	455	GNAT family N-acetyltransferase	NA	NC_005966.1:961391-961847	0_Control	SAC	OK	52.121	101.28	0.958418	1.47769	0.01605	0.0290693	yes	-	-	-	-	-	-	-	99.0101	33.743	23.6099	122.044	78.6892	103.108
ACIAD_RS04495	gene-ACIAD_RS04495	455	hypothetical protein	NA	NC_005966.1:962613-963069	0_Control	SAC	OK	443.331	467.562	0.0767728	0.290707	0.61025	0.678961	no	-	-	-	-	-	-	-	396.04	548.324	385.628	421.606	499.908	481.172
ACIAD_RS04500	gene-ACIAD_RS04500	998	isopenicillin N synthase family oxygenase	NA	NC_005966.1:963640-964639	0_Control	SAC	OK	21.8222	13.0523	-0.741491	-1.0365	0.06945	0.106678	no	-	-	-	-	-	-	-	14.0657	28.8166	22.5843	17.1293	7.55198	14.4756
ACIAD_RS04505	gene-ACIAD_RS04505	686	GntR family transcriptional regulator	NA	NC_005966.1:964805-965492	0_Control	SAC	OK	143.855	117.588	-0.290867	-0.862457	0.1336	0.188074	no	-	-	-	-	-	-	-	183.207	118.258	130.099	108.572	132.04	112.153
ACIAD_RS04510	gene-ACIAD_RS04510	947	oxidoreductase	NA	NC_005966.1:965538-966486	0_Control	SAC	OK	4.22955	15.0751	1.83359	1.72073	0.0278	0.0473871	yes	-	-	-	-	-	-	-	7.53987	5.14877	0	9.17724	21.6176	14.4305
ACIAD_RS04515	gene-ACIAD_RS04515	1076	aromatic ring-hydroxylating dioxygenase subunit alpha	NA	NC_005966.1:966497-967574	0_Control	SAC	OK	8.47796	90.0557	3.40903	4.91008	5e-05	0.00014084	yes	-	-	-	-	-	-	-	2.12566	13.0654	10.2428	89.3695	90.0158	90.7817
ACIAD_RS04520	gene-ACIAD_RS04520	1346	MFS transporter	NA	NC_005966.1:968382-969729	0_Control	SAC	OK	4.81648	17.5273	1.86355	2.20284	0.0033	0.00685031	yes	-	-	-	-	-	-	-	3.21384	6.58566	4.64994	12.5043	23.1684	16.9093
ACIAD_RS04525	gene-ACIAD_RS04525	1283	outer membrane porin%2C OprD family	NA	NC_005966.1:969760-971044	0_Control	SAC	NOTEST	5.64846	8.37658	0.568504	0	1	1	no	-	-	-	-	-	-	-	0	8.72888	8.21651	6.23778	13.6582	5.23373
ACIAD_RS04530	gene-ACIAD_RS04530	1145	salicylate hydroxylase	NA	NC_005966.1:971136-972282	0_Control	SAC	NOTEST	9.70137	7.12451	-0.445398	0	1	1	no	-	-	-	-	-	-	-	9.8183	6.03514	13.2507	7.18267	2.10269	12.0882
ACIAD_RS04535	gene-ACIAD_RS04535	812	IclR family transcriptional regulator	NA	NC_005966.1:972541-973354	0_Control	SAC	OK	84.8539	62.4023	-0.443382	-1.12757	0.05185	0.0821831	no	-	-	-	-	-	-	-	108.712	89.0683	56.7815	60.8485	67.0849	59.2735
ACIAD_RS04540	gene-ACIAD_RS04540	305	non-heme iron oxygenase ferredoxin subunit	NA	NC_005966.1:973628-973934	0_Control	SAC	NOTEST	0	9.10738	Inf	0	1	1	yeS	-	-	-	-	-	-	-	0	0	0	0	0	27.3221
ACIAD_RS04545	gene-ACIAD_RS04545	299	hypothetical protein	NA	NC_005966.1:973952-974252	0_Control	SAC	NOTEST	0	5.98569	Inf	0	1	1	yeS	-	-	-	-	-	-	-	0	0	0	0	17.9571	0
ACIAD_RS04550	gene-ACIAD_RS04550	1052	aromatic ring-hydroxylating dioxygenase subunit alpha	NA	NC_005966.1:974269-975322	0_Control	SAC	NOTEST	0	2.74637	Inf	0	1	1	yeS	-	-	-	-	-	-	-	0	0	0	2.99972	2.34729	2.89209
ACIAD_RS04555	gene-ACIAD_RS04555	764	SDR family oxidoreductase	member of a large family of NAD or NADP-dependent oxidoreductases%3B paralogs occur in many bacteria	NC_005966.1:975333-976098	0_Control	SAC	NOTEST	0	1.50812	Inf	0	1	1	yeS	-	-	-	-	-	-	-	0	0	0	0	0	4.52436
ACIAD_RS04560	gene-ACIAD_RS04560	935	glyoxalase	NA	NC_005966.1:976108-977044	0_Control	SAC	NOTEST	1.64144	2.07096	0.33534	0	1	1	no	-	-	-	-	-	-	-	0	0	4.92431	2.33358	2.74971	1.12959
ACIAD_RS04565	gene-ACIAD_RS04565	1211	ferredoxin reductase	NA	NC_005966.1:977069-978281	0_Control	SAC	NOTEST	0.610081	2.58388	2.08247	0	1	1	no	-	-	-	-	-	-	-	1.83024	0	0	4.18591	1.9579	1.60782
ACIAD_RS04570	gene-ACIAD_RS04570	1229	MFS transporter	NA	NC_005966.1:978347-979577	0_Control	SAC	NOTEST	2.3317	3.73867	0.68114	0	1	1	no	-	-	-	-	-	-	-	1.79695	0	5.19816	2.46611	4.80452	3.94537
ACIAD_RS04575	gene-ACIAD_RS04575	524	cupin domain-containing protein	NA	NC_005966.1:979607-980132	0_Control	SAC	NOTEST	10.4251	8.52076	-0.291008	0	1	1	no	-	-	-	-	-	-	-	12.5019	12.7908	5.98261	5.63934	0	19.9229
ACIAD_RS04580	gene-ACIAD_RS04580	836	alpha/beta hydrolase	NA	NC_005966.1:980196-981033	0_Control	SAC	NOTEST	11.9935	10.2312	-0.229277	0	1	1	no	-	-	-	-	-	-	-	11.9242	18.3187	5.73767	6.79334	8.04068	15.8597
ACIAD_RS04585	gene-ACIAD_RS04585	794	SDR family oxidoreductase	NA	NC_005966.1:981036-981831	0_Control	SAC	NOTEST	3.19204	1.43644	-1.15198	0	1	1	no	-	-	-	-	-	-	-	3.2069	3.2842	3.08501	1.46056	0	2.84876
ACIAD_RS04590	gene-ACIAD_RS04590	791	aspartate dehydrogenase	NA	NC_005966.1:981842-982634	0_Control	SAC	NOTEST	2.13458	0.477444	-2.16055	0	1	1	no	-	-	-	-	-	-	-	0	3.30205	3.10171	0	0	1.43233
ACIAD_RS04595	gene-ACIAD_RS04595	1466	aldehyde dehydrogenase	NA	NC_005966.1:982647-984114	0_Control	SAC	NOTEST	2.40594	4.24587	0.819459	0	1	1	no	-	-	-	-	-	-	-	1.44969	2.97077	2.79737	4.64734	6.18585	1.90443
ACIAD_RS04600	gene-ACIAD_RS04600	1640	thiamine pyrophosphate-binding protein	NA	NC_005966.1:984176-985817	0_Control	SAC	OK	13.5301	14.0454	0.0539237	0.0948555	0.87275	0.897522	no	-	-	-	-	-	-	-	11.4261	16.9116	12.2527	13.3801	14.8777	13.8783
ACIAD_RS04605	gene-ACIAD_RS04605	1196	hypothetical protein	NA	NC_005966.1:986069-987266	0_Control	SAC	NOTEST	8.57221	4.71918	-0.861131	0	1	1	no	-	-	-	-	-	-	-	11.1537	3.80899	10.7539	5.10142	4.97257	4.08354
ACIAD_RS04610	gene-ACIAD_RS04610	1343	PepSY domain-containing protein	NA	NC_005966.1:987409-989241	0_Control	SAC	OK	99.1373	174.288	0.813972	2.49191	0.0001	0.000272669	yes	-	-	-	-	-	-	-	93.4548	112.26	91.6968	172.584	172.95	177.33
ACIAD_RS04615	gene-ACIAD_RS04615	491	GNAT family N-acetyltransferase	NA	NC_005966.1:987409-989241	0_Control	SAC	OK	933.232	254.373	-1.87529	-4.81698	5e-05	0.00014084	yes	-	-	-	-	-	-	-	820.215	918.492	1060.99	318.121	208.397	236.601
ACIAD_RS04620	gene-ACIAD_RS04620	2138	TonB-dependent siderophore receptor	NA	NC_005966.1:989419-991558	0_Control	SAC	NOTEST	4.27867	9.06868	1.08373	0	1	1	no	-	-	-	-	-	-	-	1.87304	1.91945	9.04351	10.3101	9.95286	6.94307
ACIAD_RS04625	gene-ACIAD_RS04625	1145	DUF1624 domain-containing protein	NA	NC_005966.1:991634-992780	0_Control	SAC	OK	42.4892	48.7574	0.198524	0.50381	0.37505	0.456392	no	-	-	-	-	-	-	-	56.9462	40.2343	30.2872	42.1982	55.7213	48.3527
ACIAD_RS04630	gene-ACIAD_RS04630	485	hypothetical protein	NA	NC_005966.1:992813-993299	0_Control	SAC	OK	28.9837	118.683	2.0338	3.4053	0.0004	0.000967721	yes	-	-	-	-	-	-	-	0	59.2675	27.6837	130.285	92.7647	132.999
ACIAD_RS04635	gene-ACIAD_RS04635	1292	MFS transporter	NA	NC_005966.1:993362-994655	0_Control	SAC	OK	33.7712	168.445	2.31842	7.04061	5e-05	0.00014084	yes	-	-	-	-	-	-	-	37.1662	38.0788	26.0686	149.206	176.02	180.11
ACIAD_RS04640	gene-ACIAD_RS04640	1631	malate dehydrogenase (quinone)	NA	NC_005966.1:994714-996346	0_Control	SAC	OK	314.67	2174.54	2.78879	16.1697	5e-05	0.00014084	yes	-	-	-	-	-	-	-	318.166	307.686	318.159	2284	2182.25	2057.36
ACIAD_RS04645	gene-ACIAD_RS04645	1661	choline dehydrogenase	NA	NC_005966.1:996845-998507	0_Control	SAC	OK	203.737	125.628	-0.697549	-3.59457	5e-05	0.00014084	yes	-	-	-	-	-	-	-	201.38	217.885	191.945	120.369	134.568	121.947
ACIAD_RS04650	gene-ACIAD_RS04650	1472	betaine-aldehyde dehydrogenase	NA	NC_005966.1:998595-1000687	0_Control	SAC	OK	101.394	20.0039	-2.34162	-4.52649	5e-05	0.00014084	yes	-	-	-	-	-	-	-	92.3283	124.165	87.6892	20.4813	16.158	23.3723
ACIAD_RS04655	gene-ACIAD_RS04655	626	transcriptional regulator BetI	NA	NC_005966.1:998595-1000687	0_Control	SAC	OK	1057.27	270.941	-1.96429	-8.05043	5e-05	0.00014084	yes	-	-	-	-	-	-	-	1067.48	1026.81	1077.51	281.667	256.244	274.913
ACIAD_RS04660	gene-ACIAD_RS04660	1580	BCCT family transporter	NA	NC_005966.1:1000934-1002515	0_Control	SAC	OK	297.542	57.1155	-2.38114	-9.65517	5e-05	0.00014084	yes	-	-	-	-	-	-	-	282.521	322.107	287.998	67.4521	48.7711	55.1234
ACIAD_RS04665	gene-ACIAD_RS04665	2060	choline transporter	proton-motive-force-driven choline transporter	NC_005966.1:1002680-1004741	0_Control	SAC	OK	177.056	131.833	-0.425493	-2.29428	5e-05	0.00014084	yes	-	-	-	-	-	-	-	159.194	203.17	168.804	125.871	142.238	127.39
ACIAD_RS04670	gene-ACIAD_RS04670	623	MarC family protein	NA	NC_005966.1:1004753-1005377	0_Control	SAC	OK	651.327	388.032	-0.747207	-3.69005	5e-05	0.00014084	yes	-	-	-	-	-	-	-	588.927	621.851	743.203	393.169	422.933	347.994
ACIAD_RS04675	gene-ACIAD_RS04675	1115	transcriptional regulator	NA	NC_005966.1:1005415-1006531	0_Control	SAC	OK	48.0224	22.9248	-1.0668	-2.24248	0.00105	0.00238368	yes	-	-	-	-	-	-	-	69.0525	43.6929	31.3216	25.067	19.5825	24.1249
ACIAD_RS04680	gene-ACIAD_RS04680	1031	lipoyl synthase	NA	NC_005966.1:1006745-1007777	0_Control	SAC	OK	833.571	341.742	-1.2864	-7.33472	5e-05	0.00014084	yes	-	-	-	-	-	-	-	826.721	777.844	896.147	349.952	349.539	325.735
ACIAD_RS04685	gene-ACIAD_RS04685	962	thiamine pyrophosphate-dependent dehydrogenase E1 component subunit alpha	NA	NC_005966.1:1008125-1009088	0_Control	SAC	OK	160.427	21.7825	-2.88068	-6.07725	5e-05	0.00014084	yes	-	-	-	-	-	-	-	162.433	178.989	139.86	29.2115	19.838	16.2979
ACIAD_RS04690	gene-ACIAD_RS04690	1019	alpha-ketoacid dehydrogenase subunit beta	NA	NC_005966.1:1009103-1010123	0_Control	SAC	OK	259.068	28.9038	-3.164	-7.95141	5e-05	0.00014084	yes	-	-	-	-	-	-	-	262.328	268.723	246.154	29.1743	29.3803	28.1568
ACIAD_RS04695	gene-ACIAD_RS04695	1541	2-oxo acid dehydrogenase subunit E2	NA	NC_005966.1:1010124-1011666	0_Control	SAC	OK	179.897	33.0103	-2.44619	-8.09254	5e-05	0.00014084	yes	-	-	-	-	-	-	-	170.768	177.776	191.148	33.7937	37.1393	28.0978
ACIAD_RS04700	gene-ACIAD_RS04700	1400	dihydrolipoyl dehydrogenase	NA	NC_005966.1:1011676-1013077	0_Control	SAC	OK	114.236	20.0923	-2.5073	-6.23639	5e-05	0.00014084	yes	-	-	-	-	-	-	-	121.039	100.469	121.199	14.0297	22.0781	24.169
ACIAD_RS04705	gene-ACIAD_RS04705	1058	2%2C3-butanediol dehydrogenase	NA	NC_005966.1:1013151-1014210	0_Control	SAC	OK	106.652	12.8025	-3.05842	-5.31676	5e-05	0.00014084	yes	-	-	-	-	-	-	-	93.4136	113.497	113.046	19.8525	12.8139	5.74103
ACIAD_RS04710	gene-ACIAD_RS04710	785	acetoin reductase	NA	NC_005966.1:1014249-1015035	0_Control	SAC	OK	141.015	36.7483	-1.9401	-4.38005	5e-05	0.00014084	yes	-	-	-	-	-	-	-	146.692	110.165	166.189	38.5949	28.1946	43.4552
ACIAD_RS04715	gene-ACIAD_RS04715	521	acyl-CoA thioesterase	NA	NC_005966.1:1015323-1015845	0_Control	SAC	OK	6538.21	6353.28	-0.0413956	-0.254732	0.6547	0.718268	no	-	-	-	-	-	-	-	6582.87	6786.59	6245.18	5943.25	6379.12	6737.46
ACIAD_RS04720	gene-ACIAD_RS04720	266	hypothetical protein	NA	NC_005966.1:1015984-1016251	0_Control	SAC	OK	109.105	296.523	1.44242	1.4132	0.03005	0.0506436	no	-	-	-	-	-	-	-	93.6596	145.907	87.7489	245.616	198.921	445.033
ACIAD_RS04725	gene-ACIAD_RS04725	1016	GTP-binding protein	NA	NC_005966.1:1016716-1017733	0_Control	SAC	OK	83.3416	72.0567	-0.209904	-0.635807	0.2604	0.335958	no	-	-	-	-	-	-	-	105.337	58.6436	86.0444	61.7104	84.8002	69.6595
ACIAD_RS04730	gene-ACIAD_RS04730	1271	C4-dicarboxylate transporter DctA	NA	NC_005966.1:1017737-1019009	0_Control	SAC	OK	17.659	12.0136	-0.555741	-0.85674	0.13415	0.188581	no	-	-	-	-	-	-	-	17.2377	14.1286	21.6108	14.9862	11.9766	9.07795
ACIAD_RS04735	gene-ACIAD_RS04735	530	YaeQ family protein	NA	NC_005966.1:1019215-1019746	0_Control	SAC	OK	216.735	350.732	0.694435	2.37922	0.0001	0.000272669	yes	-	-	-	-	-	-	-	202.021	225.491	222.693	306.646	375.221	370.328
ACIAD_RS04740	gene-ACIAD_RS04740	335	FKBP-type peptidyl-prolyl cis-trans isomerase	NA	NC_005966.1:1019795-1020131	0_Control	SAC	OK	489.804	887.374	0.857337	2.61617	0.0001	0.000272669	yes	-	-	-	-	-	-	-	513.676	524.346	431.391	761.755	967.241	933.127
ACIAD_RS04745	gene-ACIAD_RS04745	2075	poly-beta-1%2C6-N-acetyl-D-glucosamine N-deacetylase PgaB	NA	NC_005966.1:1020508-1022584	0_Control	SAC	OK	636.79	363.944	-0.807101	-4.75126	5e-05	0.00014084	yes	-	-	-	-	-	-	-	616.073	644.235	650.063	369.204	368.115	354.514
ACIAD_RS04750	gene-ACIAD_RS04750	1268	poly-beta-1%2C6 N-acetyl-D-glucosamine synthase	NA	NC_005966.1:1022596-1023865	0_Control	SAC	OK	912.58	510.212	-0.838853	-4.83038	5e-05	0.00014084	yes	-	-	-	-	-	-	-	943.925	935.207	858.608	539.485	514.668	476.484
ACIAD_RS04755	gene-ACIAD_RS04755	413	poly-beta-1%2C6-N-acetyl-D-glucosamine biosynthesis protein PgaD	NA	NC_005966.1:1023888-1024302	0_Control	SAC	OK	2067.74	1002.11	-1.04501	-5.23617	5e-05	0.00014084	yes	-	-	-	-	-	-	-	1833.31	2071.99	2297.92	775.659	1078.95	1151.72
ACIAD_RS04760	gene-ACIAD_RS04760	1136	acyltransferase	NA	NC_005966.1:1024483-1025620	0_Control	SAC	OK	99.2779	75.2973	-0.398874	-1.36103	0.01965	0.0347045	yes	-	-	-	-	-	-	-	117.019	83.3079	97.5066	79.7977	65.8475	80.2468
ACIAD_RS04765	gene-ACIAD_RS04765	575	nicotinamide mononucleotide transporter	NA	NC_005966.1:1025703-1026551	0_Control	SAC	OK	296.053	220.799	-0.423119	-1.4997	0.00895	0.0170376	yes	-	-	-	-	-	-	-	270.339	287.526	330.292	213.449	209.462	239.487
ACIAD_RS04770	gene-ACIAD_RS04770	272	hypothetical protein	NA	NC_005966.1:1025703-1026551	0_Control	SAC	OK	54.2565	43.455	-0.320273	-0.180564	0.8335	0.866723	no	-	-	-	-	-	-	-	84.0863	0	78.6833	18.308	87.5901	24.4671
ACIAD_RS04775	gene-ACIAD_RS04775	596	esterase	NA	NC_005966.1:1026609-1027206	0_Control	SAC	OK	581.576	486.025	-0.258938	-1.28741	0.02505	0.0430935	yes	-	-	-	-	-	-	-	553.723	602.502	588.504	426.999	554.488	476.588
ACIAD_RS04780	gene-ACIAD_RS04780	1295	MFS transporter	NA	NC_005966.1:1027246-1028542	0_Control	SAC	OK	27.9574	28.4163	0.0234903	0.0512344	0.9131	0.928666	no	-	-	-	-	-	-	-	28.6377	27.615	27.6194	28.5234	27.9021	28.8233
ACIAD_RS04785	gene-ACIAD_RS04785	203	hypothetical protein	NA	NC_005966.1:1028647-1028851	0_Control	SAC	NOTEST	78.8041	0	'-Inf	0	1	1	Yes	-	-	-	-	-	-	-	236.412	0	0	0	0	0
ACIAD_RS04790	gene-ACIAD_RS04790	851	HAD family hydrolase	NA	NC_005966.1:1029052-1030386	0_Control	SAC	OK	1015.13	621.101	-0.708761	-3.77642	5e-05	0.00014084	yes	-	-	-	-	-	-	-	962.522	938.155	1144.71	604.491	614.589	644.224
ACIAD_RS04795	gene-ACIAD_RS04795	482	peptide deformylase	NA	NC_005966.1:1029052-1030386	0_Control	SAC	OK	218.333	101.225	-1.10897	-1.46865	0.0123	0.0230037	yes	-	-	-	-	-	-	-	161.328	262.493	231.179	92.3008	110.318	101.057
ACIAD_RS04800	gene-ACIAD_RS04800	1265	glutaminase	NA	NC_005966.1:1030546-1031812	0_Control	SAC	OK	209.045	50.0509	-2.06234	-7.20889	5e-05	0.00014084	yes	-	-	-	-	-	-	-	194.192	197.181	235.761	45.2201	46.3369	58.5958
ACIAD_RS04805	gene-ACIAD_RS04805	773	AraC family transcriptional regulator	NA	NC_005966.1:1031846-1032620	0_Control	SAC	NOTEST	9.72903	9.30733	-0.0639295	0	1	1	no	-	-	-	-	-	-	-	3.33316	3.41337	22.4406	12.1397	5.40838	10.3739
ACIAD_RS04810	gene-ACIAD_RS04810	1232	MFS transporter	NA	NC_005966.1:1032712-1033945	0_Control	SAC	OK	56.7384	134.776	1.24816	4.30407	5e-05	0.00014084	yes	-	-	-	-	-	-	-	68.0775	62.4052	39.7325	141.785	126.451	136.091
ACIAD_RS04815	gene-ACIAD_RS04815	293	cold shock domain-containing protein	NA	NC_005966.1:1034334-1034628	0_Control	SAC	OK	7173.32	8141.78	0.182704	1.0035	0.0834	0.124703	no	-	-	-	-	-	-	-	7004.1	7401.05	7114.81	6070.81	8903.65	9450.9
ACIAD_RS04820	gene-ACIAD_RS04820	3686	methionine synthase	NA	NC_005966.1:1034668-1038355	0_Control	SAC	OK	193.139	198.191	0.0372572	0.214871	0.7106	0.765795	no	-	-	-	-	-	-	-	194.483	193.51	191.424	185.292	209.057	200.225
ACIAD_RS04825	gene-ACIAD_RS04825	1628	inorganic phosphate transporter	NA	NC_005966.1:1038794-1040423	0_Control	SAC	OK	687.683	1051.89	0.613173	3.6929	5e-05	0.00014084	yes	-	-	-	-	-	-	-	683.806	680.996	698.247	1005.11	1089.41	1061.16
ACIAD_RS04830	gene-ACIAD_RS04830	1325	D-serine ammonia-lyase	NA	NC_005966.1:1040555-1041881	0_Control	SAC	OK	206.762	218.184	0.0775728	0.41664	0.4575	0.537081	no	-	-	-	-	-	-	-	190.009	198.034	232.243	201.671	226.597	226.284
ACIAD_RS04835	gene-ACIAD_RS04835	1550	hypothetical protein	NA	NC_005966.1:1041916-1043467	0_Control	SAC	OK	214.031	128.055	-0.74106	-3.83724	5e-05	0.00014084	yes	-	-	-	-	-	-	-	211.654	219.652	210.786	106.903	152.589	124.672
ACIAD_RS04840	gene-ACIAD_RS04840	617	rhomboid family intramembrane serine protease	NA	NC_005966.1:1043674-1044292	0_Control	SAC	OK	158.097	206.479	0.385181	1.23746	0.03195	0.0535432	no	-	-	-	-	-	-	-	169.594	173.603	131.095	245.575	185.342	188.519
ACIAD_RS04845	gene-ACIAD_RS04845	638	Fe-S biogenesis protein NfuA	NA	NC_005966.1:1044448-1045087	0_Control	SAC	OK	503.999	1247	1.30697	6.95112	5e-05	0.00014084	yes	-	-	-	-	-	-	-	553.366	534.514	424.119	1218.73	1282.74	1239.55
ACIAD_RS04850	gene-ACIAD_RS04850	2177	TonB-dependent siderophore receptor	Fep%3B Cbt%3B Cbr%3B FeuB%3B FepA%3B PfeA%3B IroN%3B BfeA%3B outer membrane receptor of ferric enterobactin and colicins B and D%3B interacts with the TonB-ExbBD complex which catalyzes the translocation of the siderophore to the periplasmic space	NC_005966.1:1045244-1047422	0_Control	SAC	OK	59.3428	38.6197	-0.619735	-2.2822	0.00015	0.00039319	yes	-	-	-	-	-	-	-	60.5662	54.5438	62.9183	39.9917	37.0544	38.813
ACIAD_RS04855	gene-ACIAD_RS04855	2237	TonB-dependent receptor	NA	NC_005966.1:1047676-1049914	0_Control	SAC	OK	507.165	492.664	-0.0418527	-0.249852	0.6648	0.726942	no	-	-	-	-	-	-	-	510.03	517.2	494.266	485.535	492.675	499.782
ACIAD_RS04860	gene-ACIAD_RS04860	998	hypothetical protein	NA	NC_005966.1:1049979-1050978	0_Control	SAC	OK	220.205	112.914	-0.963622	-3.88868	5e-05	0.00014084	yes	-	-	-	-	-	-	-	257.871	240.138	162.607	108.129	104.469	126.145
ACIAD_RS04865	gene-ACIAD_RS04865	614	carbonic anhydrase	NA	NC_005966.1:1051253-1051868	0_Control	SAC	OK	232.534	481.73	1.05079	4.31524	5e-05	0.00014084	yes	-	-	-	-	-	-	-	265.926	199.296	232.378	385.259	521.705	538.226
ACIAD_RS04870	gene-ACIAD_RS04870	635	arylesterase	NA	NC_005966.1:1051906-1052542	0_Control	SAC	OK	308.136	105.038	-1.55265	-4.76179	5e-05	0.00014084	yes	-	-	-	-	-	-	-	328.243	285.393	310.772	95.8617	132.468	86.7846
ACIAD_RS04875	gene-ACIAD_RS04875	704	ABC transporter ATP-binding protein	NA	NC_005966.1:1052584-1055757	0_Control	SAC	OK	56.9879	71.1453	0.320113	0.614498	0.29125	0.368447	no	-	-	-	-	-	-	-	45.9408	58.7996	66.2234	64.3886	78.9757	70.0715
ACIAD_RS04880	gene-ACIAD_RS04880	2471	FtsX-like permease family protein	NA	NC_005966.1:1052584-1055757	0_Control	SAC	OK	81.6692	86.1001	0.0762222	0.371967	0.5184	0.594536	no	-	-	-	-	-	-	-	70.9118	83.2865	90.8093	81.1721	89.6643	87.4638
ACIAD_RS04885	gene-ACIAD_RS04885	830	rhomboid family intramembrane serine protease	NA	NC_005966.1:1055778-1056609	0_Control	SAC	OK	53.9143	51.0368	-0.0791282	-0.174944	0.7613	0.808746	no	-	-	-	-	-	-	-	75.2839	40.0935	46.3655	35.681	51.995	65.4346
ACIAD_RS04890	gene-ACIAD_RS04890	674	monofunctional biosynthetic peptidoglycan transglycosylase	NA	NC_005966.1:1056688-1057363	0_Control	SAC	OK	793.815	815.942	0.0396633	0.208038	0.7154	0.769023	no	-	-	-	-	-	-	-	769.445	892.549	719.451	695.217	868.221	884.388
ACIAD_RS04895	gene-ACIAD_RS04895	2075	polyphosphate kinase 1	NA	NC_005966.1:1057484-1059560	0_Control	SAC	OK	275.067	182.576	-0.591286	-3.18092	5e-05	0.00014084	yes	-	-	-	-	-	-	-	261.54	253.128	310.534	177.271	187.919	182.539
ACIAD_RS04900	gene-ACIAD_RS04900	905	hydrogen peroxide-inducible genes activator	NA	NC_005966.1:1059640-1060546	0_Control	SAC	OK	262.182	286.043	0.125662	0.61694	0.27855	0.355852	no	-	-	-	-	-	-	-	248.489	306.517	231.54	308.396	273.233	276.499
ACIAD_RS04905	gene-ACIAD_RS04905	938	alpha/beta hydrolase	NA	NC_005966.1:1060559-1061498	0_Control	SAC	OK	937.192	493.561	-0.925118	-5.06376	5e-05	0.00014084	yes	-	-	-	-	-	-	-	880.804	1006.51	924.263	471.699	524.265	484.718
ACIAD_RS04910	gene-ACIAD_RS04910	1181	rubredoxin--NAD(+) reductase	NA	NC_005966.1:1061553-1062735	0_Control	SAC	OK	74.4732	74.1597	-0.00608456	-0.0198408	0.97985	0.982155	no	-	-	-	-	-	-	-	83.097	63.8493	76.4732	65.6415	78.8253	78.0124
ACIAD_RS04915	gene-ACIAD_RS04915	164	rubredoxin	NA	NC_005966.1:1062819-1062984	0_Control	SAC	OK	2069.3	1160.33	-0.834603	-0.412418	0.5059	0.582214	no	-	-	-	-	-	-	-	0	3355.7	2852.19	832.267	1401.19	1247.54
ACIAD_RS04920	gene-ACIAD_RS04920	515	esterase	NA	NC_005966.1:1063364-1063880	0_Control	SAC	OK	2711.26	723.233	-1.90643	-10.2853	5e-05	0.00014084	yes	-	-	-	-	-	-	-	2962.89	2694.36	2476.52	689.64	764.667	715.391
ACIAD_RS04925	gene-ACIAD_RS04925	1529	lysine--tRNA ligase	NA	NC_005966.1:1064136-1065666	0_Control	SAC	OK	463.174	594.459	0.360024	2.07463	0.0002	0.000512103	yes	-	-	-	-	-	-	-	461.916	437.979	489.625	560.867	619.663	602.848
ACIAD_RS04930	gene-ACIAD_RS04930	686	superoxide dismutase [Mn]	NA	NC_005966.1:1065721-1066408	0_Control	SAC	OK	125.289	67.5389	-0.891468	-2.20622	0.00045	0.00107906	yes	-	-	-	-	-	-	-	135.414	114.18	126.273	43.4286	84.4191	74.769
ACIAD_RS04935	gene-ACIAD_RS04935	1397	cobyric acid synthase	NA	NC_005966.1:1066586-1067984	0_Control	SAC	OK	20.0082	15.9001	-0.331552	-0.600582	0.299	0.377258	no	-	-	-	-	-	-	-	21.5056	25.1824	13.3367	17.5823	6.5588	23.5593
ACIAD_RS04940	gene-ACIAD_RS04940	914	sulfate adenylyltransferase subunit CysD	NA	NC_005966.1:1068318-1069233	0_Control	SAC	OK	507.404	386.006	-0.39451	-2.13228	0.00015	0.00039319	yes	-	-	-	-	-	-	-	463.984	545.453	512.775	382.498	381.577	393.943
ACIAD_RS04945	gene-ACIAD_RS04945	1613	sulfate adenylyltransferase subunit CysN	NA	NC_005966.1:1069285-1070899	0_Control	SAC	OK	383.14	502.586	0.391501	2.22614	0.0001	0.000272669	yes	-	-	-	-	-	-	-	376.706	419.16	353.553	472.728	522.09	512.94
ACIAD_RS04950	gene-ACIAD_RS04950	1340	citrate transporter	NA	NC_005966.1:1070960-1072301	0_Control	SAC	OK	133.203	141.511	0.0872918	0.398736	0.4793	0.559152	no	-	-	-	-	-	-	-	129.255	119.188	151.166	137.554	138.914	148.065
ACIAD_RS04955	gene-ACIAD_RS04955	503	hypothetical protein	NA	NC_005966.1:1072869-1073373	0_Control	SAC	OK	329.011	297.869	-0.143461	-0.503524	0.38235	0.463638	no	-	-	-	-	-	-	-	317.201	276.151	393.682	267.476	314.501	311.629
ACIAD_RS04965	gene-ACIAD_RS04965	1598	RHS repeat-associated core domain-containing protein	NA	NC_005966.1:1074684-1076283	0_Control	SAC	OK	92.9919	32.3269	-1.52437	-4.80694	5e-05	0.00014084	yes	-	-	-	-	-	-	-	91.6171	72.4193	114.939	28.7835	35.5659	32.6312
ACIAD_RS04970	gene-ACIAD_RS04970	323	hypothetical protein	NA	NC_005966.1:1076288-1076612	0_Control	SAC	OK	864.542	809.193	-0.095453	-0.31148	0.5886	0.658587	no	-	-	-	-	-	-	-	851.874	1039.69	702.059	633.513	961.789	832.276
ACIAD_RS04975	gene-ACIAD_RS04975	1322	HlyC/CorC family transporter	NA	NC_005966.1:1076845-1078168	0_Control	SAC	OK	185.963	219.7	0.240519	1.26645	0.02825	0.0479896	yes	-	-	-	-	-	-	-	216.817	169.973	171.099	227.787	212.317	218.996
ACIAD_RS04980	gene-ACIAD_RS04980	989	LysR family transcriptional regulator	NA	NC_005966.1:1078290-1079280	0_Control	SAC	OK	407.288	214.785	-0.923158	-4.58016	5e-05	0.00014084	yes	-	-	-	-	-	-	-	377.217	405.844	438.805	205.835	205.121	233.398
ACIAD_RS04985	gene-ACIAD_RS04985	1601	isocitrate lyase	Catalyzes the first step in the glyoxalate cycle%2C which converts lipids to carbohydrates	NC_005966.1:1079895-1081497	0_Control	SAC	OK	1224.97	310.307	-1.98098	-11.3736	5e-05	0.00014084	yes	-	-	-	-	-	-	-	1265.45	1231.09	1178.37	333.874	300.594	296.454
ACIAD_RS04990	gene-ACIAD_RS04990	476	copper resistance protein NlpE	NA	NC_005966.1:1081560-1082037	0_Control	SAC	OK	99.921	86.9343	-0.200862	-0.374759	0.5126	0.58862	no	-	-	-	-	-	-	-	120.303	107.652	71.8076	114.853	62.9283	83.0214
ACIAD_RS04995	gene-ACIAD_RS04995	254	hypothetical protein	NA	NC_005966.1:1082174-1082429	0_Control	SAC	OK	135.864	241.36	0.829025	0.726983	0.2154	0.285319	no	-	-	-	-	-	-	-	177.928	62.2424	167.421	209.956	219.203	294.923
ACIAD_RS05000	gene-ACIAD_RS05000	875	urease accessory protein UreD	NA	NC_005966.1:1082909-1083785	0_Control	SAC	OK	163.444	90.6516	-0.850393	-2.84985	5e-05	0.00014084	yes	-	-	-	-	-	-	-	167.885	166.22	156.227	111.012	82.9058	78.0366
ACIAD_RS05005	gene-ACIAD_RS05005	302	urease subunit gamma	NA	NC_005966.1:1083893-1084196	0_Control	SAC	OK	67.41	95.7554	0.506392	0.588323	0.42775	0.509983	no	-	-	-	-	-	-	-	0	27.3306	174.899	115.775	85.7115	85.7797
ACIAD_RS05010	gene-ACIAD_RS05010	308	urease subunit beta	NA	NC_005966.1:1084218-1084527	0_Control	SAC	OK	73.3757	65.0382	-0.174016	-0.154985	0.7819	0.825631	no	-	-	-	-	-	-	-	49.4641	101.176	69.4871	64.4115	78.4187	52.2843
ACIAD_RS05015	gene-ACIAD_RS05015	1700	urease subunit alpha	NA	NC_005966.1:1084557-1086258	0_Control	SAC	OK	57.6076	66.8496	0.214661	0.78498	0.1758	0.239239	no	-	-	-	-	-	-	-	48.6961	73.6004	50.5263	64.1626	75.1946	61.1918
ACIAD_RS05020	gene-ACIAD_RS05020	578	phosphoglycerate mutase family protein	NA	NC_005966.1:1086272-1086851	0_Control	SAC	OK	75.9884	46.0718	-0.721896	-1.26384	0.0339	0.0566202	no	-	-	-	-	-	-	-	63.0455	59.1472	105.772	35.661	43.236	59.3183
ACIAD_RS05025	gene-ACIAD_RS05025	479	urease accessory protein UreE	NA	NC_005966.1:1086860-1087992	0_Control	SAC	OK	16.9933	71.7834	2.07869	1.7747	0.0251	0.0431546	yes	-	-	-	-	-	-	-	7.42486	15.1869	28.3681	46.7145	66.2369	102.399
ACIAD_RS05030	gene-ACIAD_RS05030	662	urease accessory protein	NA	NC_005966.1:1086860-1087992	0_Control	SAC	OK	108.537	97.4848	-0.154932	-0.376912	0.50745	0.583495	no	-	-	-	-	-	-	-	105.227	99.113	121.27	103.193	89.3657	99.896
ACIAD_RS05035	gene-ACIAD_RS05035	614	urease accessory protein UreG	NA	NC_005966.1:1088055-1088670	0_Control	SAC	OK	50.3965	113.212	1.16763	2.39579	0.00045	0.00107906	yes	-	-	-	-	-	-	-	42.7382	58.3306	50.1207	114.071	103.822	121.742
ACIAD_RS05040	gene-ACIAD_RS05040	572	urease accessory protein	NA	NC_005966.1:1088679-1089252	0_Control	SAC	OK	207.351	281.063	0.438818	1.51937	0.0108	0.0203515	yes	-	-	-	-	-	-	-	192.55	224.429	205.074	300.027	296.585	246.576
ACIAD_RS05045	gene-ACIAD_RS05045	458	hypothetical protein	NA	NC_005966.1:1089314-1089773	0_Control	SAC	OK	284.739	307.276	0.109895	0.345937	0.5461	0.620578	no	-	-	-	-	-	-	-	268.544	282.894	302.778	270.017	305.617	346.192
ACIAD_RS05050	gene-ACIAD_RS05050	233	hypothetical protein	NA	NC_005966.1:1089910-1090144	0_Control	SAC	OK	556.44	396.121	-0.490284	-0.510291	0.3335	0.412622	no	-	-	-	-	-	-	-	579.898	626.768	462.655	535.056	389.828	263.48
ACIAD_RS05055	gene-ACIAD_RS05055	545	16S rRNA (guanine(966)-N(2))-methyltransferase RsmD	NA	NC_005966.1:1090167-1092740	0_Control	SAC	OK	355.631	259.597	-0.454109	-0.945511	0.10275	0.150026	no	-	-	-	-	-	-	-	384.206	387.187	295.501	252.428	288.652	237.711
ACIAD_RS05060	gene-ACIAD_RS05060	2027	penicillin-binding protein 2	NA	NC_005966.1:1090167-1092740	0_Control	SAC	OK	228.72	304.53	0.413	2.07742	0.0003	0.00074204	yes	-	-	-	-	-	-	-	226.787	221.19	238.184	301.993	317.792	293.805
ACIAD_RS05065	gene-ACIAD_RS05065	530	hypothetical protein	NA	NC_005966.1:1092965-1093496	0_Control	SAC	OK	824.491	497.624	-0.72845	-3.54603	5e-05	0.00014084	yes	-	-	-	-	-	-	-	722.379	983.389	767.706	511.077	530.717	451.076
ACIAD_RS05070	gene-ACIAD_RS05070	1316	hypothetical protein	NA	NC_005966.1:1093559-1094876	0_Control	SAC	OK	880.865	507.968	-0.794182	-4.59244	5e-05	0.00014084	yes	-	-	-	-	-	-	-	896.877	864.755	880.962	504.213	500.261	519.43
ACIAD_RS05075	gene-ACIAD_RS05075	659	adenylate kinase	NA	NC_005966.1:1094956-1095616	0_Control	SAC	OK	841.636	1471.7	0.806212	4.46853	5e-05	0.00014084	yes	-	-	-	-	-	-	-	690.985	885.37	948.554	1437.57	1488.88	1488.64
ACIAD_RS05080	gene-ACIAD_RS05080	680	endonuclease III	NA	NC_005966.1:1095870-1096551	0_Control	SAC	OK	511.126	277.084	-0.883357	-4.10015	5e-05	0.00014084	yes	-	-	-	-	-	-	-	540.962	496.002	496.413	245.738	267.786	317.727
ACIAD_RS05085	gene-ACIAD_RS05085	797	RnfABCDGE type electron transport complex subunit B	NA	NC_005966.1:1096551-1097349	0_Control	SAC	OK	136.065	119.09	-0.192247	-0.630085	0.27255	0.349685	no	-	-	-	-	-	-	-	111.637	133.928	162.63	133.656	110.293	113.321
ACIAD_RS05090	gene-ACIAD_RS05090	1361	NADP-specific glutamate dehydrogenase	NA	NC_005966.1:1097641-1099003	0_Control	SAC	OK	235.315	102.489	-1.19912	-5.46807	5e-05	0.00014084	yes	-	-	-	-	-	-	-	193.422	264.777	247.747	104.509	104.963	97.9961
ACIAD_RS05095	gene-ACIAD_RS05095	764	DUF4377 domain-containing protein	NA	NC_005966.1:1099065-1099830	0_Control	SAC	OK	124.392	83.5116	-0.57485	-1.64485	0.00555	0.0110151	yes	-	-	-	-	-	-	-	111.882	114.573	146.723	97.2237	73.3807	79.9303
ACIAD_RS05100	gene-ACIAD_RS05100	776	dioxygenase	NA	NC_005966.1:1100019-1100796	0_Control	SAC	OK	80.6871	66.5012	-0.278958	-0.691165	0.22575	0.29705	no	-	-	-	-	-	-	-	66.2903	112.012	63.7593	81.4897	75.2834	42.7306
ACIAD_RS05105	gene-ACIAD_RS05105	479	23S rRNA (pseudouridine(1915)-N(3))-methyltransferase RlmH	NA	NC_005966.1:1100907-1101387	0_Control	SAC	OK	541.905	445.257	-0.283401	-1.15892	0.04345	0.0706329	no	-	-	-	-	-	-	-	608.838	470.792	546.085	447.124	434.68	453.968
ACIAD_RS05110	gene-ACIAD_RS05110	2426	endopeptidase La	NA	NC_005966.1:1101709-1104136	0_Control	SAC	OK	3357.92	4055.71	0.27239	1.65394	0.00455	0.00917071	yes	-	-	-	-	-	-	-	3415.27	3411.68	3246.8	4106.47	3969.93	4090.74
ACIAD_RS05115	gene-ACIAD_RS05115	635	5-formyltetrahydrofolate cyclo-ligase	NA	NC_005966.1:1104281-1104917	0_Control	SAC	OK	459.464	504.026	0.133544	0.666572	0.24165	0.314641	no	-	-	-	-	-	-	-	463.138	418.883	496.373	489.507	485.717	536.854
ACIAD_RS05120	gene-ACIAD_RS05120	1652	glycosyltransferase family 39 protein	NA	NC_005966.1:1105080-1106733	0_Control	SAC	OK	11.6351	23.1657	0.993506	1.87133	0.0027	0.00570808	yes	-	-	-	-	-	-	-	12.5878	7.73906	14.5785	32.302	14.0797	23.1155
ACIAD_RS05125	gene-ACIAD_RS05125	404	GtrA family protein	NA	NC_005966.1:1106739-1108944	0_Control	SAC	NOTEST	7.3547	10.2645	0.480921	0	1	1	no	-	-	-	-	-	-	-	0	22.0641	0	14.4089	6.17531	10.2092
ACIAD_RS05130	gene-ACIAD_RS05130	980	glycosyltransferase family 2 protein	NA	NC_005966.1:1106739-1108944	0_Control	SAC	OK	19.8924	14.3912	-0.467028	-0.519636	0.3785	0.460279	no	-	-	-	-	-	-	-	26.414	14.7583	18.5049	15.3498	19.3471	8.47679
ACIAD_RS05135	gene-ACIAD_RS05135	845	ChbG/HpnK family deacetylase	NA	NC_005966.1:1106739-1108944	0_Control	SAC	OK	72.786	45.199	-0.68737	-1.47748	0.0115	0.0215752	yes	-	-	-	-	-	-	-	58.7348	69.1785	90.4447	52.2075	44.3438	39.0457
ACIAD_RS05140	gene-ACIAD_RS05140	971	alpha/beta hydrolase	NA	NC_005966.1:1109158-1110130	0_Control	SAC	OK	114.536	66.7297	-0.779395	-2.3893	5e-05	0.00014084	yes	-	-	-	-	-	-	-	104.525	122.008	117.073	65.4782	57.4625	77.2484
ACIAD_RS05145	gene-ACIAD_RS05145	1253	RND transporter	NA	NC_005966.1:1110364-1111618	0_Control	SAC	OK	66.948	22.1622	-1.59494	-3.68434	5e-05	0.00014084	yes	-	-	-	-	-	-	-	66.6668	66.5049	67.6722	16.8562	23.4463	26.1842
ACIAD_RS05150	gene-ACIAD_RS05150	284	cell division protein ZapA	NA	NC_005966.1:1111904-1112734	0_Control	SAC	OK	194.127	121.256	-0.678944	-0.417795	0.44345	0.524925	no	-	-	-	-	-	-	-	172.552	248.501	161.327	224.505	23.1426	116.12
ACIAD_RS05155	gene-ACIAD_RS05155	548	hypothetical protein	NA	NC_005966.1:1111904-1112734	0_Control	SAC	OK	978.348	396.262	-1.30389	-5.72651	5e-05	0.00014084	yes	-	-	-	-	-	-	-	997.294	943.826	993.925	393.259	419.063	376.465
ACIAD_RS05160	gene-ACIAD_RS05160	632	UPF0149 family protein	NA	NC_005966.1:1112798-1113431	0_Control	SAC	OK	592.456	329.328	-0.847184	-4.01393	5e-05	0.00014084	yes	-	-	-	-	-	-	-	589.012	575.142	613.213	289.752	358.512	339.719
ACIAD_RS05165	gene-ACIAD_RS05165	1325	Xaa-Pro aminopeptidase	NA	NC_005966.1:1113492-1114818	0_Control	SAC	OK	94.4348	82.1907	-0.200345	-0.751833	0.19775	0.26488	no	-	-	-	-	-	-	-	90.0906	115.799	77.4145	67.4736	93.6133	85.4852
ACIAD_RS05170	gene-ACIAD_RS05170	1208	2-octaprenyl-6-methoxyphenyl hydroxylase	NA	NC_005966.1:1114843-1117281	0_Control	SAC	OK	106.113	58.9338	-0.848436	-2.58454	5e-05	0.00014084	yes	-	-	-	-	-	-	-	93.6316	118.497	106.211	51.2254	61.8675	63.7086
ACIAD_RS05175	gene-ACIAD_RS05175	1232	FAD-dependent monooxygenase	NA	NC_005966.1:1114843-1117281	0_Control	SAC	OK	109.421	78.2735	-0.483287	-1.62772	0.0053	0.010554	yes	-	-	-	-	-	-	-	112.865	108.291	107.105	67.2045	79.5108	88.1052
ACIAD_RS05180	gene-ACIAD_RS05180	251	hypothetical protein	NA	NC_005966.1:1117453-1117705	0_Control	SAC	OK	4529.92	5287.83	0.223191	0.941306	0.10275	0.150026	no	-	-	-	-	-	-	-	4171.98	4592.2	4825.57	4747.52	5626.24	5489.72
ACIAD_RS05185	gene-ACIAD_RS05185	845	16S rRNA (cytidine(1402)-2'-O)-methyltransferase	NA	NC_005966.1:1117756-1118602	0_Control	SAC	OK	31.9287	37.958	0.249551	0.459556	0.4276	0.509983	no	-	-	-	-	-	-	-	23.4939	27.0699	45.2223	40.1596	41.1764	32.5381
ACIAD_RS05190	gene-ACIAD_RS05190	935	hypothetical protein	NA	NC_005966.1:1118614-1119972	0_Control	SAC	OK	473.899	253.312	-0.903661	-4.35666	5e-05	0.00014084	yes	-	-	-	-	-	-	-	478.095	421.623	521.977	218.19	288.719	253.028
ACIAD_RS05195	gene-ACIAD_RS05195	422	YraN family protein	NA	NC_005966.1:1118614-1119972	0_Control	SAC	OK	240.2	109.104	-1.13853	-1.75725	0.00275	0.00580145	yes	-	-	-	-	-	-	-	301.908	159.235	259.458	82.559	121.546	123.207
ACIAD_RS05200	gene-ACIAD_RS05200	695	BON domain-containing protein	NA	NC_005966.1:1120057-1121627	0_Control	SAC	OK	216.381	148.559	-0.54254	-1.52832	0.0091	0.017301	yes	-	-	-	-	-	-	-	206.915	175.884	266.343	147.259	148.44	149.976
ACIAD_RS05205	gene-ACIAD_RS05205	884	alpha/beta hydrolase	NA	NC_005966.1:1120057-1121627	0_Control	SAC	OK	112.692	122.988	0.126132	0.326451	0.5618	0.635273	no	-	-	-	-	-	-	-	91.0471	132.816	114.213	123.317	104.013	141.635
ACIAD_RS05210	gene-ACIAD_RS05210	749	NAD(+) diphosphatase	NA	NC_005966.1:1121638-1124028	0_Control	SAC	OK	425.818	305.031	-0.481283	-2.11195	0.00015	0.00039319	yes	-	-	-	-	-	-	-	387.412	396.717	493.326	289.049	313.731	312.312
ACIAD_RS05215	gene-ACIAD_RS05215	1640	hypothetical protein	NA	NC_005966.1:1121638-1124028	0_Control	SAC	OK	61.9212	56.1342	-0.141554	-0.40276	0.4827	0.562459	no	-	-	-	-	-	-	-	62.2086	59.841	63.7139	48.8665	56.8059	62.73
ACIAD_RS05220	gene-ACIAD_RS05220	1352	DNA polymerase III subunit epsilon	NA	NC_005966.1:1124143-1125496	0_Control	SAC	OK	157.397	91.5395	-0.78194	-3.33894	5e-05	0.00014084	yes	-	-	-	-	-	-	-	139.048	160.479	172.664	86.3289	100.702	87.5879
ACIAD_RS05225	gene-ACIAD_RS05225	3221	LysM peptidoglycan-binding domain-containing protein	NA	NC_005966.1:1125707-1128929	0_Control	SAC	OK	288.23	254.243	-0.18101	-1.06063	0.06475	0.100285	no	-	-	-	-	-	-	-	311.88	296.414	256.396	249.188	254.449	259.093
ACIAD_RS05230	gene-ACIAD_RS05230	1847	ABC transporter substrate-binding protein	NA	NC_005966.1:1128944-1130792	0_Control	SAC	OK	206.035	163.272	-0.335616	-1.80782	0.00175	0.0038356	yes	-	-	-	-	-	-	-	199.092	228.95	190.063	171.903	173.009	144.903
ACIAD_RS05235	gene-ACIAD_RS05235	1067	microcin C ABC transporter permease YejB	NA	NC_005966.1:1130819-1134467	0_Control	SAC	OK	167.86	184.242	0.134338	0.385932	0.50095	0.578079	no	-	-	-	-	-	-	-	154.712	156.288	192.581	172.815	177.413	202.498
ACIAD_RS05240	gene-ACIAD_RS05240	1010	ABC transporter permease	NA	NC_005966.1:1130819-1134467	0_Control	SAC	OK	183.008	176.308	-0.0538071	-0.149169	0.7914	0.832715	no	-	-	-	-	-	-	-	216.93	163.116	168.977	183.4	168.466	177.057
ACIAD_RS05245	gene-ACIAD_RS05245	1613	ABC transporter ATP-binding protein	with YejAEF is involved in resistance to microcin C	NC_005966.1:1130819-1134467	0_Control	SAC	OK	118.56	87.5537	-0.437377	-1.34451	0.0185	0.0329269	yes	-	-	-	-	-	-	-	119.096	115.402	121.182	88.377	84.8309	89.4532
ACIAD_RS05250	gene-ACIAD_RS05250	1244	NADH:flavin oxidoreductase/NADH oxidase family protein	NA	NC_005966.1:1134568-1135813	0_Control	SAC	OK	109.482	81.8247	-0.42008	-1.57301	0.0061	0.0120266	yes	-	-	-	-	-	-	-	100.896	125.133	102.415	67.2159	84.2266	94.0317
ACIAD_RS05255	gene-ACIAD_RS05255	75	NA	NA	NC_005966.1:1135909-1135985	0_Control	SAC	NOTEST	0	0	0	0	1	1	no	-	-	-	-	-	-	-	0	0	0	0	0	0
ACIAD_RS05260	gene-ACIAD_RS05260	75	NA	NA	NC_005966.1:1136010-1136086	0_Control	SAC	NOTEST	0	0	0	0	1	1	no	-	-	-	-	-	-	-	0	0	0	0	0	0
ACIAD_RS05265	gene-ACIAD_RS05265	899	hypothetical protein	NA	NC_005966.1:1136209-1137109	0_Control	SAC	NOTEST	11.6372	9.55064	-0.285077	0	1	1	no	-	-	-	-	-	-	-	13.4812	11.0466	10.3839	6.14978	5.80567	16.6965
ACIAD_RS05270	gene-ACIAD_RS05270	908	hypothetical protein	NA	NC_005966.1:1137222-1138131	0_Control	SAC	OK	24.0976	16.3635	-0.558401	-0.820395	0.1552	0.214433	no	-	-	-	-	-	-	-	18.6196	40.8672	12.8059	13.3488	15.7464	19.9954
ACIAD_RS05275	gene-ACIAD_RS05275	1418	amino acid permease	NA	NC_005966.1:1138258-1139677	0_Control	SAC	OK	95.5392	346.379	1.85819	8.50436	5e-05	0.00014084	yes	-	-	-	-	-	-	-	90.5243	92.7517	103.342	356.463	331.692	350.982
ACIAD_RS05280	gene-ACIAD_RS05280	75	NA	NA	NC_005966.1:1139803-1139879	0_Control	SAC	NOTEST	0	0	0	0	1	1	no	-	-	-	-	-	-	-	0	0	0	0	0	0
ACIAD_RS05285	gene-ACIAD_RS05285	75	NA	NA	NC_005966.1:1140168-1140244	0_Control	SAC	NOTEST	0	0	0	0	1	1	no	-	-	-	-	-	-	-	0	0	0	0	0	0
ACIAD_RS05290	gene-ACIAD_RS05290	665	ribonuclease T	NA	NC_005966.1:1140262-1141947	0_Control	SAC	OK	268.542	245.715	-0.128165	-0.419378	0.46055	0.540024	no	-	-	-	-	-	-	-	271.66	261.014	272.954	269.47	252.499	215.175
ACIAD_RS05295	gene-ACIAD_RS05295	1034	dihydroorotase	NA	NC_005966.1:1140262-1141947	0_Control	SAC	OK	106.84	132.192	0.307176	0.930433	0.1069	0.155023	no	-	-	-	-	-	-	-	87.2836	114.631	118.605	148.249	109.262	139.064
ACIAD_RS05300	gene-ACIAD_RS05300	1340	argininosuccinate synthase	NA	NC_005966.1:1142143-1143484	0_Control	SAC	OK	1319.11	1304.01	-0.016611	-0.101227	0.8544	0.883729	no	-	-	-	-	-	-	-	1337.79	1274.65	1344.91	1287.54	1281.29	1343.21
ACIAD_RS05305	gene-ACIAD_RS05305	860	LysR family transcriptional regulator	NA	NC_005966.1:1143684-1144545	0_Control	SAC	OK	620.731	753.74	0.280099	1.52013	0.008	0.0153862	yes	-	-	-	-	-	-	-	613.268	631.047	617.878	699.02	781.568	780.633
ACIAD_RS05310	gene-ACIAD_RS05310	914	DMT family transporter	NA	NC_005966.1:1144671-1145586	0_Control	SAC	OK	43.7138	36.1499	-0.274096	-0.563266	0.32785	0.407151	no	-	-	-	-	-	-	-	39.5441	45.9044	45.6928	39.6932	32.6256	36.1309
fadH	gene-ACIAD_RS05315	2030	NADPH-dependent 2%2C4-dienoyl-CoA reductase	catalyzes the formation of trans-2- enoyl-CoA from 2%2C4-dienoyl-CoA	NC_005966.1:1145934-1147965	0_Control	SAC	OK	55.0784	34.9746	-0.65518	-2.23105	0.00025	0.000626681	yes	-	-	-	-	-	-	-	66.532	48.8449	49.8582	34.612	36.9516	33.3601
ACIAD_RS05320	gene-ACIAD_RS05320	89	NA	NA	NC_005966.1:1148050-1148140	0_Control	SAC	NOTEST	0	0	0	0	1	1	no	-	-	-	-	-	-	-	0	0	0	0	0	0
ACIAD_RS05325	gene-ACIAD_RS05325	1208	efflux RND transporter periplasmic adaptor subunit	NA	NC_005966.1:1148682-1149891	0_Control	SAC	OK	5.45701	15.1176	1.47005	1.67253	0.01395	0.0257187	yes	-	-	-	-	-	-	-	9.17956	1.88091	5.31054	10.9169	16.6944	17.7416
ACIAD_RS05330	gene-ACIAD_RS05330	3095	multidrug efflux RND transporter permease subunit	Part of a tripartite efflux system composed of MdtA%2C MdtB and MdtC which confers resistance against novobiocin and deoxycholate	NC_005966.1:1149896-1156096	0_Control	SAC	OK	16.2447	21.3143	0.39185	0.799168	0.16445	0.225232	no	-	-	-	-	-	-	-	13.0755	13.4007	22.2581	22.2996	23.767	17.8763
ACIAD_RS05335	gene-ACIAD_RS05335	3107	acriflavine resistance protein B	NA	NC_005966.1:1149896-1156096	0_Control	SAC	OK	29.222	29.9356	0.0348102	0.100174	0.8611	0.888195	no	-	-	-	-	-	-	-	35.9621	24.1473	27.5565	29.3239	28.9264	31.5566
ACIAD_RS05340	gene-ACIAD_RS05340	1469	efflux transporter outer membrane subunit	NA	NC_005966.1:1156108-1157578	0_Control	SAC	OK	21.9657	23.6958	0.109376	0.230267	0.68825	0.746889	no	-	-	-	-	-	-	-	21.6922	16.2994	27.9056	15.895	32.3956	22.7968
ACIAD_RS05345	gene-ACIAD_RS05345	515	sigma-70 family RNA polymerase sigma factor	NA	NC_005966.1:1157617-1158133	0_Control	SAC	OK	213.065	149.19	-0.514144	-1.40872	0.01525	0.0277891	yes	-	-	-	-	-	-	-	232.383	178.303	228.507	130.944	142.929	173.696
ACIAD_RS05350	gene-ACIAD_RS05350	974	DUF4880 domain-containing protein	NA	NC_005966.1:1158158-1159133	0_Control	SAC	OK	209.165	207.358	-0.012518	-0.05747	0.9122	0.928067	no	-	-	-	-	-	-	-	215.459	183.505	228.529	187.901	223.692	210.48
ACIAD_RS05355	gene-ACIAD_RS05355	2426	TonB-dependent receptor	NA	NC_005966.1:1159216-1161643	0_Control	SAC	OK	62.1515	48.5171	-0.357298	-1.48142	0.0112	0.0210388	yes	-	-	-	-	-	-	-	59.3607	65.8336	61.2603	47.0164	49.6457	48.8891
ACIAD_RS05360	gene-ACIAD_RS05360	869	protein deglycase HchA	NA	NC_005966.1:1162235-1163105	0_Control	SAC	OK	79.6666	31.3072	-1.34748	-2.85074	5e-05	0.00014084	yes	-	-	-	-	-	-	-	98.8665	69.4359	70.6973	23.1851	31.963	38.7734
ACIAD_RS05365	gene-ACIAD_RS05365	740	transcriptional regulator	NA	NC_005966.1:1163380-1164121	0_Control	SAC	OK	106.066	95.3158	-0.154171	-0.43087	0.45015	0.53096	no	-	-	-	-	-	-	-	88.8242	120.062	109.311	98.6021	92.3922	94.953
ACIAD_RS05370	gene-ACIAD_RS05370	284	hypothetical protein	NA	NC_005966.1:1164415-1164700	0_Control	SAC	OK	92.2692	72.629	-0.345304	-0.275556	0.643	0.707513	no	-	-	-	-	-	-	-	138.042	106.501	32.2654	74.8351	46.2851	96.7667
proY	gene-ACIAD_RS05375	1382	amino acid permease	cryptic permease that may be involved in the transport of proline across the inner membrane%3B in Salmonella typhimurium%2C the proY gene is silent unless overexpressed on a multicopy plasmid or activated by a proZ mutation	NC_005966.1:1165243-1166626	0_Control	SAC	OK	46.0389	109.147	1.24534	4.14158	5e-05	0.00014084	yes	-	-	-	-	-	-	-	48.2447	47.8366	42.0354	109.01	103.842	114.588
ACIAD_RS05380	gene-ACIAD_RS05380	1259	putative DNA modification/repair radical SAM protein	NA	NC_005966.1:1167041-1168301	0_Control	SAC	OK	140.753	66.4647	-1.08251	-4.0065	5e-05	0.00014084	yes	-	-	-	-	-	-	-	136.037	148.309	137.914	63.0403	68.9874	67.3663
ACIAD_RS05385	gene-ACIAD_RS05385	779	DNA metabolism protein	NA	NC_005966.1:1168303-1169083	0_Control	SAC	OK	41.5339	23.6749	-0.81093	-1.32238	0.02755	0.0470147	yes	-	-	-	-	-	-	-	32.9608	47.2561	44.3846	22.5114	33.8627	14.6505
ACIAD_RS05390	gene-ACIAD_RS05390	584	2-hydroxychromene-2-carboxylate isomerase	NA	NC_005966.1:1169087-1169672	0_Control	SAC	OK	47.8772	29.8242	-0.682854	-0.969512	0.0944	0.139266	no	-	-	-	-	-	-	-	41.2982	52.8353	49.4981	32.7134	31.133	25.6263
ACIAD_RS05395	gene-ACIAD_RS05395	701	VIT family protein	NA	NC_005966.1:1169722-1170424	0_Control	SAC	OK	11.5323	16.5376	0.520076	0.53485	0.365	0.445497	no	-	-	-	-	-	-	-	7.70658	15.7817	11.1085	10.5085	16.7377	22.3668
ACIAD_RS05400	gene-ACIAD_RS05400	1247	hypothetical protein	NA	NC_005966.1:1170695-1171943	0_Control	SAC	OK	79.0279	38.5263	-1.03652	-2.96483	5e-05	0.00014084	yes	-	-	-	-	-	-	-	95.3012	66.9008	74.8815	34.7196	40.571	40.2883
ACIAD_RS05405	gene-ACIAD_RS05405	1133	UDP-N-acetylglucosamine 2-epimerase (non-hydrolyzing)	NA	NC_005966.1:1171945-1173079	0_Control	SAC	OK	113.003	46.175	-1.29118	-3.87608	5e-05	0.00014084	yes	-	-	-	-	-	-	-	97.5118	126.401	115.098	49.1302	44.7584	44.6364
ACIAD_RS05410	gene-ACIAD_RS05410	884	hypothetical protein	NA	NC_005966.1:1173083-1178696	0_Control	SAC	OK	132.364	93.8067	-0.496749	-1.09308	0.06175	0.0962384	no	-	-	-	-	-	-	-	102.083	135.642	159.368	106.959	95.0973	79.3643
ACIAD_RS05415	gene-ACIAD_RS05415	1853	hypothetical protein	NA	NC_005966.1:1173083-1178696	0_Control	SAC	OK	44.7329	11.2391	-1.99281	-3.72307	5e-05	0.00014084	yes	-	-	-	-	-	-	-	46.2821	48.5557	39.3608	10.6094	13.484	9.62395
ACIAD_RS05420	gene-ACIAD_RS05420	1253	glycosyltransferase family 2 protein	NA	NC_005966.1:1173083-1178696	0_Control	SAC	OK	66.3957	25.0648	-1.40543	-2.28068	0.00065	0.00152075	yes	-	-	-	-	-	-	-	82.4563	57.5178	59.2132	16.8562	29.0734	29.2646
ACIAD_RS05425	gene-ACIAD_RS05425	905	hypothetical protein	NA	NC_005966.1:1173083-1178696	0_Control	SAC	OK	14.0504	7.18549	-0.967456	-0.776174	0.193	0.259684	no	-	-	-	-	-	-	-	13.3596	8.21027	20.5814	6.09479	7.19035	8.27133
ACIAD_RS05430	gene-ACIAD_RS05430	746	hypothetical protein	NA	NC_005966.1:1173083-1178696	0_Control	SAC	OK	73.3555	34.6742	-1.08104	-1.76062	0.00635	0.0124948	yes	-	-	-	-	-	-	-	66.7066	79.094	74.2659	25.5598	45.6344	32.8285
ACIAD_RS05435	gene-ACIAD_RS05435	1433	deoxyribodipyrimidine photo-lyase	NA	NC_005966.1:1178835-1180269	0_Control	SAC	OK	149.939	101.871	-0.557635	-2.50205	5e-05	0.00014084	yes	-	-	-	-	-	-	-	168.344	119.062	162.411	100.28	108.099	97.2337
ACIAD_RS05440	gene-ACIAD_RS05440	482	peptidylprolyl isomerase	NA	NC_005966.1:1180516-1180999	0_Control	SAC	OK	5462.74	5019.8	-0.121994	-0.73881	0.1967	0.263829	no	-	-	-	-	-	-	-	5426.47	5287.35	5674.4	4707.34	5164.5	5187.58
ACIAD_RS05445	gene-ACIAD_RS05445	1331	D-alanyl-D-alanine carboxypeptidase PBP6B	NA	NC_005966.1:1181256-1182588	0_Control	SAC	OK	338.53	885.945	1.38794	7.77856	5e-05	0.00014084	yes	-	-	-	-	-	-	-	353.494	332.137	329.957	919.332	876.983	861.521
ACIAD_RS05450	gene-ACIAD_RS05450	1703	M61 family metallopeptidase	NA	NC_005966.1:1182736-1184440	0_Control	SAC	OK	242.285	165.397	-0.550775	-2.94994	5e-05	0.00014084	yes	-	-	-	-	-	-	-	223.543	226.573	276.74	173.72	152.019	170.451
ACIAD_RS05455	gene-ACIAD_RS05455	2231	NADP-dependent isocitrate dehydrogenase	NA	NC_005966.1:1184682-1186914	0_Control	SAC	OK	717.302	761.949	0.0871149	0.53134	0.35225	0.433125	no	-	-	-	-	-	-	-	709.765	742.912	699.228	735.2	792.473	758.174
ACIAD_RS05460	gene-ACIAD_RS05460	398	hydroxyisourate hydrolase	NA	NC_005966.1:1187008-1187407	0_Control	SAC	OK	158.904	98.2204	-0.694061	-1.19859	0.04045	0.0662252	no	-	-	-	-	-	-	-	78.4347	217.462	180.816	129.418	64.2707	100.973
ACIAD_RS05465	gene-ACIAD_RS05465	794	rRNA large subunit pseudouridine synthase E	NA	NC_005966.1:1187491-1188286	0_Control	SAC	OK	127.619	148.665	0.220217	0.749559	0.1944	0.261214	no	-	-	-	-	-	-	-	144.31	118.231	120.315	167.965	145.561	132.467
ACIAD_RS05470	gene-ACIAD_RS05470	1256	NADP-dependent isocitrate dehydrogenase	NA	NC_005966.1:1188481-1189738	0_Control	SAC	OK	78.5148	36.0106	-1.12454	-3.14956	5e-05	0.00014084	yes	-	-	-	-	-	-	-	71.7176	89.6064	74.2204	40.0161	41.1422	26.8736
ACIAD_RS05475	gene-ACIAD_RS05475	1388	L-cystine transporter	NA	NC_005966.1:1189970-1191359	0_Control	SAC	OK	148.651	256.823	0.788849	3.9517	5e-05	0.00014084	yes	-	-	-	-	-	-	-	159.46	174.485	112.008	258.704	243.773	267.993
ACIAD_RS05480	gene-ACIAD_RS05480	830	PhzF family phenazine biosynthesis protein	NA	NC_005966.1:1191485-1192316	0_Control	SAC	OK	153.169	88.6872	-0.78833	-2.49892	5e-05	0.00014084	yes	-	-	-	-	-	-	-	153.579	123.365	182.564	85.0854	108.865	72.1116
ACIAD_RS05485	gene-ACIAD_RS05485	1229	voltage-gated chloride channel family protein	NA	NC_005966.1:1192467-1193697	0_Control	SAC	OK	369.689	247.402	-0.579452	-3.12308	5e-05	0.00014084	yes	-	-	-	-	-	-	-	370.171	366.361	372.535	253.188	223.891	265.129
ACIAD_RS05490	gene-ACIAD_RS05490	2780	insulinase family protein	NA	NC_005966.1:1193807-1196588	0_Control	SAC	OK	205.479	198.46	-0.0501407	-0.280075	0.62615	0.692293	no	-	-	-	-	-	-	-	211.354	202.261	202.822	193.08	211.605	190.696
ACIAD_RS05495	gene-ACIAD_RS05495	383	DUF3144 domain-containing protein	NA	NC_005966.1:1196626-1197010	0_Control	SAC	OK	2062.83	3867.45	0.906759	4.9516	5e-05	0.00014084	yes	-	-	-	-	-	-	-	2015.31	2146.35	2026.83	3093.22	4056.6	4452.55
ACIAD_RS05500	gene-ACIAD_RS05500	632	hypothetical protein	NA	NC_005966.1:1197115-1197748	0_Control	SAC	OK	22.6018	32.6694	0.531503	0.687475	0.2252	0.296457	no	-	-	-	-	-	-	-	13.5926	32.4677	21.7452	32.8797	34.615	30.5137
ACIAD_RS05505	gene-ACIAD_RS05505	1466	CYTH and CHAD domain-containing protein	NA	NC_005966.1:1197796-1199263	0_Control	SAC	OK	105.899	70.0671	-0.595878	-2.31895	0.00015	0.00039319	yes	-	-	-	-	-	-	-	101.478	109.918	106.3	65.7266	76.5499	67.9248
ACIAD_RS05510	gene-ACIAD_RS05510	380	DUF962 domain-containing protein	NA	NC_005966.1:1199487-1199868	0_Control	SAC	OK	178.417	156.306	-0.190879	-0.364563	0.5219	0.59786	no	-	-	-	-	-	-	-	239.862	116.018	179.371	156.413	161.035	151.472
ACIAD_RS05515	gene-ACIAD_RS05515	764	OmpW family protein	NA	NC_005966.1:1200011-1200776	0_Control	SAC	OK	1322.72	754.813	-0.809314	-4.49774	5e-05	0.00014084	yes	-	-	-	-	-	-	-	1352.75	1239.47	1375.93	776.247	735.641	752.551
ACIAD_RS05520	gene-ACIAD_RS05520	635	thiamine phosphate synthase	NA	NC_005966.1:1200905-1201541	0_Control	SAC	OK	187.931	113.043	-0.733338	-2.14998	0.00045	0.00107906	yes	-	-	-	-	-	-	-	211.335	184.124	168.335	106.06	107.937	125.131
ACIAD_RS05525	gene-ACIAD_RS05525	1298	glutamate-1-semialdehyde 2%2C1-aminomutase	NA	NC_005966.1:1201570-1202869	0_Control	SAC	OK	159.722	169.19	0.0830805	0.401319	0.48465	0.56429	no	-	-	-	-	-	-	-	132.704	189.315	157.147	171.427	177.702	158.441
ACIAD_RS05530	gene-ACIAD_RS05530	416	heme-binding protein	NA	NC_005966.1:1202921-1203338	0_Control	SAC	OK	56.5072	45.9098	-0.299633	-0.35097	0.5294	0.604363	no	-	-	-	-	-	-	-	50.3434	61.7286	57.4495	35.9027	68.7124	33.1142
ACIAD_RS05535	gene-ACIAD_RS05535	644	RluA family pseudouridine synthase	NA	NC_005966.1:1203492-1204137	0_Control	SAC	OK	190.759	298.792	0.647391	2.41241	0.00015	0.00039319	yes	-	-	-	-	-	-	-	175.857	198.036	198.384	347.104	273.229	276.042
ACIAD_RS05540	gene-ACIAD_RS05540	2861	RNA polymerase-associated protein RapA	NA	NC_005966.1:1204254-1207116	0_Control	SAC	OK	582.911	389.426	-0.581927	-3.51663	5e-05	0.00014084	yes	-	-	-	-	-	-	-	603.618	567.879	577.238	383.593	402.155	382.53
ACIAD_RS05545	gene-ACIAD_RS05545	509	DNA starvation/stationary phase protection protein	NA	NC_005966.1:1207196-1207706	0_Control	SAC	OK	146.436	57.1878	-1.3565	-2.51669	0.00015	0.00039319	yes	-	-	-	-	-	-	-	125.376	168.762	145.171	59.4656	54.8497	57.2481
ACIAD_RS05550	gene-ACIAD_RS05550	692	HTH-type transcriptional repressor FabR	NA	NC_005966.1:1207853-1208546	0_Control	SAC	OK	276.128	168.346	-0.713907	-2.66532	5e-05	0.00014084	yes	-	-	-	-	-	-	-	306.536	257.525	264.322	164.296	168.669	172.073
ACIAD_RS05555	gene-ACIAD_RS05555	1061	ferredoxin reductase	NA	NC_005966.1:1208686-1209748	0_Control	SAC	OK	658.97	163.92	-2.00722	-9.7751	5e-05	0.00014084	yes	-	-	-	-	-	-	-	670.987	636.369	669.553	161.211	169.445	161.105
ACIAD_RS05560	gene-ACIAD_RS05560	1094	acyl-CoA desaturase	NA	NC_005966.1:1209762-1210857	0_Control	SAC	OK	809.871	215.44	-1.9104	-10.1247	5e-05	0.00014084	yes	-	-	-	-	-	-	-	707.497	903.851	818.265	200.677	228.589	217.055
ACIAD_RS05565	gene-ACIAD_RS05565	704	DUF541 domain-containing protein	NA	NC_005966.1:1210936-1211641	0_Control	SAC	OK	429.284	122.604	-1.80792	-6.53643	5e-05	0.00014084	yes	-	-	-	-	-	-	-	463.236	427.277	397.34	132.258	133.012	102.544
ACIAD_RS05570	gene-ACIAD_RS05570	1370	diaminobutyrate--2-oxoglutarate transaminase	NA	NC_005966.1:1212115-1213486	0_Control	SAC	OK	684.984	1076.95	0.652808	3.8777	5e-05	0.00014084	yes	-	-	-	-	-	-	-	666.869	671.985	716.099	1092.25	1052.09	1086.5
ACIAD_RS05575	gene-ACIAD_RS05575	1532	aspartate aminotransferase family protein	NA	NC_005966.1:1213492-1215025	0_Control	SAC	OK	984.631	1520.38	0.626772	3.83077	5e-05	0.00014084	yes	-	-	-	-	-	-	-	971.212	971.186	1011.5	1510.46	1500.42	1550.24
ACIAD_RS05580	gene-ACIAD_RS05580	1031	phosphonate ABC transporter substrate-binding protein	NA	NC_005966.1:1215314-1216346	0_Control	SAC	OK	288.616	155.886	-0.888658	-4.14728	5e-05	0.00014084	yes	-	-	-	-	-	-	-	325.746	273.856	266.247	141.623	173.564	152.472
ACIAD_RS05585	gene-ACIAD_RS05585	1379	phosphate ABC transporter permease subunit PstC	NA	NC_005966.1:1216449-1219223	0_Control	SAC	OK	223.909	138.601	-0.691977	-2.44285	5e-05	0.00014084	yes	-	-	-	-	-	-	-	244.98	219.029	207.718	136.441	143.267	136.094
ACIAD_RS05590	gene-ACIAD_RS05590	1397	phosphate ABC transporter permease PstA	NA	NC_005966.1:1216449-1219223	0_Control	SAC	OK	292.695	117.5	-1.31673	-4.87219	5e-05	0.00014084	yes	-	-	-	-	-	-	-	281.109	325.797	271.18	132.922	109.86	109.719
ACIAD_RS05595	gene-ACIAD_RS05595	908	phosphate ABC transporter ATP-binding protein	NA	NC_005966.1:1219237-1220146	0_Control	SAC	OK	841.066	258.434	-1.70242	-8.82089	5e-05	0.00014084	yes	-	-	-	-	-	-	-	821.921	822.793	878.483	228.144	284.866	262.293
ACIAD_RS05600	gene-ACIAD_RS05600	962	protease SohB	NA	NC_005966.1:1220296-1221259	0_Control	SAC	OK	2536.41	2153.46	-0.236133	-1.44772	0.0109	0.020514	yes	-	-	-	-	-	-	-	2507.86	2621.81	2479.55	2188.62	2225.82	2045.93
ACIAD_RS05605	gene-ACIAD_RS05605	632	DUF2238 domain-containing protein	NA	NC_005966.1:1221289-1221922	0_Control	SAC	OK	323.769	301.057	-0.104929	-0.43785	0.4517	0.532216	no	-	-	-	-	-	-	-	276.383	333.954	360.97	283.587	316.48	303.103
ACIAD_RS05610	gene-ACIAD_RS05610	1388	adenylosuccinate lyase	NA	NC_005966.1:1222004-1223393	0_Control	SAC	OK	527.323	526.147	-0.00322037	-0.0183305	0.973	0.97693	no	-	-	-	-	-	-	-	503.149	545.662	533.158	526.622	547.042	504.777
ACIAD_RS05615	gene-ACIAD_RS05615	731	high frequency lysogenization protein HflD	NA	NC_005966.1:1223448-1224180	0_Control	SAC	OK	732.269	452.072	-0.695822	-3.70741	5e-05	0.00014084	yes	-	-	-	-	-	-	-	843.004	581.655	772.149	500.292	415.741	440.182
ACIAD_RS05620	gene-ACIAD_RS05620	1133	tRNA 2-thiouridine(34) synthase MnmA	NA	NC_005966.1:1224193-1225327	0_Control	SAC	OK	249.352	309.61	0.312269	1.67238	0.0035	0.00721527	yes	-	-	-	-	-	-	-	268.655	256.879	222.522	277.494	314.374	336.961
ACIAD_RS05625	gene-ACIAD_RS05625	500	NUDIX hydrolase	NA	NC_005966.1:1225331-1225832	0_Control	SAC	OK	834.731	1271.03	0.606614	3.17066	5e-05	0.00014084	yes	-	-	-	-	-	-	-	819.198	914.782	770.214	1183.39	1261.85	1367.85
ACIAD_RS05630	gene-ACIAD_RS05630	350	lactoylglutathione lyase	NA	NC_005966.1:1225893-1226244	0_Control	SAC	OK	842.871	828.369	-0.0250377	-0.0921005	0.87195	0.897421	no	-	-	-	-	-	-	-	670.399	879.786	978.429	777.818	911.573	795.717
ACIAD_RS05635	gene-ACIAD_RS05635	539	gamma carbonic anhydrase family protein	NA	NC_005966.1:1226363-1226903	0_Control	SAC	OK	27.4284	31.912	0.218427	0.261549	0.6522	0.715788	no	-	-	-	-	-	-	-	35.6275	18.2274	28.4302	32.1737	39.2919	24.2703
ACIAD_RS05640	gene-ACIAD_RS05640	1148	D-alanyl-D-alanine carboxypeptidase PBP5/6	penicillin-binding protein 5%3B removes C-terminal D-alanyl residues from sugar-peptide cell wall precursors	NC_005966.1:1226994-1228143	0_Control	SAC	OK	624.041	621.283	-0.00639058	-0.036086	0.9495	0.958598	no	-	-	-	-	-	-	-	612.596	657.665	601.864	641.634	670.607	551.609
ACIAD_RS05645	gene-ACIAD_RS05645	398	hypothetical protein	NA	NC_005966.1:1228260-1228659	0_Control	SAC	OK	1425.5	840.191	-0.762676	-3.5874	5e-05	0.00014084	yes	-	-	-	-	-	-	-	1456.64	1522.23	1297.62	945.746	777.676	797.152
ACIAD_RS05650	gene-ACIAD_RS05650	767	5'-nucleotidase SurE	NA	NC_005966.1:1228918-1229686	0_Control	SAC	OK	62.3161	102.607	0.719457	1.81893	0.00275	0.00580145	yes	-	-	-	-	-	-	-	64.0504	48.3303	74.5674	95.142	116.724	95.9555
ACIAD_RS05655	gene-ACIAD_RS05655	833	LysM peptidoglycan-binding domain-containing protein	NA	NC_005966.1:1229816-1230650	0_Control	SAC	OK	100.322	96.5161	-0.0558026	-0.167321	0.76845	0.814311	no	-	-	-	-	-	-	-	86.8878	107.399	106.681	103.776	80.8223	104.95
ACIAD_RS05660	gene-ACIAD_RS05660	929	LysR family transcriptional regulator	NA	NC_005966.1:1230759-1231689	0_Control	SAC	OK	204.433	95.0797	-1.10442	-4.02231	5e-05	0.00014084	yes	-	-	-	-	-	-	-	221.786	192.833	198.68	94.1492	87.3841	103.706
ACIAD_RS05665	gene-ACIAD_RS05665	1214	aspartate aminotransferase family protein	NA	NC_005966.1:1231742-1232957	0_Control	SAC	OK	130.323	184.313	0.500071	2.27171	0.00015	0.00039319	yes	-	-	-	-	-	-	-	118.6	143.939	128.43	166.924	191.276	194.74
ACIAD_RS05670	gene-ACIAD_RS05670	341	Grx4 family monothiol glutaredoxin	NA	NC_005966.1:1233121-1233463	0_Control	SAC	OK	18391.4	13543.3	-0.441454	-2.70302	5e-05	0.00014084	yes	-	-	-	-	-	-	-	18459.1	18046	18669.1	12608.9	14033	13987.9
ACIAD_RS05675	gene-ACIAD_RS05675	344	hypothetical protein	NA	NC_005966.1:1233524-1233869	0_Control	SAC	OK	644.698	250.226	-1.36539	-3.29424	5e-05	0.00014084	yes	-	-	-	-	-	-	-	656.813	721.973	555.309	228.798	262.272	259.607
ACIAD_RS05680	gene-ACIAD_RS05680	1559	alkyl hydroperoxide reductase subunit F	NA	NC_005966.1:1234046-1235606	0_Control	SAC	NOTEST	8.92397	9.17688	0.0403181	0	1	1	no	-	-	-	-	-	-	-	8.08502	8.28435	10.4026	5.55576	10.7728	11.202
ACIAD_RS05685	gene-ACIAD_RS05685	206	KTSC domain-containing protein	NA	NC_005966.1:1235856-1236063	0_Control	SAC	OK	1350.5	623.198	-1.11573	-1.08636	0.0979	0.144002	no	-	-	-	-	-	-	-	1068.41	1479.88	1503.2	439.762	591.599	838.233
ACIAD_RS05690	gene-ACIAD_RS05690	587	methyltransferase domain-containing protein	NA	NC_005966.1:1236072-1236660	0_Control	SAC	OK	464.678	95.0741	-2.28911	-6.63479	5e-05	0.00014084	yes	-	-	-	-	-	-	-	486.182	466.181	441.67	111.208	70.1227	103.892
ACIAD_RS05695	gene-ACIAD_RS05695	218	DUF1653 domain-containing protein	NA	NC_005966.1:1236702-1236921	0_Control	SAC	OK	290.843	83.2918	-1.80399	-5.8478	0.28465	0.361632	no	-	-	-	-	-	-	-	585.653	0	286.875	142.28	0	107.596
ACIAD_RS05700	gene-ACIAD_RS05700	443	universal stress protein	NA	NC_005966.1:1237129-1237573	0_Control	SAC	OK	2061.88	510.504	-2.01396	-8.91661	5e-05	0.00014084	yes	-	-	-	-	-	-	-	1895.83	2116.61	2173.2	516.126	467.312	548.075
ACIAD_RS05705	gene-ACIAD_RS05705	269	hypothetical protein	NA	NC_005966.1:1238147-1238417	0_Control	SAC	OK	3154.12	5179.04	0.715446	3.25904	5e-05	0.00014084	yes	-	-	-	-	-	-	-	2837.51	3262.62	3362.25	4080.54	5097.44	6359.15
ACIAD_RS05710	gene-ACIAD_RS05710	2198	TonB-dependent siderophore receptor	NA	NC_005966.1:1238874-1241073	0_Control	SAC	OK	140.587	248.401	0.821207	4.49082	5e-05	0.00014084	yes	-	-	-	-	-	-	-	152.515	138.619	130.626	236.552	262.851	245.8
ACIAD_RS05715	gene-ACIAD_RS05715	1454	SulP family inorganic anion transporter	NA	NC_005966.1:1241137-1242592	0_Control	SAC	OK	102.875	88.6628	-0.214498	-0.87486	0.13055	0.184215	no	-	-	-	-	-	-	-	96.6248	99.0036	112.998	91.8496	95.2764	78.8624
ACIAD_RS05720	gene-ACIAD_RS05720	203	hypothetical protein	NA	NC_005966.1:1243237-1243441	0_Control	SAC	OK	3450.37	2712.11	-0.347335	-0.586577	0.30085	0.378825	no	-	-	-	-	-	-	-	3309.77	4408.03	2633.32	2840.84	2657.17	2638.33
ACIAD_RS05725	gene-ACIAD_RS05725	1319	NCS2 family permease	NA	NC_005966.1:1243841-1245161	0_Control	SAC	OK	286.34	912.793	1.67256	9.3806	5e-05	0.00014084	yes	-	-	-	-	-	-	-	263.539	293.639	301.842	878.991	928.202	931.186
ACIAD_RS05730	gene-ACIAD_RS05730	998	adenosine deaminase	NA	NC_005966.1:1245223-1246222	0_Control	SAC	OK	447.832	2018.38	2.17217	12.2026	5e-05	0.00014084	yes	-	-	-	-	-	-	-	438.38	446.657	458.46	1881.01	2195.11	1979.03
ACIAD_RS05735	gene-ACIAD_RS05735	554	cytochrome b	NA	NC_005966.1:1246276-1246831	0_Control	SAC	OK	97.7081	117.502	0.266133	0.610664	0.28825	0.364962	no	-	-	-	-	-	-	-	96.1304	115.732	81.2621	138.001	112.018	102.487
ACIAD_RS05740	gene-ACIAD_RS05740	386	hypothetical protein	NA	NC_005966.1:1247055-1247442	0_Control	SAC	OK	743.735	807.251	0.118228	0.476829	0.40705	0.489472	no	-	-	-	-	-	-	-	690.478	668.023	872.704	729.992	846.563	845.197
ACIAD_RS05745	gene-ACIAD_RS05745	572	ribonuclease HII	NA	NC_005966.1:1247455-1248028	0_Control	SAC	OK	510.652	592.904	0.215458	1.05874	0.06465	0.100234	no	-	-	-	-	-	-	-	508.117	541.915	481.924	532.306	637.217	609.189
ACIAD_RS05750	gene-ACIAD_RS05750		IS3 family transposase	frameshifted	NC_005966.1:1248197-1249357	0_Control	SAC	OK	15.9701	14.7865	-0.111098	-0.169483	0.7708	0.815643	no	-	-	-	-	-	-	-	13.5363	13.8677	20.5064	10.6109	17.5968	16.1517
ACIAD_RS05760	gene-ACIAD_RS05760	212	carbon storage regulator CsrA	NA	NC_005966.1:1249391-1249604	0_Control	SAC	OK	50223.6	78002	0.635145	3.58257	5e-05	0.00014084	yes	-	-	-	-	-	-	-	47676.5	52066.9	50927.4	66114.6	74835.4	93055.9
ACIAD_RS05765	gene-ACIAD_RS05765	1280	aspartate kinase	NA	NC_005966.1:1249849-1251130	0_Control	SAC	OK	838.813	1544.39	0.880614	5.29131	5e-05	0.00014084	yes	-	-	-	-	-	-	-	775.822	875.403	865.214	1472.43	1622.77	1537.97
ACIAD_RS05770	gene-ACIAD_RS05770	2636	alanine--tRNA ligase	NA	NC_005966.1:1251195-1253832	0_Control	SAC	OK	548.382	623.371	0.18491	1.12502	0.04725	0.0758594	no	-	-	-	-	-	-	-	537.879	549.715	557.553	650.74	606.245	613.129
ACIAD_RS05775	gene-ACIAD_RS05775	1022	aldehyde dehydrogenase	NAD-dependent%3B catalyzes the formation of 4-phosphoerythronate from erythrose 4-phosphate in the biosynthesis of pyridoxine 5'-phosphate	NC_005966.1:1254292-1255315	0_Control	SAC	OK	264.193	387.107	0.55114	2.8756	5e-05	0.00014084	yes	-	-	-	-	-	-	-	277.229	235.105	280.245	337.342	407.281	416.696
ACIAD_RS05780	gene-ACIAD_RS05780	1166	ATP phosphoribosyltransferase regulatory subunit	NA	NC_005966.1:1255510-1256677	0_Control	SAC	OK	316.659	433.584	0.453382	2.46529	0.0001	0.000272669	yes	-	-	-	-	-	-	-	333.932	312.616	303.429	432.659	458.121	409.972
ACIAD_RS05785	gene-ACIAD_RS05785	1319	adenylosuccinate synthase	NA	NC_005966.1:1256742-1258062	0_Control	SAC	OK	562.725	1338.77	1.25041	7.3597	5e-05	0.00014084	yes	-	-	-	-	-	-	-	558.372	573.776	556.026	1277.78	1319.72	1418.81
ACIAD_RS05790	gene-ACIAD_RS05790	311	hypothetical protein	NA	NC_005966.1:1258177-1258489	0_Control	SAC	OK	408.441	155.413	-1.39402	-2.23636	0.00105	0.00238368	yes	-	-	-	-	-	-	-	333.769	511.833	379.721	165.672	150.302	150.266
ACIAD_RS05795	gene-ACIAD_RS05795	779	M48 family metallopeptidase	NA	NC_005966.1:1258604-1259384	0_Control	SAC	OK	821.506	744.761	-0.141494	-0.76691	0.18305	0.247524	no	-	-	-	-	-	-	-	804.243	870.863	789.413	744.378	773.496	716.411
ACIAD_RS05800	gene-ACIAD_RS05800	1046	NADP(H)-dependent aldo-keto reductase	NA	NC_005966.1:1259437-1260484	0_Control	SAC	OK	42.323	38.6386	-0.131401	-0.297988	0.60225	0.671342	no	-	-	-	-	-	-	-	55.1184	29.3609	42.4898	49.3575	35.4757	31.0826
ACIAD_RS05805	gene-ACIAD_RS05805	704	cAMP-activated global transcriptional regulator CRP	NA	NC_005966.1:1260644-1261349	0_Control	SAC	OK	191.404	162.316	-0.237815	-0.833373	0.14725	0.204873	no	-	-	-	-	-	-	-	176.106	192.079	206.028	179.244	135.09	172.615
ACIAD_RS05810	gene-ACIAD_RS05810	425	OsmC family protein	NA	NC_005966.1:1261494-1261920	0_Control	SAC	OK	3137.74	1406.35	-1.15777	-6.50195	5e-05	0.00014084	yes	-	-	-	-	-	-	-	3047.07	3329.39	3036.75	1167.68	1558.23	1493.12
ACIAD_RS05815	gene-ACIAD_RS05815	425	GNAT family N-acetyltransferase	NA	NC_005966.1:1262025-1262451	0_Control	SAC	OK	159.95	172.312	0.107405	0.234279	0.6838	0.742547	no	-	-	-	-	-	-	-	124.566	127.3	227.984	179.644	211.746	125.548
ACIAD_RS05820	gene-ACIAD_RS05820	2579	ATP-dependent chaperone ClpB	NA	NC_005966.1:1262776-1265356	0_Control	SAC	OK	2345.1	1324.03	-0.824711	-5.1107	5e-05	0.00014084	yes	-	-	-	-	-	-	-	2397.73	2317.85	2319.72	1360.67	1310.76	1300.67
ACIAD_RS05825	gene-ACIAD_RS05825	1829	dihydroxy-acid dehydratase	NA	NC_005966.1:1265603-1267433	0_Control	SAC	OK	457.181	547.664	0.260526	1.52561	0.0075	0.0145182	yes	-	-	-	-	-	-	-	456.387	437.867	477.289	518.965	566.616	557.411
ACIAD_RS05830	gene-ACIAD_RS05830	431	hypothetical protein	NA	NC_005966.1:1267650-1268082	0_Control	SAC	OK	2084.18	947.015	-1.13802	-5.79976	5e-05	0.00014084	yes	-	-	-	-	-	-	-	2107.17	2068.24	2077.14	899.993	1018.11	922.942
ACIAD_RS05835	gene-ACIAD_RS05835	2204	bifunctional 23S rRNA (guanine(2069)-N(7))-methyltransferase RlmK/23S rRNA (guanine(2445)-N(2))-methyltransferase RlmL	NA	NC_005966.1:1268100-1270305	0_Control	SAC	OK	460.969	300.284	-0.618344	-3.58415	5e-05	0.00014084	yes	-	-	-	-	-	-	-	473.345	449.832	459.73	325.098	288.487	287.265
ACIAD_RS05840	gene-ACIAD_RS05840	242	hypothetical protein	NA	NC_005966.1:1270305-1270548	0_Control	SAC	NOTEST	0	0	0	0	1	1	no	-	-	-	-	-	-	-	0	0	0	0	0	0
ACIAD_RS05845	gene-ACIAD_RS05845	1016	aspartate carbamoyltransferase	NA	NC_005966.1:1270607-1271624	0_Control	SAC	OK	184.062	155.416	-0.244062	-1.05166	0.0671	0.103388	no	-	-	-	-	-	-	-	160.295	208.771	183.12	132.834	159.769	173.644
ACIAD_RS05850	gene-ACIAD_RS05850	1235	amidohydrolase family protein	NA	NC_005966.1:1271636-1272872	0_Control	SAC	OK	177.194	98.5311	-0.846676	-3.58615	5e-05	0.00014084	yes	-	-	-	-	-	-	-	160.75	184.822	186.009	90.6993	110.784	94.1099
ACIAD_RS05855	gene-ACIAD_RS05855	1019	hypothetical protein	NA	NC_005966.1:1273020-1274040	0_Control	SAC	OK	344.835	222.181	-0.634171	-3.29141	5e-05	0.00014084	yes	-	-	-	-	-	-	-	333.043	338.825	362.638	202.137	241.163	223.243
ACIAD_RS05860	gene-ACIAD_RS05860	782	Rossmann-like and DUF2520 domain-containing protein	NA	NC_005966.1:1274133-1274916	0_Control	SAC	OK	70.527	38.3263	-0.879839	-1.82744	0.00335	0.00692999	yes	-	-	-	-	-	-	-	45.8899	80.5629	85.1281	31.3435	44.3037	39.3318
ACIAD_RS05865	gene-ACIAD_RS05865	668	class I SAM-dependent methyltransferase	NA	NC_005966.1:1274946-1275615	0_Control	SAC	OK	104.954	102.181	-0.0386348	-0.102153	0.8583	0.88674	no	-	-	-	-	-	-	-	128.654	110.474	75.7361	94.2281	128.726	83.5893
ACIAD_RS05870	gene-ACIAD_RS05870	1484	amino acid permease	NA	NC_005966.1:1276346-1278715	0_Control	SAC	OK	1268.81	615.183	-1.04439	-5.66889	5e-05	0.00014084	yes	-	-	-	-	-	-	-	1284.42	1264.82	1257.19	601.997	608.019	635.532
ACIAD_RS05875	gene-ACIAD_RS05875	887	universal stress protein	NA	NC_005966.1:1276346-1278715	0_Control	SAC	OK	611.569	266.338	-1.19925	-3.11967	5e-05	0.00014084	yes	-	-	-	-	-	-	-	609.661	587.873	637.173	236.733	270.633	291.649
ACIAD_RS05880	gene-ACIAD_RS05880	2744	cyanophycin synthetase	NA	NC_005966.1:1278772-1281517	0_Control	SAC	OK	828.72	278.558	-1.5729	-9.39469	5e-05	0.00014084	yes	-	-	-	-	-	-	-	827.042	851.954	807.164	276.991	283.957	274.728
ACIAD_RS05885	gene-ACIAD_RS05885	2195	cyanophycinase	NA	NC_005966.1:1281524-1283720	0_Control	SAC	OK	726.041	215.56	-1.75196	-10.0283	5e-05	0.00014084	yes	-	-	-	-	-	-	-	760.11	669.933	748.08	198.123	222.198	226.358
ACIAD_RS05890	gene-ACIAD_RS05890	491	hypothetical protein	NA	NC_005966.1:1283769-1284261	0_Control	SAC	OK	581.956	338.929	-0.779926	-3.0726	5e-05	0.00014084	yes	-	-	-	-	-	-	-	537.382	600.275	608.211	340.389	326.358	350.04
ACIAD_RS05895	gene-ACIAD_RS05895	1151	succinylglutamate desuccinylase/aspartoacylase family protein	NA	NC_005966.1:1284278-1285430	0_Control	SAC	OK	1309.37	932.501	-0.489698	-2.91792	5e-05	0.00014084	yes	-	-	-	-	-	-	-	1250.42	1398.93	1278.76	949.937	946.159	901.408
ACIAD_RS05900	gene-ACIAD_RS05900	422	Lrp/AsnC family transcriptional regulator	NA	NC_005966.1:1285562-1285985	0_Control	SAC	OK	838.854	660.249	-0.345409	-1.49926	0.00945	0.0179208	yes	-	-	-	-	-	-	-	847.289	826.034	843.239	603.984	674.028	702.735
ACIAD_RS05905	gene-ACIAD_RS05905	1211	aspartate aminotransferase family protein	DapATase%3B bifunctional enzyme that functions in arginine and lysine biosynthetic pathways%3B catalyzes the formation of N-acetyl-L-glutamate 5-semialdehyde from 2-oxoglutarate and N(2)-acetyl-L-ornithine or N-succinyl-2-L-amino-6-oxoheptanedioate from 2-oxoglutarate and N-succinyl-L-2%2C6-diaminoheptanedioate	NC_005966.1:1286123-1287335	0_Control	SAC	OK	193.302	80.0682	-1.27156	-5.06461	5e-05	0.00014084	yes	-	-	-	-	-	-	-	159.231	191.261	229.415	92.9273	77.3371	69.9402
ACIAD_RS05910	gene-ACIAD_RS05910	1028	arginine N-succinyltransferase	NA	NC_005966.1:1287348-1288377	0_Control	SAC	OK	327.831	79.4921	-2.04407	-7.82391	5e-05	0.00014084	yes	-	-	-	-	-	-	-	333.751	330.339	319.403	85.5009	77.4381	75.5373
ACIAD_RS05915	gene-ACIAD_RS05915	1469	succinylglutamate-semialdehyde dehydrogenase	NA	NC_005966.1:1288379-1289849	0_Control	SAC	OK	449.756	125.42	-1.84237	-9.29009	5e-05	0.00014084	yes	-	-	-	-	-	-	-	465.66	437.119	446.49	130.472	117.241	128.549
ACIAD_RS05920	gene-ACIAD_RS05920	1340	N-succinylarginine dihydrolase	NA	NC_005966.1:1289874-1291215	0_Control	SAC	OK	324.299	96.5815	-1.74751	-7.77695	5e-05	0.00014084	yes	-	-	-	-	-	-	-	347.372	302.936	322.591	93.1818	108.716	87.847
ACIAD_RS05925	gene-ACIAD_RS05925	977	succinylglutamate desuccinylase	NA	NC_005966.1:1291233-1292211	0_Control	SAC	OK	334.545	98.19	-1.76855	-7.10939	5e-05	0.00014084	yes	-	-	-	-	-	-	-	368.889	323.534	311.213	108.983	91.9556	93.6315
ACIAD_RS05930	gene-ACIAD_RS05930	1172	hypothetical protein	NA	NC_005966.1:1292516-1293689	0_Control	SAC	OK	48.661	44.4677	-0.130007	-0.339419	0.55355	0.627609	no	-	-	-	-	-	-	-	40.0428	50.7908	55.1493	39.2396	43.8804	50.2832
ACIAD_RS05935	gene-ACIAD_RS05935	560	hypothetical protein	NA	NC_005966.1:1293792-1294353	0_Control	SAC	OK	38.3625	32.8275	-0.224791	-0.303969	0.5881	0.658275	no	-	-	-	-	-	-	-	38.8421	28.3923	47.8531	25.0857	45.7645	27.6323
ACIAD_RS05940	gene-ACIAD_RS05940	752	class II aldolase/adducin family protein	NA	NC_005966.1:1294679-1295432	0_Control	SAC	OK	399.782	104.351	-1.93777	-6.79756	5e-05	0.00014084	yes	-	-	-	-	-	-	-	454.539	341.1	403.707	96.318	107.08	109.655
ACIAD_RS05945	gene-ACIAD_RS05945	902	LysR family transcriptional regulator	NA	NC_005966.1:1295435-1296338	0_Control	SAC	OK	114.808	129.174	0.170095	0.593552	0.30465	0.382963	no	-	-	-	-	-	-	-	128.833	104.467	111.124	132.239	140.137	115.147
ACIAD_RS05950	gene-ACIAD_RS05950	860	xylose isomerase	NA	NC_005966.1:1296832-1297693	0_Control	SAC	NOTEST	4.66888	3.52629	-0.404923	0	1	1	no	-	-	-	-	-	-	-	5.73147	0	8.27516	5.22632	1.5446	3.80797
ACIAD_RS05955	gene-ACIAD_RS05955	1076	isopenicillin N synthase family oxygenase	NA	NC_005966.1:1297693-1298770	0_Control	SAC	NOTEST	2.88613	3.55865	0.302196	0	1	1	no	-	-	-	-	-	-	-	2.12566	6.53272	0	4.85704	1.13944	4.67947
ACIAD_RS05960	gene-ACIAD_RS05960	803	ABC transporter substrate-binding protein	NA	NC_005966.1:1298780-1299584	0_Control	SAC	NOTEST	2.08926	8.60694	2.04251	0	1	1	no	-	-	-	-	-	-	-	0	3.23178	3.03599	7.18731	10.2273	8.40624
ACIAD_RS05965	gene-ACIAD_RS05965	1529	amino acid ABC transporter permease/ATP-binding protein	NA	NC_005966.1:1299606-1301136	0_Control	SAC	OK	91.7448	78.7621	-0.220124	-0.87837	0.1281	0.181272	no	-	-	-	-	-	-	-	93.7622	100.311	81.1607	87.1618	77.9172	71.2072
ACIAD_RS05970	gene-ACIAD_RS05970	959	agmatinase	NA	NC_005966.1:1301543-1302503	0_Control	SAC	NOTEST	6.58974	1.17015	-2.49353	0	1	1	no	-	-	-	-	-	-	-	7.4141	7.59442	4.76071	0	1.32815	2.1823
ACIAD_RS05975	gene-ACIAD_RS05975	1016	LysR family transcriptional regulator	NA	NC_005966.1:1302678-1303695	0_Control	SAC	OK	25.1615	29.4827	0.228649	0.423503	0.4669	0.54704	no	-	-	-	-	-	-	-	27.4791	28.1489	19.8564	24.0566	27.0378	37.3537
ACIAD_RS05980	gene-ACIAD_RS05980	959	D-2-hydroxyacid dehydrogenase	NA	NC_005966.1:1303768-1304728	0_Control	SAC	OK	284.749	207.542	-0.456285	-2.19699	0.00015	0.00039319	yes	-	-	-	-	-	-	-	296.564	250.616	307.066	180.507	215.16	226.959
ACIAD_RS05985	gene-ACIAD_RS05985	719	tRNA (guanosine(46)-N7)-methyltransferase TrmB	NA	NC_005966.1:1304886-1305606	0_Control	SAC	OK	49.9433	120.66	1.27259	2.9368	5e-05	0.00014084	yes	-	-	-	-	-	-	-	40.7947	34.177	74.8581	118.049	134.77	109.162
ACIAD_RS05990	gene-ACIAD_RS05990	2423	ExeM/NucH family extracellular endonuclease	NA	NC_005966.1:1305797-1308221	0_Control	SAC	OK	21.5208	15.3738	-0.485257	-1.20751	0.04175	0.0680176	no	-	-	-	-	-	-	-	21.9855	29.2068	13.3699	17.1883	12.9689	15.9641
ACIAD_RS05995	gene-ACIAD_RS05995	611	glutathione S-transferase	NA	NC_005966.1:1308422-1309034	0_Control	SAC	OK	6099.32	4309.29	-0.501198	-3.08008	5e-05	0.00014084	yes	-	-	-	-	-	-	-	5687.01	6208.41	6402.55	4455.95	4263.51	4208.41
ACIAD_RS06000	gene-ACIAD_RS06000	689	hypothetical protein	NA	NC_005966.1:1309075-1309765	0_Control	SAC	OK	58.9879	68.1235	0.207735	0.442195	0.44295	0.524541	no	-	-	-	-	-	-	-	55.3865	60.7599	60.8171	73.7015	68.791	61.8781
ACIAD_RS06005	gene-ACIAD_RS06005	785	thiazole synthase	NA	NC_005966.1:1309844-1310630	0_Control	SAC	OK	141.233	83.9609	-0.75029	-2.24341	0.0003	0.00074204	yes	-	-	-	-	-	-	-	153.211	116.842	153.647	81.6431	77.5352	92.7045
ACIAD_RS06010	gene-ACIAD_RS06010	197	sulfur carrier protein ThiS	NA	NC_005966.1:1310643-1310841	0_Control	SAC	NOTEST	0	240.135	Inf	0	1	1	yeS	-	-	-	-	-	-	-	0	0	0	0	0	720.405
ACIAD_RS06015	gene-ACIAD_RS06015	365	DUF423 domain-containing protein	NA	NC_005966.1:1310853-1311219	0_Control	SAC	OK	247.193	255.755	0.0491234	0.109309	0.85405	0.883674	no	-	-	-	-	-	-	-	267.995	273.588	199.997	230.066	215.06	322.14
ACIAD_RS06020	gene-ACIAD_RS06020	869	RNA polymerase sigma factor RpoH	NA	NC_005966.1:1311341-1312211	0_Control	SAC	OK	343.304	252.815	-0.441404	-2.17188	5e-05	0.00014084	yes	-	-	-	-	-	-	-	341.796	364.539	323.576	275.645	252.66	230.139
ACIAD_RS06025	gene-ACIAD_RS06025	248	sulfurtransferase TusA family protein	NA	NC_005966.1:1312342-1312591	0_Control	SAC	OK	317.671	335.97	0.0807987	0.0903212	0.8788	0.902707	no	-	-	-	-	-	-	-	135.015	499.296	318.703	391.916	357.8	258.193
ACIAD_RS06030	gene-ACIAD_RS06030	212	cold-shock protein	NA	NC_005966.1:1312962-1313175	0_Control	SAC	OK	338310	352021	0.0573161	0.357497	0.5308	0.605498	no	-	-	-	-	-	-	-	372792	318785	323354	300106	349022	406936
ACIAD_RS06035	gene-ACIAD_RS06035	1151	ATP-dependent RNA helicase RhlB	NA	NC_005966.1:1313276-1314428	0_Control	SAC	OK	1520.89	1383.95	-0.136122	-0.82552	0.14845	0.206446	no	-	-	-	-	-	-	-	1595.7	1456.89	1510.07	1263.01	1411.93	1476.9
ACIAD_RS06040	gene-ACIAD_RS06040	371	hypothetical protein	NA	NC_005966.1:1314493-1314865	0_Control	SAC	OK	234.168	189.886	-0.30241	-0.631325	0.2734	0.350022	no	-	-	-	-	-	-	-	161.69	247.618	293.197	172.524	188.722	208.413
ACIAD_RS06045	gene-ACIAD_RS06045	578	nitroreductase	NA	NC_005966.1:1315075-1315654	0_Control	SAC	OK	318.791	125.51	-1.34481	-4.08182	5e-05	0.00014084	yes	-	-	-	-	-	-	-	336.243	327.998	292.133	118.87	115.296	142.364
ACIAD_RS06050	gene-ACIAD_RS06050	1073	NAD(P)H-dependent glycerol-3-phosphate dehydrogenase	NA	NC_005966.1:1315684-1316758	0_Control	SAC	OK	593.463	373.208	-0.669179	-3.56788	5e-05	0.00014084	yes	-	-	-	-	-	-	-	639.993	579.133	561.263	360.706	362.524	396.393
ACIAD_RS06055	gene-ACIAD_RS06055	455	histidine phosphatase family protein	NA	NC_005966.1:1316814-1317270	0_Control	SAC	OK	606.16	314.112	-0.948419	-3.43641	5e-05	0.00014084	yes	-	-	-	-	-	-	-	552.806	683.296	582.377	251.484	347.158	343.694
ACIAD_RS06060	gene-ACIAD_RS06060	1139	general secretion pathway protein GspL	NA	NC_005966.1:1317298-1318920	0_Control	SAC	OK	224.1	168.225	-0.413752	-1.5663	0.00745	0.0144307	yes	-	-	-	-	-	-	-	223.374	212.638	236.287	146.413	200.049	158.211
ACIAD_RS06065	gene-ACIAD_RS06065	482	hypothetical protein	NA	NC_005966.1:1317298-1318920	0_Control	SAC	OK	530.656	411.495	-0.3669	-1.07578	0.0655	0.101342	no	-	-	-	-	-	-	-	542.647	614.983	434.337	375.796	478.043	380.647
ACIAD_RS06070	gene-ACIAD_RS06070	1004	quinone-dependent dihydroorotate dehydrogenase	NA	NC_005966.1:1319011-1320016	0_Control	SAC	OK	1178.35	686.188	-0.780088	-4.48115	5e-05	0.00014084	yes	-	-	-	-	-	-	-	1307.14	1176.98	1050.92	661.774	734.185	662.606
ACIAD_RS06075	gene-ACIAD_RS06075	587	CvpA family protein	NA	NC_005966.1:1320019-1320607	0_Control	SAC	OK	628.286	718.818	0.194206	1.04545	0.0625	0.0972041	no	-	-	-	-	-	-	-	716.479	628.558	539.819	722.849	743.301	690.305
ACIAD_RS06080	gene-ACIAD_RS06080	1538	amidophosphoribosyltransferase	NA	NC_005966.1:1320631-1322170	0_Control	SAC	OK	731.438	740.363	0.0174956	0.10405	0.85585	0.884616	no	-	-	-	-	-	-	-	696.972	730.988	766.355	695.618	755.469	770
ACIAD_RS06085	gene-ACIAD_RS06085	1889	hypothetical protein	NA	NC_005966.1:1322251-1324141	0_Control	SAC	OK	196.59	190.312	-0.0468226	-0.245651	0.668	0.729105	no	-	-	-	-	-	-	-	195.101	184.462	210.207	185.333	174.302	211.301
ACIAD_RS06090	gene-ACIAD_RS06090	647	hypothetical protein	NA	NC_005966.1:1324233-1324881	0_Control	SAC	OK	952.199	982.007	0.0444696	0.237969	0.6719	0.732023	no	-	-	-	-	-	-	-	964.453	982.896	909.248	1079.3	949.032	917.689
ACIAD_RS06095	gene-ACIAD_RS06095	965	D-glycerate dehydrogenase	catalyzes the formation of glycolate from glyoxylate and glycerate from hydroxypyruvate	NC_005966.1:1324891-1325857	0_Control	SAC	OK	375.168	213.426	-0.813796	-4.11445	5e-05	0.00014084	yes	-	-	-	-	-	-	-	392.148	381.603	351.751	194.69	217.299	228.29
ACIAD_RS06100	gene-ACIAD_RS06100	1445	hypothetical protein	NA	NC_005966.1:1325988-1327434	0_Control	SAC	OK	412.473	322.708	-0.35407	-1.92933	0.0011	0.00248772	yes	-	-	-	-	-	-	-	402.659	405.015	429.744	314.745	358.803	294.577
ACIAD_RS06105	gene-ACIAD_RS06105	350	hypothetical protein	NA	NC_005966.1:1327525-1327876	0_Control	SAC	OK	460.28	980.878	1.09156	3.52428	5e-05	0.00014084	yes	-	-	-	-	-	-	-	399.047	439.893	541.899	805.847	1120.48	1016.31
ACIAD_RS06110	gene-ACIAD_RS06110	443	GatB/YqeY domain-containing protein	NA	NC_005966.1:1327924-1328368	0_Control	SAC	OK	19528	48195.1	1.30334	7.96595	5e-05	0.00014084	yes	-	-	-	-	-	-	-	19194.2	20880.3	18509.7	42990.9	53278.5	48315.8
ACIAD_RS06115	gene-ACIAD_RS06115	215	30S ribosomal protein S21	NA	NC_005966.1:1328405-1328621	0_Control	SAC	OK	58245.1	139487	1.25992	7.27469	5e-05	0.00014084	yes	-	-	-	-	-	-	-	58184.5	57324.8	59225.9	142006	132837	143617
ACIAD_RS06120	gene-ACIAD_RS06120	1022	tRNA (adenosine(37)-N6)-threonylcarbamoyltransferase complex transferase subunit TsaD	NA	NC_005966.1:1328766-1329789	0_Control	SAC	OK	107.82	162.094	0.588208	2.27077	0.00025	0.000626681	yes	-	-	-	-	-	-	-	124.98	97.7662	100.713	156.734	168.278	161.27
ACIAD_RS06125	gene-ACIAD_RS06125	1172	hypothetical protein	NA	NC_005966.1:1329837-1331010	0_Control	SAC	OK	20.2904	22.8379	0.170631	0.303833	0.589	0.658788	no	-	-	-	-	-	-	-	15.2544	25.3954	20.2214	22.6718	17.348	28.4938
ACIAD_RS06130	gene-ACIAD_RS06130	890	ATP-binding protein	NA	NC_005966.1:1331116-1332007	0_Control	SAC	OK	36.1236	18.5595	-0.960781	-1.52435	0.0116	0.0217491	yes	-	-	-	-	-	-	-	24.602	36.3977	47.3712	26.1834	16.191	13.3042
ACIAD_RS06135	gene-ACIAD_RS06135	1505	DUF3336 domain-containing protein	NA	NC_005966.1:1332174-1333680	0_Control	SAC	OK	205.317	134.116	-0.614368	-3.15837	5e-05	0.00014084	yes	-	-	-	-	-	-	-	212.156	205.866	197.929	154.448	127.356	120.545
ACIAD_RS06140	gene-ACIAD_RS06140	794	hypothetical protein	NA	NC_005966.1:1333683-1334478	0_Control	SAC	OK	75.6984	67.5464	-0.164384	-0.410547	0.47575	0.55588	no	-	-	-	-	-	-	-	70.5518	88.6733	67.8703	67.1859	72.7807	62.6727
ACIAD_RS06145	gene-ACIAD_RS06145	84	NA	NA	NC_005966.1:1334580-1334665	0_Control	SAC	NOTEST	0	0	0	0	1	1	no	-	-	-	-	-	-	-	0	0	0	0	0	0
ACIAD_RS06150	gene-ACIAD_RS06150	73	NA	NA	NC_005966.1:1334715-1334789	0_Control	SAC	NOTEST	0	0	0	0	1	1	no	-	-	-	-	-	-	-	0	0	0	0	0	0
ACIAD_RS06155	gene-ACIAD_RS06155	84	NA	NA	NC_005966.1:1334813-1334898	0_Control	SAC	NOTEST	0	0	0	0	1	1	no	-	-	-	-	-	-	-	0	0	0	0	0	0
ACIAD_RS06160	gene-ACIAD_RS06160	1298	dicarboxylate/amino acid:cation symporter	NA	NC_005966.1:1335451-1336750	0_Control	SAC	OK	1976.75	572.347	-1.78817	-10.5761	5e-05	0.00014084	yes	-	-	-	-	-	-	-	1982.16	1987.81	1960.29	604.222	535.799	577.021
ACIAD_RS06165	gene-ACIAD_RS06165	200	hypothetical protein	NA	NC_005966.1:1336914-1337115	0_Control	SAC	OK	1432.51	2159.03	0.591845	0.732584	0.2208	0.291695	no	-	-	-	-	-	-	-	262.304	2161.15	1874.06	1113.48	3239.54	2124.08
ACIAD_RS06170	gene-ACIAD_RS06170	464	DUF2726 domain-containing protein	NA	NC_005966.1:1337128-1337593	0_Control	SAC	OK	36.2379	242.263	2.741	4.13512	5e-05	0.00014084	yes	-	-	-	-	-	-	-	39.6024	16.1978	52.9135	213.235	239.355	274.199
ACIAD_RS06175	gene-ACIAD_RS06175	75	NA	NA	NC_005966.1:1337633-1337709	0_Control	SAC	NOTEST	0	0	0	0	1	1	no	-	-	-	-	-	-	-	0	0	0	0	0	0
ACIAD_RS06180	gene-ACIAD_RS06180	1376	amino acid permease	NA	NC_005966.1:1338007-1339384	0_Control	SAC	OK	85.4598	79.2627	-0.108603	-0.404416	0.4807	0.560347	no	-	-	-	-	-	-	-	89.1764	97.7811	69.4218	79.5011	76.0009	82.2862
ACIAD_RS06185	gene-ACIAD_RS06185	491	Lrp/AsnC family transcriptional regulator	NA	NC_005966.1:1339415-1340526	0_Control	SAC	OK	134.062	110.475	-0.279183	-0.405534	0.47085	0.551018	no	-	-	-	-	-	-	-	190.912	130.18	81.0948	85.8926	106.165	139.368
ACIAD_RS06190	gene-ACIAD_RS06190	635	YitT family protein	NA	NC_005966.1:1339415-1340526	0_Control	SAC	OK	121.166	75.7764	-0.677158	-1.21123	0.03785	0.0624138	no	-	-	-	-	-	-	-	116.909	78.2528	168.335	89.7429	58.8748	78.7116
ACIAD_RS06195	gene-ACIAD_RS06195	75	NA	NA	NC_005966.1:1340631-1340707	0_Control	SAC	NOTEST	0	0	0	0	1	1	no	-	-	-	-	-	-	-	0	0	0	0	0	0
ACIAD_RS06200	gene-ACIAD_RS06200	75	NA	NA	NC_005966.1:1340714-1340790	0_Control	SAC	NOTEST	0	0	0	0	1	1	no	-	-	-	-	-	-	-	0	0	0	0	0	0
ACIAD_RS06205	gene-ACIAD_RS06205	626	superoxide dismutase	SodB%3B iron binding%3B present under aerobic and anaerobic conditions%3B destroys free radicals	NC_005966.1:1340969-1341596	0_Control	SAC	OK	1230.95	1776.44	0.529219	2.98467	5e-05	0.00014084	yes	-	-	-	-	-	-	-	1205.52	1219.93	1267.4	1877.78	1735.93	1715.62
ACIAD_RS06210	gene-ACIAD_RS06210	758	Nif3-like dinuclear metal center hexameric protein	NA	NC_005966.1:1341802-1342561	0_Control	SAC	OK	30.8453	18.5471	-0.733856	-1.02535	0.08545	0.127512	no	-	-	-	-	-	-	-	24.0072	42.1445	26.3842	20.2918	18.5629	16.7867
ACIAD_RS06215	gene-ACIAD_RS06215	1178	PDZ domain-containing protein	NA	NC_005966.1:1342737-1343916	0_Control	SAC	OK	397.923	313.105	-0.345841	-1.8676	0.0012	0.00270363	yes	-	-	-	-	-	-	-	401.656	423.14	368.972	300.658	335.587	303.071
ACIAD_RS06220	gene-ACIAD_RS06220	608	DUF1449 family protein	NA	NC_005966.1:1344049-1344658	0_Control	SAC	OK	118.706	63.0633	-0.912515	-2.00636	0.00135	0.00301878	yes	-	-	-	-	-	-	-	110.999	143.258	101.861	74.3511	47.5079	67.3309
ACIAD_RS06225	gene-ACIAD_RS06225	323	Rieske (2Fe-2S) protein	NA	NC_005966.1:1344672-1344996	0_Control	SAC	OK	2648.64	3564.17	0.428313	2.32257	5e-05	0.00014084	yes	-	-	-	-	-	-	-	2430.96	2843.24	2671.72	2724.11	4116.46	3851.94
ACIAD_RS06230	gene-ACIAD_RS06230	1004	adenosine kinase	NA	NC_005966.1:1344997-1346002	0_Control	SAC	OK	167.348	152.54	-0.133661	-0.558524	0.32885	0.408053	no	-	-	-	-	-	-	-	179.093	192.986	129.965	148.713	156.077	152.83
ACIAD_RS06235	gene-ACIAD_RS06235	2939	peptidase M16	NA	NC_005966.1:1346310-1349250	0_Control	SAC	OK	112.273	132.961	0.24399	1.2908	0.02475	0.0426512	yes	-	-	-	-	-	-	-	104.721	119.475	112.624	127.302	135.166	136.416
ACIAD_RS06240	gene-ACIAD_RS06240	1160	phospholipase A	NA	NC_005966.1:1349276-1350437	0_Control	SAC	OK	163.129	150.395	-0.117262	-0.525689	0.35795	0.438687	no	-	-	-	-	-	-	-	160.328	180.084	148.976	154.576	158.197	138.411
ACIAD_RS06245	gene-ACIAD_RS06245	1337	potassium transporter TrkH	NA	NC_005966.1:1350488-1352478	0_Control	SAC	OK	50.6118	50.6784	0.0018963	0.00470025	0.98105	0.982367	no	-	-	-	-	-	-	-	59.9437	48.1374	43.7544	49.6838	51.9126	50.4388
ACIAD_RS06250	gene-ACIAD_RS06250	671	TrkA family potassium uptake protein	NA	NC_005966.1:1350488-1352478	0_Control	SAC	OK	178.603	83.4997	-1.09691	-2.44308	0.00055	0.00130107	yes	-	-	-	-	-	-	-	185.456	160.34	190.012	76.7367	116.592	57.1699
ACIAD_RS06255	gene-ACIAD_RS06255	1538	threonine ammonia-lyase%2C biosynthetic	NA	NC_005966.1:1352629-1354168	0_Control	SAC	OK	399.116	300.179	-0.410982	-2.24932	5e-05	0.00014084	yes	-	-	-	-	-	-	-	402.573	397.062	397.712	294.807	300.728	305.004
ACIAD_RS06260	gene-ACIAD_RS06260	671	ribose-5-phosphate isomerase RpiA	NA	NC_005966.1:1354273-1355619	0_Control	SAC	OK	417.726	265.538	-0.653641	-2.22458	0.00015	0.00039319	yes	-	-	-	-	-	-	-	358.549	383.972	510.657	239.568	291.481	265.563
ACIAD_RS06265	gene-ACIAD_RS06265	674	M48 family metallopeptidase	NA	NC_005966.1:1354273-1355619	0_Control	SAC	OK	155.682	185.195	0.250442	0.529324	0.35325	0.433997	no	-	-	-	-	-	-	-	188.268	121.521	157.257	122.685	200.359	232.541
ACIAD_RS06270	gene-ACIAD_RS06270	1049	N-acetyl-gamma-glutamyl-phosphate reductase	NA	NC_005966.1:1355780-1356830	0_Control	SAC	OK	529.956	379.024	-0.483583	-2.59417	5e-05	0.00014084	yes	-	-	-	-	-	-	-	522.782	540.04	527.045	335.198	409.968	391.905
ACIAD_RS06275	gene-ACIAD_RS06275	752	hypothetical protein	NA	NC_005966.1:1356907-1357660	0_Control	SAC	OK	459.824	397.177	-0.211298	-1.1103	0.05405	0.0849927	no	-	-	-	-	-	-	-	499.646	476.119	403.707	426.326	351.297	413.909
ACIAD_RS06280	gene-ACIAD_RS06280	413	ATP-dependent Clp protease adapter ClpS	NA	NC_005966.1:1357678-1358092	0_Control	SAC	OK	136.455	173.269	0.344596	0.709778	0.2286	0.300138	no	-	-	-	-	-	-	-	122.904	198.828	87.6327	146.006	209.959	163.844
ACIAD_RS06285	gene-ACIAD_RS06285	2276	ATP-dependent Clp protease ATP-binding subunit ClpA	NA	NC_005966.1:1358101-1360378	0_Control	SAC	OK	399.553	268.778	-0.571969	-3.28632	5e-05	0.00014084	yes	-	-	-	-	-	-	-	403.352	369.513	425.793	259.16	267.093	280.082
ACIAD_RS06290	gene-ACIAD_RS06290	359	YnfA family protein	NA	NC_005966.1:1360381-1360741	0_Control	SAC	OK	14.3498	58.9902	2.03945	1.82289	0.05055	0.0803788	no	-	-	-	-	-	-	-	0	15.1031	27.9462	52.0949	95.9499	28.9257
ACIAD_RS06295	gene-ACIAD_RS06295	911	alpha/beta hydrolase	NA	NC_005966.1:1360743-1361655	0_Control	SAC	OK	27.3028	28.4305	0.0583904	0.101359	0.8746	0.898907	no	-	-	-	-	-	-	-	15.8883	37.9724	28.0476	24.1631	34.1992	26.9292
ACIAD_RS06300	gene-ACIAD_RS06300	920	ornithine carbamoyltransferase	NA	NC_005966.1:1361805-1362726	0_Control	SAC	OK	213.086	233.901	0.134463	0.615669	0.2843	0.361341	no	-	-	-	-	-	-	-	188.138	222.147	228.974	234.884	227.732	239.089
ACIAD_RS06305	gene-ACIAD_RS06305	656	TetR/AcrR family transcriptional regulator	NA	NC_005966.1:1362826-1363483	0_Control	SAC	OK	2558.37	1382.56	-0.887884	-5.16891	5e-05	0.00014084	yes	-	-	-	-	-	-	-	2514.86	2548.45	2611.81	1350.88	1402.27	1394.53
ACIAD_RS06310	gene-ACIAD_RS06310	1475	nitrogen regulation protein NR(I)	NA	NC_005966.1:1363630-1366202	0_Control	SAC	OK	37.72	38.3402	0.023529	0.0508335	0.93245	0.944802	no	-	-	-	-	-	-	-	37.4173	36.8642	38.8786	40.8636	37.6094	36.5477
ACIAD_RS06315	gene-ACIAD_RS06315	1109	PAS domain-containing protein	NA	NC_005966.1:1363630-1366202	0_Control	SAC	OK	38.3271	32.8504	-0.222455	-0.366739	0.53425	0.608967	no	-	-	-	-	-	-	-	34.7645	56.5641	23.6528	26.1736	27.3884	44.9892
rimO	gene-ACIAD_RS06320	1343	30S ribosomal protein S12 methylthiotransferase RimO	catalyzes the methylthiolation of an aspartic acid residue of the S12 protein of the 30S ribosomal subunit	NC_005966.1:1366541-1367885	0_Control	SAC	OK	358.344	422.31	0.236956	1.28889	0.02485	0.0427988	yes	-	-	-	-	-	-	-	343.205	368.148	363.679	417.446	431.945	417.537
ACIAD_RS06325	gene-ACIAD_RS06325	728	UMP kinase	NA	NC_005966.1:1367937-1368666	0_Control	SAC	OK	676.97	1016.82	0.586895	3.15014	5e-05	0.00014084	yes	-	-	-	-	-	-	-	742.614	637.41	650.885	975.203	994.601	1080.64
ACIAD_RS06330	gene-ACIAD_RS06330	554	ribosome recycling factor	NA	NC_005966.1:1368745-1369300	0_Control	SAC	OK	931.605	1682.27	0.852622	4.62679	5e-05	0.00014084	yes	-	-	-	-	-	-	-	893.447	931.641	969.728	1610.01	1630.49	1806.33
ACIAD_RS06335	gene-ACIAD_RS06335	749	di-trans%2Cpoly-cis-decaprenylcistransferase	NA	NC_005966.1:1369304-1370054	0_Control	SAC	OK	680.131	609.618	-0.157907	-0.819375	0.15235	0.210984	no	-	-	-	-	-	-	-	684.078	668.343	687.971	609.861	616.122	602.872
ACIAD_RS06340	gene-ACIAD_RS06340	824	CDP-archaeol synthase	NA	NC_005966.1:1370056-1370881	0_Control	SAC	OK	308.377	386.68	0.326444	1.66178	0.0038	0.00777996	yes	-	-	-	-	-	-	-	285.974	355.195	283.962	392.323	325.097	442.619
ACIAD_RS06345	gene-ACIAD_RS06345	1196	1-deoxy-D-xylulose-5-phosphate reductoisomerase	NA	NC_005966.1:1370881-1372078	0_Control	SAC	OK	724.99	801.608	0.144935	0.841051	0.13875	0.194406	no	-	-	-	-	-	-	-	713.836	676.096	785.037	796.672	744.891	863.26
ACIAD_RS06350	gene-ACIAD_RS06350	1355	RIP metalloprotease RseP	NA	NC_005966.1:1372082-1373438	0_Control	SAC	OK	1632.1	2172.48	0.412619	2.54495	5e-05	0.00014084	yes	-	-	-	-	-	-	-	1606.71	1721.32	1568.26	1918.96	2326.01	2272.48
ACIAD_RS06355	gene-ACIAD_RS06355	2477	outer membrane protein assembly factor BamA	NA	NC_005966.1:1373478-1375956	0_Control	SAC	OK	2711.13	1860.18	-0.543456	-3.35958	5e-05	0.00014084	yes	-	-	-	-	-	-	-	2777.21	2704.44	2651.75	1746.73	1956.33	1877.47
ACIAD_RS06360	gene-ACIAD_RS06360	500	OmpH family outer membrane protein	NA	NC_005966.1:1376004-1376505	0_Control	SAC	OK	1592.45	1043.22	-0.610206	-3.3724	5e-05	0.00014084	yes	-	-	-	-	-	-	-	1604.26	1613.09	1560.01	977.448	1121.65	1030.57
ACIAD_RS06365	gene-ACIAD_RS06365	1070	UDP-3-O-(3-hydroxymyristoyl)glucosamine N-acyltransferase	NA	NC_005966.1:1376508-1377579	0_Control	SAC	OK	372.403	352.185	-0.0805306	-0.426997	0.4577	0.537104	no	-	-	-	-	-	-	-	366.114	383.827	367.269	362.979	346.637	346.94
ACIAD_RS06370	gene-ACIAD_RS06370	488	3-hydroxyacyl-ACP dehydratase FabZ	NA	NC_005966.1:1377582-1378856	0_Control	SAC	OK	1301.81	2378.42	0.869485	3.08265	5e-05	0.00014084	yes	-	-	-	-	-	-	-	1373.98	1163.76	1367.69	2294.95	2608.21	2232.11
ACIAD_RS06375	gene-ACIAD_RS06375	788	acyl-ACP--UDP-N-acetylglucosamine O-acyltransferase	NA	NC_005966.1:1377582-1378856	0_Control	SAC	OK	1147.65	1646.55	0.520763	2.46581	5e-05	0.00014084	yes	-	-	-	-	-	-	-	1121.73	1095.63	1225.6	1553.15	1813.62	1572.89
ACIAD_RS06380	gene-ACIAD_RS06380	827	tetratricopeptide repeat protein	NA	NC_005966.1:1378915-1379743	0_Control	SAC	OK	88.4148	114.2	0.369206	1.10547	0.05355	0.0843398	no	-	-	-	-	-	-	-	102.909	83.696	78.6394	126.894	125.766	89.94
ACIAD_RS06385	gene-ACIAD_RS06385	479	regulatory protein RecX	NA	NC_005966.1:1380154-1380634	0_Control	SAC	OK	347.476	320.876	-0.114899	-0.397921	0.4914	0.569482	no	-	-	-	-	-	-	-	363.818	288.55	390.061	263.603	385.002	314.023
ACIAD_RS06390	gene-ACIAD_RS06390	1049	recombinase RecA	NA	NC_005966.1:1380691-1381741	0_Control	SAC	OK	1053.68	590.686	-0.834979	-4.75504	5e-05	0.00014084	yes	-	-	-	-	-	-	-	1058.74	1113.83	988.473	613.192	620.842	538.023
ACIAD_RS06395	gene-ACIAD_RS06395	443	RNA-binding protein	NA	NC_005966.1:1381898-1382342	0_Control	SAC	OK	4128.72	7827.72	0.922899	5.54132	5e-05	0.00014084	yes	-	-	-	-	-	-	-	4079.96	4376.11	3930.08	7155.38	8362.43	7965.36
ACIAD_RS06400	gene-ACIAD_RS06400	860	3'(2')%2C5'-bisphosphate nucleotidase CysQ	NA	NC_005966.1:1382954-1383815	0_Control	SAC	OK	600.978	431.373	-0.478375	-2.54606	5e-05	0.00014084	yes	-	-	-	-	-	-	-	558.819	642.787	601.328	369.762	478.826	445.532
ACIAD_RS06405	gene-ACIAD_RS06405	734	phosphoglycerate mutase family protein	NA	NC_005966.1:1383871-1384606	0_Control	SAC	OK	646.732	311.704	-1.05299	-5.10616	5e-05	0.00014084	yes	-	-	-	-	-	-	-	704.833	640.729	594.633	289.541	323.505	322.066
ACIAD_RS06410	gene-ACIAD_RS06410	269	30S ribosomal protein S20	NA	NC_005966.1:1384663-1384933	0_Control	SAC	OK	73008.4	117974	0.692336	4.25489	5e-05	0.00014084	yes	-	-	-	-	-	-	-	75903.4	69525.9	73595.8	120018	117459	116445
ACIAD_RS06415	gene-ACIAD_RS06415	662	nucleoside-diphosphate sugar epimerase	NA	NC_005966.1:1385142-1385805	0_Control	SAC	OK	302.436	155.137	-0.963086	-3.46045	5e-05	0.00014084	yes	-	-	-	-	-	-	-	282.007	305.958	319.344	143.323	158.108	163.98
ACIAD_RS06420	gene-ACIAD_RS06420	512	putative 4-hydroxy-4-methyl-2-oxoglutarate aldolase	regulator of RNase E%3B increases half-life and abundance of RNAs%3B interacts with RNase E possibly inhibiting catalytic activity	NC_005966.1:1385820-1386333	0_Control	SAC	OK	34.5404	55.6171	0.687244	0.952479	0.1027	0.150026	no	-	-	-	-	-	-	-	26.1045	40.0581	37.4585	58.8247	72.289	35.7375
ACIAD_RS06425	gene-ACIAD_RS06425	782	glutathione S-transferase	NA	NC_005966.1:1386361-1387144	0_Control	SAC	OK	135.011	109.858	-0.29744	-0.944133	0.10235	0.149662	no	-	-	-	-	-	-	-	160.615	130.915	113.504	113.433	125.823	90.3175
ACIAD_RS06430	gene-ACIAD_RS06430	941	Dyp-type peroxidase	NA	NC_005966.1:1387289-1388231	0_Control	SAC	OK	263.753	158.113	-0.738231	-3.25447	5e-05	0.00014084	yes	-	-	-	-	-	-	-	253.479	257.043	280.736	166.592	162.182	145.564
ACIAD_RS06435	gene-ACIAD_RS06435	356	hypothetical protein	NA	NC_005966.1:1388269-1388626	0_Control	SAC	OK	443.046	305.065	-0.538338	-1.36861	0.0207	0.0363011	yes	-	-	-	-	-	-	-	379.143	448.935	501.059	266.769	313.83	334.596
ACIAD_RS06440	gene-ACIAD_RS06440	3467	transcription-repair coupling factor	NA	NC_005966.1:1388689-1392157	0_Control	SAC	OK	271.723	175.34	-0.631981	-3.64988	5e-05	0.00014084	yes	-	-	-	-	-	-	-	257.809	280.034	277.325	160.4	183.602	182.018
ACIAD_RS06445	gene-ACIAD_RS06445	434	HIT family protein	NA	NC_005966.1:1392373-1392808	0_Control	SAC	OK	1485.74	941.901	-0.657533	-3.31053	5e-05	0.00014084	yes	-	-	-	-	-	-	-	1572.06	1588.11	1297.04	931.479	965.244	928.981
ACIAD_RS06450	gene-ACIAD_RS06450	1457	guanylate cyclase	NA	NC_005966.1:1392865-1394323	0_Control	SAC	OK	626.312	436.181	-0.521954	-2.9845	5e-05	0.00014084	yes	-	-	-	-	-	-	-	639.657	616.5	622.778	403.281	433.908	471.355
ACIAD_RS06455	gene-ACIAD_RS06455	338	ISC system 2Fe-2S type ferredoxin	NA	NC_005966.1:1394371-1394710	0_Control	SAC	OK	1804.49	3273.38	0.85919	4.38743	5e-05	0.00014084	yes	-	-	-	-	-	-	-	2084.59	1618.59	1710.28	3008.62	3193.68	3617.82
ACIAD_RS06460	gene-ACIAD_RS06460	1862	Fe-S protein assembly chaperone HscA	NA	NC_005966.1:1394724-1396587	0_Control	SAC	OK	303.364	609.381	1.00629	5.78635	5e-05	0.00014084	yes	-	-	-	-	-	-	-	301.357	299.825	308.911	614.455	604.552	609.137
ACIAD_RS06465	gene-ACIAD_RS06465	515	Fe-S protein assembly co-chaperone HscB	NA	NC_005966.1:1396620-1397136	0_Control	SAC	OK	428.237	677.994	0.662863	2.97014	5e-05	0.00014084	yes	-	-	-	-	-	-	-	458.311	363.211	463.19	605.253	807.546	621.183
ACIAD_RS06470	gene-ACIAD_RS06470	320	iron-sulfur cluster assembly protein IscA	NA	NC_005966.1:1397220-1397541	0_Control	SAC	OK	2198.17	3428.78	0.641397	3.36981	5e-05	0.00014084	yes	-	-	-	-	-	-	-	2383.85	1974.26	2236.39	3065.9	3517.01	3703.44
ACIAD_RS06475	gene-ACIAD_RS06475	386	Fe-S cluster assembly scaffold IscU	NA	NC_005966.1:1397566-1397953	0_Control	SAC	OK	2148.2	2816.12	0.390585	2.08245	0.0003	0.00074204	yes	-	-	-	-	-	-	-	1865.5	2523.64	2055.45	2753.57	3043.43	2651.37
ACIAD_RS06480	gene-ACIAD_RS06480	1217	IscS subfamily cysteine desulfurase	NA	NC_005966.1:1398024-1399242	0_Control	SAC	OK	747.333	990.371	0.406218	2.38796	5e-05	0.00014084	yes	-	-	-	-	-	-	-	702.137	803.211	736.651	1006.81	995.236	969.07
ACIAD_RS06485	gene-ACIAD_RS06485	473	Rrf2 family transcriptional regulator	NA	NC_005966.1:1399243-1399717	0_Control	SAC	OK	1288.72	887.55	-0.538044	-2.84787	5e-05	0.00014084	yes	-	-	-	-	-	-	-	1203.25	1448.54	1214.38	865.35	931.217	866.083
ACIAD_RS06490	gene-ACIAD_RS06490	653	hypothetical protein	NA	NC_005966.1:1399826-1400480	0_Control	SAC	OK	131.189	241.182	0.878477	2.86286	5e-05	0.00014084	yes	-	-	-	-	-	-	-	116.119	145.297	132.151	204.961	250.691	267.895
ACIAD_RS06495	gene-ACIAD_RS06495	461	hypothetical protein	NA	NC_005966.1:1400671-1401133	0_Control	SAC	OK	278.416	504.227	0.856833	2.96694	5e-05	0.00014084	yes	-	-	-	-	-	-	-	256.884	287.286	291.078	460.899	584.487	467.297
ACIAD_RS06500	gene-ACIAD_RS06500	272	HU family DNA-binding protein	histone-like DNA-binding protein	NC_005966.1:1401296-1401569	0_Control	SAC	OK	13760.5	26074.1	0.92208	5.37879	5e-05	0.00014084	yes	-	-	-	-	-	-	-	14757.1	14092.5	12432	23251.2	27298.9	27672.3
ACIAD_RS06505	gene-ACIAD_RS06505	1868	peptidylprolyl isomerase	NA	NC_005966.1:1401701-1403570	0_Control	SAC	OK	858.796	1526.35	0.829698	5.09573	5e-05	0.00014084	yes	-	-	-	-	-	-	-	888.729	840.222	847.436	1460.17	1604.8	1514.08
ACIAD_RS06510	gene-ACIAD_RS06510	920	AraC family transcriptional regulator	NA	NC_005966.1:1403616-1404537	0_Control	SAC	OK	86.619	64.0301	-0.435933	-1.21753	0.03685	0.0609332	no	-	-	-	-	-	-	-	122.812	61.5587	75.486	48.8845	64.6646	78.5412
ACIAD_RS06515	gene-ACIAD_RS06515	1226	alkane 1-monooxygenase	NA	NC_005966.1:1404732-1405959	0_Control	SAC	OK	59.781	45.0807	-0.407177	-1.14928	0.0447	0.0722711	no	-	-	-	-	-	-	-	39.653	70.171	69.519	49.4714	41.4462	44.3245
ACIAD_RS06520	gene-ACIAD_RS06520	1205	acyl-CoA dehydrogenase	NA	NC_005966.1:1406015-1407221	0_Control	SAC	OK	14.0705	9.92553	-0.503456	-0.687969	0.23995	0.312564	no	-	-	-	-	-	-	-	16.5746	13.2073	12.4297	8.42356	10.8363	10.5168
ACIAD_RS06525	gene-ACIAD_RS06525	1292	hypothetical protein	NA	NC_005966.1:1407252-1408545	0_Control	SAC	OK	90.3763	69.8478	-0.37173	-1.31047	0.0227	0.0393916	yes	-	-	-	-	-	-	-	125.014	74.4267	71.6887	47.9316	83.0452	78.5667
ACIAD_RS06530	gene-ACIAD_RS06530	1376	AarF/ABC1/UbiB kinase family protein	NA	NC_005966.1:1408762-1410139	0_Control	SAC	OK	295.506	173.45	-0.768668	-4.00276	5e-05	0.00014084	yes	-	-	-	-	-	-	-	326.98	251.666	307.87	174.043	168.705	177.601
ACIAD_RS06535	gene-ACIAD_RS06535	308	hypothetical protein	NA	NC_005966.1:1410432-1410741	0_Control	SAC	OK	1148.08	301.756	-1.92777	-4.35688	5e-05	0.00014084	yes	-	-	-	-	-	-	-	1063.48	1315.29	1065.47	332.793	376.41	196.066
ACIAD_RS06540	gene-ACIAD_RS06540	356	DUF1304 domain-containing protein	NA	NC_005966.1:1410908-1411265	0_Control	SAC	OK	114.246	88.0205	-0.376231	-0.518913	0.37235	0.453726	no	-	-	-	-	-	-	-	136.492	77.4026	128.844	73.3616	71.7325	118.967
ACIAD_RS06545	gene-ACIAD_RS06545	1340	amino acid permease	NA	NC_005966.1:1411351-1412692	0_Control	SAC	OK	26.3487	138.936	2.39862	6.59258	5e-05	0.00014084	yes	-	-	-	-	-	-	-	21.0039	33.1077	24.9345	136.815	155.308	124.686
ACIAD_RS06550	gene-ACIAD_RS06550	878	homocysteine S-methyltransferase family protein	NA	NC_005966.1:1412697-1413576	0_Control	SAC	OK	52.6845	163.797	1.63646	4.58814	5e-05	0.00014084	yes	-	-	-	-	-	-	-	66.8384	45.6386	45.5765	182.889	147.015	161.487
ACIAD_RS06555	gene-ACIAD_RS06555	1349	dihydroorotase	Catalyzes the reversible hydrolysis of the amide bond within dihydroorotate. This metabolic intermediate is required for the biosynthesis of pyrimidine nucleotides	NC_005966.1:1413751-1415651	0_Control	SAC	OK	20.2371	13.4866	-0.585472	-0.981664	0.0877	0.130543	no	-	-	-	-	-	-	-	17.6283	22.9875	20.0954	16.1385	10.2689	14.0524
ACIAD_RS06560	gene-ACIAD_RS06560	560	carbonate dehydratase	NA	NC_005966.1:1413751-1415651	0_Control	SAC	NOTEST	5.63527	3.34822	-0.751089	0	1	1	no	-	-	-	-	-	-	-	5.54887	11.3569	0	2.50857	0	7.53609
ACIAD_RS06565	gene-ACIAD_RS06565	1307	two-component sensor histidine kinase	NA	NC_005966.1:1415825-1417133	0_Control	SAC	OK	114.434	96.0688	-0.252379	-1.01372	0.0748	0.113321	no	-	-	-	-	-	-	-	119.926	110.925	112.452	89.1871	79.1944	119.825
ACIAD_RS06570	gene-ACIAD_RS06570	680	response regulator transcription factor	NA	NC_005966.1:1417203-1417884	0_Control	SAC	OK	255.619	102.429	-1.31937	-4.11994	5e-05	0.00014084	yes	-	-	-	-	-	-	-	209.926	289.334	267.598	89.8594	116.333	101.095
ACIAD_RS06575	gene-ACIAD_RS06575	1652	phosphoethanolamine--lipid A transferase	NA	NC_005966.1:1417885-1419538	0_Control	SAC	OK	16.3627	16.3359	-0.00237107	-0.00453562	0.9634	0.970558	no	-	-	-	-	-	-	-	18.8816	18.0578	12.1488	13.8437	18.1025	17.0614
ACIAD_RS06580	gene-ACIAD_RS06580	1271	salicylate 1-monooxygenase	NA	NC_005966.1:1419853-1421125	0_Control	SAC	OK	22.2021	18.6817	-0.249072	-0.453431	0.43005	0.512171	no	-	-	-	-	-	-	-	20.6853	17.6608	28.2602	11.8312	23.0319	21.1819
ACIAD_RS06585	gene-ACIAD_RS06585	890	LysR family transcriptional regulator	NA	NC_005966.1:1421249-1422140	0_Control	SAC	OK	46.123	38.1539	-0.273653	-0.570028	0.3158	0.39432	no	-	-	-	-	-	-	-	43.7368	41.9973	52.6347	43.639	30.9101	39.9127
ACIAD_RS06590	gene-ACIAD_RS06590	719	alpha/beta hydrolase	NA	NC_005966.1:1422171-1422891	0_Control	SAC	OK	24.4474	14.9097	-0.713431	-0.841015	0.1373	0.192646	no	-	-	-	-	-	-	-	40.7947	7.5949	24.9527	8.43207	18.1034	18.1937
ACIAD_RS06595	gene-ACIAD_RS06595	1160	hypothetical protein	NA	NC_005966.1:1422921-1424082	0_Control	SAC	NOTEST	4.49242	6.32036	0.492512	0	1	1	no	-	-	-	-	-	-	-	5.79498	3.95789	3.7244	5.29974	5.16984	8.4915
ACIAD_RS06600	gene-ACIAD_RS06600	980	alpha/beta hydrolase	NA	NC_005966.1:1424278-1425259	0_Control	SAC	OK	27.1055	42.8832	0.661828	1.30905	0.0265	0.0453265	yes	-	-	-	-	-	-	-	28.8152	27.0569	25.4442	40.5672	24.5063	63.576
ACIAD_RS06605	gene-ACIAD_RS06605	1115	NAD(P)-dependent alcohol dehydrogenase	NA	NC_005966.1:1425342-1426458	0_Control	SAC	NOTEST	9.55266	7.3853	-0.371247	0	1	1	no	-	-	-	-	-	-	-	14.2167	12.4837	1.9576	6.49884	7.61541	8.04164
ACIAD_RS06610	gene-ACIAD_RS06610	1454	aldehyde dehydrogenase family protein	NA	NC_005966.1:1426485-1427940	0_Control	SAC	NOTEST	10.1947	7.17936	-0.505899	0	1	1	no	-	-	-	-	-	-	-	8.78407	10.5004	11.2998	7.37479	3.90477	10.2585
ACIAD_RS06615	gene-ACIAD_RS06615	1802	sigma-54-dependent Fis family transcriptional regulator	NA	NC_005966.1:1428190-1429993	0_Control	SAC	OK	34.5313	13.9041	-1.31239	-2.91699	5e-05	0.00014084	yes	-	-	-	-	-	-	-	30.724	44.3099	28.5601	14.0843	12.7167	14.9114
ACIAD_RS06620	gene-ACIAD_RS06620	1247	outer membrane porin%2C OprD family	NA	NC_005966.1:1430276-1431524	0_Control	SAC	NOTEST	8.82679	6.98262	-0.338121	0	1	1	no	-	-	-	-	-	-	-	8.82419	10.8488	6.80741	5.65202	7.54809	7.74774
ACIAD_RS06625	gene-ACIAD_RS06625	1400	MFS transporter	NA	NC_005966.1:1431561-1432962	0_Control	SAC	OK	26.3887	28.0382	0.0874718	0.196473	0.72555	0.777412	no	-	-	-	-	-	-	-	36.7714	17.2681	25.1266	25.9549	28.6197	29.5399
ACIAD_RS06630	gene-ACIAD_RS06630	914	LysR family transcriptional regulator	NA	NC_005966.1:1433014-1433929	0_Control	SAC	OK	27.2041	25.7724	-0.0779988	-0.131948	0.8143	0.851703	no	-	-	-	-	-	-	-	26.3627	32.4031	22.8464	32.4763	22.6961	22.1448
ACIAD_RS06635	gene-ACIAD_RS06635	1385	benzoate 1%2C2-dioxygenase large subunit	NA	NC_005966.1:1434222-1436114	0_Control	SAC	NOTEST	5.17005	4.4984	-0.200768	0	1	1	no	-	-	-	-	-	-	-	4.65662	6.36152	4.49202	4.97438	5.79976	2.72105
ACIAD_RS06640	gene-ACIAD_RS06640	509	benzoate 1%2C2-dioxygenase small subunit	NA	NC_005966.1:1434222-1436114	0_Control	SAC	NOTEST	4.39917	2.97328	-0.565177	0	1	1	no	-	-	-	-	-	-	-	13.1975	0	0	8.91984	0	0
ACIAD_RS06645	gene-ACIAD_RS06645	1016	2Fe-2S iron-sulfur cluster binding domain-containing protein	NA	NC_005966.1:1436186-1437203	0_Control	SAC	NOTEST	7.54019	5.16226	-0.546599	0	1	1	no	-	-	-	-	-	-	-	0	9.38298	13.2376	1.04594	7.37393	7.06691
ACIAD_RS06650	gene-ACIAD_RS06650	785	1%2C6-dihydroxycyclohexa-2%2C4-diene-1-carboxylate dehydrogenase	NA	NC_005966.1:1437221-1438007	0_Control	SAC	OK	12.9894	6.94009	-0.904303	-0.780532	0.16715	0.228615	no	-	-	-	-	-	-	-	3.25982	20.03	15.6782	4.45326	10.573	5.79403
ACIAD_RS06655	gene-ACIAD_RS06655	1184	benzoate/H(+) symporter BenE	NA	NC_005966.1:1438048-1439233	0_Control	SAC	NOTEST	6.31529	5.59747	-0.174074	0	1	1	no	-	-	-	-	-	-	-	0	13.5008	5.44507	2.58293	10.0733	4.13621
ACIAD_RS06660	gene-ACIAD_RS06660	935	catechol 1%2C2-dioxygenase	NA	NC_005966.1:1439847-1440783	0_Control	SAC	NOTEST	10.1205	10.3176	0.0278327	0	1	1	no	-	-	-	-	-	-	-	5.11332	10.4751	14.7729	8.16755	13.7485	9.0367
ACIAD_RS06665	gene-ACIAD_RS06665	1334	hypothetical protein	NA	NC_005966.1:1440792-1443653	0_Control	SAC	NOTEST	5.33242	7.00163	0.392899	0	1	1	no	-	-	-	-	-	-	-	6.49816	1.66446	7.83465	5.20501	8.67609	7.12378
ACIAD_RS06670	gene-ACIAD_RS06670	1529	hypothetical protein	NA	NC_005966.1:1440792-1443653	0_Control	SAC	OK	23.2332	13.3955	-0.794443	-1.45043	0.01575	0.0285954	yes	-	-	-	-	-	-	-	22.0617	18.3669	29.2711	12.0005	12.4962	15.6897
ACIAD_RS06675	gene-ACIAD_RS06675	911	LysR family transcriptional regulator	NA	NC_005966.1:1443679-1444591	0_Control	SAC	NOTEST	4.33657	4.70654	0.118112	0	1	1	no	-	-	-	-	-	-	-	2.64805	2.71232	7.64935	7.24893	5.69986	1.17083
ACIAD_RS06680	gene-ACIAD_RS06680	1112	muconate cycloisomerase 1	NA	NC_005966.1:1444714-1445827	0_Control	SAC	NOTEST	8.88164	9.78943	0.140399	0	1	1	no	-	-	-	-	-	-	-	10.1897	12.5266	3.92862	6.52105	17.4674	5.37983
ACIAD_RS06685	gene-ACIAD_RS06685	290	muconolactone Delta-isomerase	NA	NC_005966.1:1445844-1446135	0_Control	SAC	OK	42.3149	4.55456	-3.21578	-1.69165	0.11405	0.164274	no	-	-	-	-	-	-	-	94.5796	32.3651	0	13.6637	0	0
ACIAD_RS06690	gene-ACIAD_RS06690	686	3-oxoadipate CoA-transferase subunit A	NA	NC_005966.1:1446224-1446911	0_Control	SAC	OK	5.28995	14.3057	1.43527	0.974883	0.08355	0.124802	no	-	-	-	-	-	-	-	7.96554	4.07785	3.82644	18.0953	19.4813	5.34064
ACIAD_RS06695	gene-ACIAD_RS06695	653	3-oxoadipate CoA-transferase subunit B	NA	NC_005966.1:1446921-1447575	0_Control	SAC	OK	1.37657	22.9451	4.05904	1.75239	0.2077	0.276717	no	-	-	-	-	-	-	-	0	0	4.12971	19.5201	28.1149	21.2003
ACIAD_RS06700	gene-ACIAD_RS06700	1205	3-oxoadipyl-CoA thiolase	NA	NC_005966.1:1447587-1448793	0_Control	SAC	OK	15.2404	17.6604	0.212619	0.345032	0.546	0.620578	no	-	-	-	-	-	-	-	9.20809	16.9808	19.5323	14.3201	21.6726	16.9886
ACIAD_RS06705	gene-ACIAD_RS06705	803	3-oxoadipate enol-lactonase 2	NA	NC_005966.1:1448802-1449606	0_Control	SAC	NOTEST	11.4075	9.42525	-0.275384	0	1	1	no	-	-	-	-	-	-	-	6.31134	9.69534	18.2159	10.0622	0	18.2135
ACIAD_RS06710	gene-ACIAD_RS06710	1343	aspartate aminotransferase family protein	NA	NC_005966.1:1449888-1451232	0_Control	SAC	NOTEST	3.14644	4.46575	0.505183	0	1	1	no	-	-	-	-	-	-	-	3.22258	0	6.21673	3.68769	6.88359	2.82597
ACIAD_RS06715	gene-ACIAD_RS06715	416	helix-turn-helix transcriptional regulator	NA	NC_005966.1:1451275-1451692	0_Control	SAC	OK	0	20.7664	Inf	NA	0.0001	0.000272669	yeS	-	-	-	-	-	-	-	0	0	0	40.3905	17.1781	4.7306
ACIAD_RS06720	gene-ACIAD_RS06720	1013	zinc-binding alcohol dehydrogenase family protein	NA	NC_005966.1:1451790-1452804	0_Control	SAC	OK	14.5125	13.4124	-0.113729	-0.15021	0.79605	0.837017	no	-	-	-	-	-	-	-	20.6893	11.7742	11.074	11.5496	7.40302	21.2845
ACIAD_RS06725	gene-ACIAD_RS06725	1034	AraC family transcriptional regulator	NA	NC_005966.1:1452857-1453892	0_Control	SAC	NOTEST	0.764209	2.38481	1.64184	0	1	1	no	-	-	-	-	-	-	-	0	2.29263	0	1.02241	1.20068	4.93135
ACIAD_RS06730	gene-ACIAD_RS06730	1310	phosphoserine phosphatase	NA	NC_005966.1:1454041-1455352	0_Control	SAC	OK	16.3841	7.10675	-1.20504	-1.60918	0.0133	0.0246116	yes	-	-	-	-	-	-	-	8.30483	13.6141	27.2334	9.12189	7.0984	5.09995
ACIAD_RS06735	gene-ACIAD_RS06735	1010	homoserine kinase	NA	NC_005966.1:1455426-1456437	0_Control	SAC	NOTEST	6.17277	7.77349	0.332645	0	1	1	no	-	-	-	-	-	-	-	4.61552	9.45601	4.44677	5.27013	9.90979	8.14054
ACIAD_RS06740	gene-ACIAD_RS06740	1415	ethanolamine permease	NA	NC_005966.1:1456619-1458035	0_Control	SAC	NOTEST	4.47363	2.36505	-0.919578	0	1	1	no	-	-	-	-	-	-	-	3.02518	3.09961	7.2961	4.15545	1.61431	1.32538
ACIAD_RS06745	gene-ACIAD_RS06745	473	hypothetical protein	NA	NC_005966.1:1458131-1458605	0_Control	SAC	OK	1173.57	1797.01	0.614699	3.30084	5e-05	0.00014084	yes	-	-	-	-	-	-	-	1370.79	1059.15	1090.76	1439.97	1815.66	2135.4
ACIAD_RS06750	gene-ACIAD_RS06750	2105	TonB-dependent siderophore receptor	NA	NC_005966.1:1458647-1460753	0_Control	SAC	OK	34.9871	20.5465	-0.767932	-2.11051	0.0007	0.00163005	yes	-	-	-	-	-	-	-	32.4051	29.301	43.2552	22.2954	17.7278	21.6162
ACIAD_RS06755	gene-ACIAD_RS06755	908	bestrophin	NA	NC_005966.1:1460802-1461711	0_Control	SAC	OK	21.2971	33.0963	0.636011	1.06673	0.0659	0.101749	no	-	-	-	-	-	-	-	21.2795	27.2448	15.3671	32.7654	30.0613	36.4622
ACIAD_RS06760	gene-ACIAD_RS06760	749	FadR family transcriptional regulator	NA	NC_005966.1:1462117-1462867	0_Control	SAC	OK	95.4206	68.286	-0.482711	-1.21522	0.0382	0.0629214	no	-	-	-	-	-	-	-	87.2549	71.4806	127.526	69.88	77.4877	57.4903
ACIAD_RS06765	gene-ACIAD_RS06765	986	ABC transporter substrate-binding protein	NA	NC_005966.1:1463268-1464255	0_Control	SAC	OK	26.8588	24.7417	-0.11845	-0.20739	0.7117	0.766426	no	-	-	-	-	-	-	-	26.2016	26.8396	27.5351	25.0163	16.6303	32.5784
ACIAD_RS06770	gene-ACIAD_RS06770	821	ABC transporter ATP-binding protein	NA	NC_005966.1:1464302-1467347	0_Control	SAC	OK	23.4104	8.60607	-1.44372	-1.15655	0.0623	0.0969436	no	-	-	-	-	-	-	-	27.5217	25.0545	17.6549	4.18015	14.8551	6.78293
ACIAD_RS06775	gene-ACIAD_RS06775	794	ABC transporter permease	NA	NC_005966.1:1464302-1467347	0_Control	SAC	NOTEST	4.17974	6.72265	0.685616	0	1	1	no	-	-	-	-	-	-	-	0	3.2842	9.25504	4.38169	8.66437	7.12189
ACIAD_RS06780	gene-ACIAD_RS06780	1436	amidohydrolase family protein	NA	NC_005966.1:1464302-1467347	0_Control	SAC	NOTEST	9.33649	7.36489	-0.342216	0	1	1	no	-	-	-	-	-	-	-	19.3185	1.52261	7.16836	9.52665	4.75699	7.81103
ACIAD_RS06785	gene-ACIAD_RS06785	569	sigma-70 family RNA polymerase sigma factor	NA	NC_005966.1:1467926-1468496	0_Control	SAC	OK	62.3434	34.9876	-0.833392	-1.2811	0.0337	0.0563493	no	-	-	-	-	-	-	-	59.3703	55.2364	72.4235	36.6184	41.5001	26.8444
ACIAD_RS06790	gene-ACIAD_RS06790	1016	DUF4974 domain-containing protein	NA	NC_005966.1:1468496-1469513	0_Control	SAC	OK	21.3542	24.2621	0.184182	0.313091	0.58095	0.651984	no	-	-	-	-	-	-	-	20.6094	25.8032	17.6501	16.735	36.8697	19.1816
ACIAD_RS06795	gene-ACIAD_RS06795	3173	hypothetical protein	NA	NC_005966.1:1469652-1472826	0_Control	SAC	OK	15.9215	11.8552	-0.425455	-1.06983	0.066	0.101851	no	-	-	-	-	-	-	-	13.94	18.0137	15.8109	8.62746	13.4938	13.4445
ACIAD_RS06800	gene-ACIAD_RS06800	791	hypothetical protein	NA	NC_005966.1:1473018-1473810	0_Control	SAC	NOTEST	4.24327	1.44436	-1.55474	0	1	1	no	-	-	-	-	-	-	-	3.22435	3.30205	6.20341	1.46843	0	2.86466
ACIAD_RS06805	gene-ACIAD_RS06805	1490	DUF560 domain-containing protein	NA	NC_005966.1:1473889-1475380	0_Control	SAC	NOTEST	2.37149	1.28328	-0.885952	0	1	1	no	-	-	-	-	-	-	-	0	4.37066	2.74381	2.60488	0	1.24497
ACIAD_RS06810	gene-ACIAD_RS06810	920	energy transducer TonB	NA	NC_005966.1:1475390-1476311	0_Control	SAC	NOTEST	1.76316	2.31004	0.389749	0	1	1	no	-	-	-	-	-	-	-	2.61302	2.67647	0	0	0	6.93011
ACIAD_RS06815	gene-ACIAD_RS06815	596	biliverdin-producing heme oxygenase	NA	NC_005966.1:1476346-1476943	0_Control	SAC	NOTEST	4.95968	0.749352	-2.72653	0	1	1	no	-	-	-	-	-	-	-	4.9885	5.10595	4.78458	0	0	2.24805
ACIAD_RS06820	gene-ACIAD_RS06820	443	DUF454 domain-containing protein	NA	NC_005966.1:1476971-1477415	0_Control	SAC	NOTEST	5.95389	9.99582	0.747493	0	1	1	no	-	-	-	-	-	-	-	0	17.8617	0	3.91005	9.83816	16.2393
ACIAD_RS06825	gene-ACIAD_RS06825	989	hypothetical protein	NA	NC_005966.1:1477676-1478666	0_Control	SAC	OK	201.136	269.037	0.419633	2.01652	0.0003	0.00074204	yes	-	-	-	-	-	-	-	144.718	218.718	239.971	235.085	290.482	281.543
ACIAD_RS06830	gene-ACIAD_RS06830	75	NA	NA	NC_005966.1:1478871-1478947	0_Control	SAC	NOTEST	0	0	0	0	1	1	no	-	-	-	-	-	-	-	0	0	0	0	0	0
ACIAD_RS06835	gene-ACIAD_RS06835	1421	cysteine--tRNA ligase	NA	NC_005966.1:1479011-1480433	0_Control	SAC	OK	342.023	410.878	0.264616	1.44543	0.0125	0.0232756	yes	-	-	-	-	-	-	-	353.653	351.562	320.854	374.167	442.458	416.008
ACIAD_RS06840	gene-ACIAD_RS06840	977	KpsF/GutQ family sugar-phosphate isomerase	NA	NC_005966.1:1480646-1481624	0_Control	SAC	OK	204.7	158.447	-0.369505	-1.59658	0.00695	0.0135769	yes	-	-	-	-	-	-	-	219.405	192.638	202.056	153.016	160.598	161.727
ACIAD_RS06845	gene-ACIAD_RS06845	539	3-deoxy-D-manno-octulosonate 8-phosphate phosphatase	NA	NC_005966.1:1481627-1482167	0_Control	SAC	OK	929.644	555.402	-0.743145	-3.73336	5e-05	0.00014084	yes	-	-	-	-	-	-	-	914.439	856.689	1017.8	485.287	579.555	601.365
ACIAD_RS06850	gene-ACIAD_RS06850	548	LPS export ABC transporter periplasmic protein LptC	NA	NC_005966.1:1482205-1484035	0_Control	SAC	OK	738.57	852.752	0.207391	0.655811	0.2524	0.327352	no	-	-	-	-	-	-	-	789.764	625.285	800.662	856.835	885.747	815.674
ACIAD_RS06855	gene-ACIAD_RS06855	548	lipopolysaccharide transport periplasmic protein LptA	NA	NC_005966.1:1482205-1484035	0_Control	SAC	OK	939.606	567.878	-0.726474	-2.34783	0.00015	0.00039319	yes	-	-	-	-	-	-	-	1003.06	849.443	966.316	539.103	584.149	580.383
ACIAD_RS06860	gene-ACIAD_RS06860	749	LPS export ABC transporter ATP-binding protein	NA	NC_005966.1:1482205-1484035	0_Control	SAC	OK	398.579	409.242	0.0380884	0.102326	0.8591	0.886746	no	-	-	-	-	-	-	-	387.412	432.458	375.867	381.163	374.209	472.353
ACIAD_RS06865	gene-ACIAD_RS06865	1493	TolC family outer membrane protein	NA	NC_005966.1:1484285-1489107	0_Control	SAC	OK	573.572	402.534	-0.510864	-1.59739	0.00695	0.0135769	yes	-	-	-	-	-	-	-	561.71	582.813	576.192	390.45	422.828	394.323
ACIAD_RS06870	gene-ACIAD_RS06870	2144	type I secretion system permease/ATPase	NA	NC_005966.1:1484285-1489107	0_Control	SAC	OK	459.558	498.764	0.118111	0.444522	0.43665	0.518522	no	-	-	-	-	-	-	-	473.321	457.304	448.048	521.595	497.553	477.144
ACIAD_RS06875	gene-ACIAD_RS06875	1190	HlyD family efflux transporter periplasmic adaptor subunit	NA	NC_005966.1:1484285-1489107	0_Control	SAC	OK	766.901	871.237	0.184025	0.645671	0.26335	0.33934	no	-	-	-	-	-	-	-	770.722	774.272	755.709	805.094	939.826	868.792
ACIAD_RS06880	gene-ACIAD_RS06880	599	YigZ family protein	NA	NC_005966.1:1489206-1490410	0_Control	SAC	OK	102.668	160.303	0.642818	1.28444	0.03905	0.0641091	no	-	-	-	-	-	-	-	128.618	60.7609	118.625	127.72	194.964	158.226
ACIAD_RS06885	gene-ACIAD_RS06885	611	acyltransferase	NA	NC_005966.1:1489206-1490410	0_Control	SAC	OK	332.641	245.964	-0.435517	-1.53064	0.00765	0.0147989	yes	-	-	-	-	-	-	-	354.241	303.805	339.877	219.11	253.874	264.91
ACIAD_RS06890	gene-ACIAD_RS06890	1007	hypothetical protein	NA	NC_005966.1:1490462-1491470	0_Control	SAC	OK	4968.12	5943.47	0.258606	1.6055	0.0053	0.010554	yes	-	-	-	-	-	-	-	5136.31	5000.41	4767.64	5732.87	5965.79	6131.76
ACIAD_RS06895	gene-ACIAD_RS06895	842	universal stress protein	NA	NC_005966.1:1491808-1492651	0_Control	SAC	OK	1323.89	594.008	-1.15623	-6.40687	5e-05	0.00014084	yes	-	-	-	-	-	-	-	1381.24	1224.2	1366.23	562.319	604.871	614.835
ACIAD_RS06900	gene-ACIAD_RS06900	668	O-methyltransferase	NA	NC_005966.1:1492761-1493430	0_Control	SAC	OK	166.125	130.745	-0.345517	-1.06932	0.0643	0.0997436	no	-	-	-	-	-	-	-	186.755	140.216	171.403	118.727	149.051	124.455
ACIAD_RS06905	gene-ACIAD_RS06905	722	hypothetical protein	NA	NC_005966.1:1493583-1494306	0_Control	SAC	OK	216.328	257.516	0.251442	1.01563	0.07425	0.112831	no	-	-	-	-	-	-	-	235.875	150.954	262.155	222.914	253.826	295.808
ACIAD_RS06910	gene-ACIAD_RS06910	323	ferredoxin family protein	NA	NC_005966.1:1494432-1494756	0_Control	SAC	OK	4253.82	4280.9	0.00915688	0.048427	0.9337	0.945748	no	-	-	-	-	-	-	-	4300.93	4540.7	3919.83	3629.13	4796.12	4417.46
ACIAD_RS06915	gene-ACIAD_RS06915	449	BLUF domain-containing protein	NA	NC_005966.1:1495080-1495530	0_Control	SAC	OK	1753.8	1150.11	-0.608708	-3.25929	5e-05	0.00014084	yes	-	-	-	-	-	-	-	1612.49	1674.52	1974.4	900.892	1278.24	1271.22
ACIAD_RS06920	gene-ACIAD_RS06920	2645	DNA mismatch repair protein MutS	NA	NC_005966.1:1495786-1498432	0_Control	SAC	OK	93.9998	103.409	0.137637	0.747344	0.1856	0.250313	no	-	-	-	-	-	-	-	99.0428	90.1403	92.8162	104.15	108.243	97.8344
ACIAD_RS06925	gene-ACIAD_RS06925	206	hypothetical protein	NA	NC_005966.1:1498659-1498866	0_Control	SAC	NOTEST	0	0	0	0	1	1	no	-	-	-	-	-	-	-	0	0	0	0	0	0
ACIAD_RS06930	gene-ACIAD_RS06930	1058	ABC transporter substrate-binding protein	NA	NC_005966.1:1499226-1500285	0_Control	SAC	NOTEST	4.39785	5.80687	0.400964	0	1	1	no	-	-	-	-	-	-	-	6.51723	6.67631	0	8.93364	4.65962	3.82736
ACIAD_RS06935	gene-ACIAD_RS06935	713	class II aldolase/adducin family protein	NA	NC_005966.1:1500298-1501012	0_Control	SAC	OK	23.7407	14.6625	-0.695225	-0.805036	0.15655	0.216198	no	-	-	-	-	-	-	-	37.5561	19.2276	14.4383	15.3678	10.1885	18.4313
ACIAD_RS06940	gene-ACIAD_RS06940	1193	LLM class flavin-dependent oxidoreductase	NA	NC_005966.1:1501044-1502238	0_Control	SAC	OK	29.6641	17.87	-0.73118	-1.36564	0.0216	0.0377462	yes	-	-	-	-	-	-	-	27.972	28.6573	32.363	17.9108	20.9514	14.7477
ACIAD_RS06945	gene-ACIAD_RS06945	1574	ABC transporter substrate-binding protein	NA	NC_005966.1:1502248-1503823	0_Control	SAC	OK	20.3871	8.08663	-1.33405	-2.13975	0.0018	0.00393363	yes	-	-	-	-	-	-	-	21.3177	21.8434	18.0003	7.32476	9.94052	6.9946
ACIAD_RS06950	gene-ACIAD_RS06950	1151	ABC transporter permease	NA	NC_005966.1:1503828-1505825	0_Control	SAC	OK	16.854	9.20016	-0.873356	-1.13344	0.05335	0.0841137	no	-	-	-	-	-	-	-	23.4088	13.9893	13.1637	9.81155	8.3546	9.43433
ACIAD_RS06955	gene-ACIAD_RS06955	848	ABC transporter permease	NA	NC_005966.1:1503828-1505825	0_Control	SAC	NOTEST	2.92226	5.41654	0.890287	0	1	1	no	-	-	-	-	-	-	-	8.76678	0	0	5.32846	3.15146	7.76971
ACIAD_RS06960	gene-ACIAD_RS06960	1817	ABC transporter ATP-binding protein	NA	NC_005966.1:1505827-1507645	0_Control	SAC	OK	21.3738	15.4664	-0.466709	-0.989274	0.0883	0.131306	no	-	-	-	-	-	-	-	25.9234	20.7894	17.4086	11.8841	16.793	17.722
ACIAD_RS06965	gene-ACIAD_RS06965	1268	hypothetical protein	NA	NC_005966.1:1507672-1508941	0_Control	SAC	OK	23.725	16.0638	-0.562591	-1.00333	0.0835	0.12479	no	-	-	-	-	-	-	-	20.7456	35.4245	15.0048	13.4476	20.328	14.4159
ACIAD_RS06970	gene-ACIAD_RS06970	1052	ABC transporter substrate-binding protein	NA	NC_005966.1:1509278-1510331	0_Control	SAC	NOTEST	11.0582	6.04574	-0.871121	0	1	1	no	-	-	-	-	-	-	-	13.1307	17.9349	2.10886	1.99982	9.38918	6.74822
ACIAD_RS06975	gene-ACIAD_RS06975	1856	ABC transporter ATP-binding protein	NA	NC_005966.1:1510569-1514255	0_Control	SAC	NOTEST	11.3893	7.64264	-0.575537	0	1	1	no	-	-	-	-	-	-	-	15.3987	12.3982	6.37101	9.07695	7.60712	6.24386
ACIAD_RS06980	gene-ACIAD_RS06980	1832	ABC transporter ATP-binding protein	NA	NC_005966.1:1510569-1514255	0_Control	SAC	OK	66.987	21.0518	-1.66994	-4.42417	5e-05	0.00014084	yes	-	-	-	-	-	-	-	62.5233	64.069	74.3688	18.4265	23.7622	20.9668
ACIAD_RS06985	gene-ACIAD_RS06985	2492	TonB-dependent receptor	NA	NC_005966.1:1514421-1516914	0_Control	SAC	NOTEST	11.7968	10.8575	-0.119705	0	1	1	no	-	-	-	-	-	-	-	12.6293	11.3249	11.4361	7.96927	12.5694	12.0338
ACIAD_RS06990	gene-ACIAD_RS06990	1262	hypothetical protein	NA	NC_005966.1:1516955-1518218	0_Control	SAC	OK	14.3984	20.2609	0.49279	0.830098	0.15415	0.213279	no	-	-	-	-	-	-	-	12.1726	14.2529	16.7696	17.5043	15.8014	27.4769
ACIAD_RS06995	gene-ACIAD_RS06995	1088	LLM class flavin-dependent oxidoreductase	NA	NC_005966.1:1518309-1519398	0_Control	SAC	OK	13.9471	6.65681	-1.06706	-1.14197	0.05285	0.0835019	no	-	-	-	-	-	-	-	8.38236	19.3211	14.1378	8.61982	6.73845	4.61216
ACIAD_RS07000	gene-ACIAD_RS07000	1076	sigma-54-dependent Fis family transcriptional regulator	NA	NC_005966.1:1519713-1520790	0_Control	SAC	OK	78.0461	57.354	-0.444433	-1.29972	0.0254	0.0435951	yes	-	-	-	-	-	-	-	82.9006	63.1496	88.088	50.5132	56.972	64.5767
ACIAD_RS07005	gene-ACIAD_RS07005	746	twin-arginine translocase subunit TatC	NA	NC_005966.1:1520819-1521979	0_Control	SAC	NOTEST	5.74441	10.6683	0.893096	0	1	1	no	-	-	-	-	-	-	-	3.51087	3.59518	10.1272	12.7799	11.4086	7.81631
ACIAD_RS07010	gene-ACIAD_RS07010	416	twin-arginine translocase subunit TatB	NA	NC_005966.1:1520819-1521979	0_Control	SAC	OK	26.1	18.2682	-0.514719	-0.392645	0.47835	0.558481	no	-	-	-	-	-	-	-	20.1374	10.2881	47.8746	22.4392	22.9041	9.4612
ACIAD_RS07015	gene-ACIAD_RS07015	215	Sec-independent protein translocase subunit TatA	NA	NC_005966.1:1521992-1522208	0_Control	SAC	OK	498.49	125.898	-1.98531	-2.58961	0.12865	0.181949	no	-	-	-	-	-	-	-	480.864	540.8	473.807	236.677	141.016	0
ACIAD_RS07020	gene-ACIAD_RS07020	755	ABC transporter ATP-binding protein	NA	NC_005966.1:1522304-1523060	0_Control	SAC	OK	45.8179	34.2955	-0.417892	-0.755434	0.19395	0.260727	no	-	-	-	-	-	-	-	79.34	28.2597	29.854	32.9677	39.2149	30.7039
ACIAD_RS07025	gene-ACIAD_RS07025	788	ABC transporter permease	NA	NC_005966.1:1523094-1524722	0_Control	SAC	NOTEST	0	5.44536	Inf	0	1	1	yeS	-	-	-	-	-	-	-	0	0	0	7.38191	1.75229	7.20187
ACIAD_RS07030	gene-ACIAD_RS07030	839	ABC transporter permease	NA	NC_005966.1:1523094-1524722	0_Control	SAC	NOTEST	0	1.84817	Inf	0	1	1	yeS	-	-	-	-	-	-	-	0	0	0	0	1.59991	3.94459
ACIAD_RS07035	gene-ACIAD_RS07035	1073	nitrate ABC transporter substrate-binding protein	NA	NC_005966.1:1524725-1525799	0_Control	SAC	NOTEST	7.17206	3.9564	-0.858197	0	1	1	no	-	-	-	-	-	-	-	8.53323	10.927	2.05591	2.92464	8.00525	0.939321
ACIAD_RS07040	gene-ACIAD_RS07040	1127	LLM class flavin-dependent oxidoreductase	NA	NC_005966.1:1526114-1527242	0_Control	SAC	OK	4.63521	12.9868	1.48633	1.47945	0.0246	0.0424172	yes	-	-	-	-	-	-	-	4.00698	4.10499	5.79366	11.9071	18.2408	8.81237
ACIAD_RS07045	gene-ACIAD_RS07045	827	energy transducer TonB	NA	NC_005966.1:1527438-1528266	0_Control	SAC	NOTEST	0	1.00421	Inf	0	1	1	yeS	-	-	-	-	-	-	-	0	0	0	1.37929	1.63333	0
ACIAD_RS07050	gene-ACIAD_RS07050	734	MotA/TolQ/ExbB proton channel family protein	NA	NC_005966.1:1528290-1529429	0_Control	SAC	NOTEST	9.58322	8.54061	-0.166171	0	1	1	no	-	-	-	-	-	-	-	10.7883	11.0471	6.91434	9.81495	7.79529	8.01159
ACIAD_RS07055	gene-ACIAD_RS07055	404	biopolymer transporter ExbD	NA	NC_005966.1:1528290-1529429	0_Control	SAC	OK	132.187	78.7582	-0.747081	-1.18885	0.0471	0.0757001	no	-	-	-	-	-	-	-	107.991	165.481	123.09	52.8327	86.4544	96.9875
ACIAD_RS07060	gene-ACIAD_RS07060	1583	ABC transporter substrate-binding protein	NA	NC_005966.1:1529493-1531077	0_Control	SAC	NOTEST	7.00468	7.0203	0.00321481	0	1	1	no	-	-	-	-	-	-	-	5.29372	6.78034	8.93998	10.9138	4.93664	5.21043
ACIAD_RS07065	gene-ACIAD_RS07065	2612	hypothetical protein	NA	NC_005966.1:1531362-1533975	0_Control	SAC	NOTEST	8.45944	4.68152	-0.853584	0	1	1	no	-	-	-	-	-	-	-	8.24348	8.44817	8.68668	3.4396	6.36272	4.24225
ACIAD_RS07070	gene-ACIAD_RS07070	2330	TonB-dependent receptor	NA	NC_005966.1:1534222-1536553	0_Control	SAC	NOTEST	10.6688	7.46267	-0.51563	0	1	1	no	-	-	-	-	-	-	-	8.50504	8.71597	14.7853	5.07308	7.67806	9.63687
ACIAD_RS07075	gene-ACIAD_RS07075	1193	LLM class flavin-dependent oxidoreductase	NA	NC_005966.1:1536571-1537765	0_Control	SAC	OK	24.6211	14.4532	-0.768505	-1.29793	0.02785	0.0474452	yes	-	-	-	-	-	-	-	35.4312	11.4629	26.9692	14.4992	23.9445	4.9159
tcuB	gene-ACIAD_RS07080	1127	tricarballylate utilization 4Fe-4S protein TcuB	with CitA (TcuA) catalyzes the oxidation of tricarballylate to cis-aconitate%3B originally thought to be involved in citrate utilization	NC_005966.1:1537888-1540412	0_Control	SAC	NOTEST	7.96661	7.2206	-0.141846	0	1	1	no	-	-	-	-	-	-	-	10.0175	6.15749	7.72488	6.41152	6.43792	8.81237
ACIAD_RS07085	gene-ACIAD_RS07085	1406	FAD-dependent tricarballylate dehydrogenase TcuA	catalyzes the oxidation of tricarballylate to cis-aconitate%3B FAD-dependent%3B required for the utilization of tricarballylate as a carbon and energy source by S. enterica	NC_005966.1:1537888-1540412	0_Control	SAC	NOTEST	2.03235	2.97265	0.548601	0	1	1	no	-	-	-	-	-	-	-	6.09704	0	0	0.697893	4.88072	3.33933
ACIAD_RS07090	gene-ACIAD_RS07090	929	LysR family transcriptional regulator	NA	NC_005966.1:1540515-1541445	0_Control	SAC	NOTEST	9.47592	1.55674	-2.60574	0	1	1	no	-	-	-	-	-	-	-	12.8946	10.5662	4.96699	3.53059	0	1.13962
ACIAD_RS07095	gene-ACIAD_RS07095	794	ABC transporter substrate-binding protein	NA	NC_005966.1:1541576-1542371	0_Control	SAC	NOTEST	11.5812	9.51682	-0.283239	0	1	1	no	-	-	-	-	-	-	-	16.0345	3.2842	15.4251	10.2239	6.9315	11.395
ACIAD_RS07100	gene-ACIAD_RS07100	1310	MFS transporter	is involved in the uptake of citrate and the transport of protons into the cell	NC_005966.1:1542460-1543771	0_Control	SAC	OK	17.4778	10.0216	-0.802405	-1.20723	0.0437	0.0708848	no	-	-	-	-	-	-	-	13.2877	11.9123	27.2334	7.60157	11.5349	10.9285
ACIAD_RS07105	gene-ACIAD_RS07105	929	LysR family transcriptional regulator	NA	NC_005966.1:1544039-1544969	0_Control	SAC	OK	24.9564	24.0834	-0.0513745	-0.0847471	0.8748	0.898907	no	-	-	-	-	-	-	-	12.8946	39.6233	22.3514	17.653	24.9669	29.6302
ACIAD_RS07110	gene-ACIAD_RS07110	455	helix-turn-helix transcriptional regulator	NA	NC_005966.1:1545289-1545745	0_Control	SAC	OK	57.3603	61.2728	0.0951949	0.137824	0.81245	0.850767	no	-	-	-	-	-	-	-	49.505	67.486	55.0897	48.0778	55.5453	80.1953
ACIAD_RS07115	gene-ACIAD_RS07115	866	metal-dependent hydrolase	NA	NC_005966.1:1545908-1546775	0_Control	SAC	NOTEST	4.82211	2.72037	-0.825862	0	1	1	no	-	-	-	-	-	-	-	2.83829	11.628	0	2.58835	3.05899	2.51377
ACIAD_RS07120	gene-ACIAD_RS07120	680	glutathione S-transferase family protein	NA	NC_005966.1:1546901-1548346	0_Control	SAC	OK	169.327	175.581	0.0523254	0.16641	0.7706	0.815643	no	-	-	-	-	-	-	-	133.222	165.334	209.424	163.214	217.302	146.226
ACIAD_RS07125	gene-ACIAD_RS07125	767	SDR family NAD(P)-dependent oxidoreductase	NA	NC_005966.1:1546901-1548346	0_Control	SAC	OK	17.7751	22.2046	0.321001	0.275541	0.60545	0.674657	no	-	-	-	-	-	-	-	26.9686	6.90433	19.4524	26.0873	25.5335	14.993
ACIAD_RS07130	gene-ACIAD_RS07130	665	hypothetical protein	NA	NC_005966.1:1548347-1549013	0_Control	SAC	OK	71.0741	23.5859	-1.5914	-2.43414	0.0007	0.00163005	yes	-	-	-	-	-	-	-	54.332	102.694	56.1964	30.3628	27.2972	13.0976
ACIAD_RS07135	gene-ACIAD_RS07135	1013	hypothetical protein	NA	NC_005966.1:1550415-1553426	0_Control	SAC	OK	68.1516	28.2028	-1.27291	-2.1947	0.00015	0.00039319	yes	-	-	-	-	-	-	-	55.1715	89.4838	59.7994	24.1492	32.0798	28.3793
ACIAD_RS07140	gene-ACIAD_RS07140	776	PIG-L family deacetylase	NA	NC_005966.1:1550415-1553426	0_Control	SAC	OK	173.732	28.331	-2.61641	-5.02132	5e-05	0.00014084	yes	-	-	-	-	-	-	-	198.871	162.926	159.398	27.1632	26.8869	30.9428
ACIAD_RS07145	gene-ACIAD_RS07145	599	methyltransferase domain-containing protein	NA	NC_005966.1:1550415-1553426	0_Control	SAC	OK	109.699	20.0334	-2.45307	-3.06683	0.0004	0.000967721	yes	-	-	-	-	-	-	-	133.565	91.1413	104.39	13.4442	24.3705	22.2854
ACIAD_RS07150	gene-ACIAD_RS07150	644	glycosyltransferase	NA	NC_005966.1:1550415-1553426	0_Control	SAC	OK	43.4473	7.54384	-2.5259	-1.98621	0.01325	0.0245343	yes	-	-	-	-	-	-	-	43.9641	31.5057	54.8722	7.97941	4.79349	9.85863
ACIAD_RS07155	gene-ACIAD_RS07155	263	MarR family transcriptional regulator	NA	NC_005966.1:1553920-1554184	0_Control	SAC	OK	81.871	106.703	0.382174	0.269722	0.62965	0.695389	no	-	-	-	-	-	-	-	49.5471	103.149	92.9173	130.247	70.8732	118.988
ACIAD_RS07160	gene-ACIAD_RS07160	191	hypothetical protein	NA	NC_005966.1:1554215-1554407	0_Control	SAC	NOTEST	0	0	0	0	1	1	no	-	-	-	-	-	-	-	0	0	0	0	0	0
ACIAD_RS07165	gene-ACIAD_RS07165	974	flavin reductase	NA	NC_005966.1:1554407-1555382	0_Control	SAC	OK	288.655	142.844	-1.01491	-4.48714	5e-05	0.00014084	yes	-	-	-	-	-	-	-	297.769	260.379	307.815	137.057	166.468	125.006
ACIAD_RS07175	gene-ACIAD_RS07175	764	SDR family NAD(P)-dependent oxidoreductase	NA	NC_005966.1:1556546-1558501	0_Control	SAC	NOTEST	3.30379	3.86875	0.227746	0	1	1	no	-	-	-	-	-	-	-	3.39036	0	6.52101	3.08647	5.50355	3.01624
ACIAD_RS07180	gene-ACIAD_RS07180	1193	acyl-CoA dehydrogenase	NA	NC_005966.1:1556546-1558501	0_Control	SAC	NOTEST	7.42392	9.53121	0.360479	0	1	1	no	-	-	-	-	-	-	-	3.7296	9.55243	8.98972	5.97027	11.9722	10.6511
ACIAD_RS07185	gene-ACIAD_RS07185	1064	phosphotransferase family protein	NA	NC_005966.1:1558504-1562491	0_Control	SAC	NOTEST	6.44412	6.65722	0.0469372	0	1	1	no	-	-	-	-	-	-	-	6.46979	6.62775	6.23481	9.85452	3.46887	6.64828
ACIAD_RS07190	gene-ACIAD_RS07190	794	enoyl-CoA hydratase/isomerase family protein	NA	NC_005966.1:1558504-1562491	0_Control	SAC	NOTEST	5.22294	7.0159	0.425766	0	1	1	no	-	-	-	-	-	-	-	6.4138	0	9.25504	7.30282	5.19862	8.54627
ACIAD_RS07195	gene-ACIAD_RS07195	1163	acetyl-CoA C-acyltransferase	Catalyzes the synthesis of acetoacetyl coenzyme A from two molecules of acetyl coenzyme A. It can also act as a thiolase%2C catalyzing the reverse reaction and generating two-carbon units from the four-carbon product of fatty acid oxidation	NC_005966.1:1558504-1562491	0_Control	SAC	OK	12.7068	11.7142	-0.117338	-0.148283	0.79055	0.832114	no	-	-	-	-	-	-	-	11.5523	9.86261	16.7055	12.3261	9.27505	13.5416
ACIAD_RS07200	gene-ACIAD_RS07200	974	nitronate monooxygenase	NA	NC_005966.1:1558504-1562491	0_Control	SAC	NOTEST	6.41604	8.91217	0.474095	0	1	1	no	-	-	-	-	-	-	-	12.1044	2.4798	4.66387	2.2106	11.7048	12.8211
ACIAD_RS07205	gene-ACIAD_RS07205	776	hypothetical protein	Catalyzes the reversible hydration of unsaturated fatty acyl-CoA to beta-hydroxyacyl-CoA	NC_005966.1:1562523-1563300	0_Control	SAC	NOTEST	9.92337	4.27198	-1.21593	0	1	1	no	-	-	-	-	-	-	-	6.62903	13.5772	9.5639	3.01814	5.37739	4.4204
ACIAD_RS07210	gene-ACIAD_RS07210	1553	acyl-CoA synthetase	activates fatty acids by binding to coenzyme A	NC_005966.1:1563340-1564894	0_Control	SAC	NOTEST	9.46333	7.93248	-0.254577	0	1	1	no	-	-	-	-	-	-	-	13.5366	8.32218	6.53123	6.20115	12.2655	5.33074
ACIAD_RS07215	gene-ACIAD_RS07215	866	transporter	NA	NC_005966.1:1565350-1566217	0_Control	SAC	OK	102.604	67.4353	-0.605511	-1.70458	0.00425	0.00860675	yes	-	-	-	-	-	-	-	99.34	104.652	103.819	71.1796	65.7682	65.3579
ACIAD_RS07220	gene-ACIAD_RS07220	1220	cytochrome P450	NA	NC_005966.1:1566262-1567483	0_Control	SAC	OK	70.4009	17.5819	-2.0015	-4.17307	5e-05	0.00014084	yes	-	-	-	-	-	-	-	68.9108	70.6002	71.6918	17.4204	19.3969	15.9285
ACIAD_RS07225	gene-ACIAD_RS07225	845	helix-turn-helix transcriptional regulator	NA	NC_005966.1:1567493-1568339	0_Control	SAC	OK	45.6466	20.1818	-1.17746	-1.932	0.00235	0.00502153	yes	-	-	-	-	-	-	-	70.4818	24.0621	42.3959	18.7412	30.0904	11.7137
ACIAD_RS07230	gene-ACIAD_RS07230	1463	aldehyde dehydrogenase	NA	NC_005966.1:1568498-1569962	0_Control	SAC	NOTEST	7.28664	4.91955	-0.566727	0	1	1	no	-	-	-	-	-	-	-	8.71945	8.93415	4.20632	3.32763	6.97633	4.4547
ACIAD_RS07235	gene-ACIAD_RS07235	1115	NAD(P)-dependent alcohol dehydrogenase	NA	NC_005966.1:1569991-1571107	0_Control	SAC	NOTEST	9.4462	3.11297	-1.60144	0	1	1	no	-	-	-	-	-	-	-	12.1857	8.32246	7.83041	5.57044	1.08792	2.68055
ACIAD_RS07240	gene-ACIAD_RS07240	314	2Fe-2S iron-sulfur cluster binding domain-containing protein	NA	NC_005966.1:1571126-1571441	0_Control	SAC	NOTEST	15.6731	12.9468	-0.275695	0	1	1	no	-	-	-	-	-	-	-	0	47.0193	0	9.9976	28.8428	0
ACIAD_RS07245	gene-ACIAD_RS07245	1241	pyridine nucleotide-disulfide oxidoreductase	NA	NC_005966.1:1571441-1572683	0_Control	SAC	OK	26.5253	26.0772	-0.0245812	-0.0503247	0.9173	0.932086	no	-	-	-	-	-	-	-	23.0804	29.1033	27.3923	22.7428	31.3249	24.164
ACIAD_RS07250	gene-ACIAD_RS07250	617	TetR/AcrR family transcriptional regulator	NA	NC_005966.1:1572741-1573359	0_Control	SAC	OK	286.306	115.018	-1.31569	-4.03016	5e-05	0.00014084	yes	-	-	-	-	-	-	-	230.836	356.851	271.23	132.397	100.394	112.264
ACIAD_RS07255	gene-ACIAD_RS07255	1952	cysteine desulfurase	NA	NC_005966.1:1573643-1576503	0_Control	SAC	OK	25.0735	11.0224	-1.18573	-2.14361	0.0017	0.00373424	yes	-	-	-	-	-	-	-	21.8032	22.3427	31.0747	14.759	6.07319	12.235
ACIAD_RS07260	gene-ACIAD_RS07260	932	hypothetical protein	NA	NC_005966.1:1573643-1576503	0_Control	SAC	OK	26.4871	11.4974	-1.20398	-1.18968	0.04685	0.0754202	no	-	-	-	-	-	-	-	20.5419	34.1915	24.7278	8.20265	13.8093	12.4804
ACIAD_RS07265	gene-ACIAD_RS07265	926	serine acetyltransferase	NA	NC_005966.1:1576757-1577684	0_Control	SAC	OK	40.4136	20.1879	-1.00135	-1.74742	0.0048	0.00964852	yes	-	-	-	-	-	-	-	31.0822	47.7556	42.4031	23.6393	20.8984	16.0259
ACIAD_RS07270	gene-ACIAD_RS07270	494	rhodanese-like domain-containing protein	NA	NC_005966.1:1577734-1578229	0_Control	SAC	OK	162.732	20.2297	-3.00796	-3.57829	0.0001	0.000272669	yes	-	-	-	-	-	-	-	181.675	192.975	113.547	18.8674	19.4164	22.4052
ACIAD_RS07275	gene-ACIAD_RS07275	1625	ABC transporter permease	NA	NC_005966.1:1578606-1580232	0_Control	SAC	NOTEST	1.73219	2.6309	0.602963	0	1	1	no	-	-	-	-	-	-	-	2.56662	2.62994	0	2.35207	2.73461	2.80603
ACIAD_RS07280	gene-ACIAD_RS07280	815	ABC transporter ATP-binding protein	NA	NC_005966.1:1580241-1581057	0_Control	SAC	NOTEST	3.16444	4.28566	0.437568	0	1	1	no	-	-	-	-	-	-	-	0	9.49332	0	8.44664	1.66818	2.74217
ACIAD_RS07285	gene-ACIAD_RS07285	845	energy transducer TonB	NA	NC_005966.1:1581069-1581915	0_Control	SAC	NOTEST	0	0	0	0	1	1	no	-	-	-	-	-	-	-	0	0	0	0	0	0
ACIAD_RS07290	gene-ACIAD_RS07290	734	MotA/TolQ/ExbB proton channel family protein	NA	NC_005966.1:1581951-1583093	0_Control	SAC	OK	16.8617	23.6382	0.487376	0.558427	0.33225	0.411416	no	-	-	-	-	-	-	-	21.5765	22.0941	6.91434	17.9941	27.2835	25.6371
ACIAD_RS07295	gene-ACIAD_RS07295	407	biopolymer transporter ExbD	NA	NC_005966.1:1581951-1583093	0_Control	SAC	OK	24.4498	12.4453	-0.974225	-0.496588	0.42735	0.509914	no	-	-	-	-	-	-	-	10.6069	32.5088	30.2339	14.1604	18.1698	5.00574
ACIAD_RS07300	gene-ACIAD_RS07300	797	Crp/Fnr family transcriptional regulator	NA	NC_005966.1:1583249-1584047	0_Control	SAC	OK	19.0602	28.0426	0.557056	0.806547	0.16245	0.222799	no	-	-	-	-	-	-	-	9.56891	26.1323	21.4795	20.3389	24.1266	39.6624
ACIAD_RS07305	gene-ACIAD_RS07305	908	TauD/TfdA family dioxygenase	NA	NC_005966.1:1584166-1585075	0_Control	SAC	NOTEST	4.49777	1.58071	-1.50864	0	1	1	no	-	-	-	-	-	-	-	5.31987	8.17344	0	1.21353	0	3.5286
ACIAD_RS07310	gene-ACIAD_RS07310	1067	hypothetical protein	NA	NC_005966.1:1585125-1586193	0_Control	SAC	NOTEST	3.56426	3.62137	0.0229302	0	1	1	no	-	-	-	-	-	-	-	2.14878	4.40249	4.14152	6.87332	1.15203	2.83875
ACIAD_RS07315	gene-ACIAD_RS07315	2288	TonB-dependent receptor	NA	NC_005966.1:1586228-1588517	0_Control	SAC	NOTEST	5.48057	3.87276	-0.500966	0	1	1	no	-	-	-	-	-	-	-	6.0756	5.33678	5.02934	3.98216	4.6097	3.02641
ACIAD_RS07320	gene-ACIAD_RS07320	1328	LLM class flavin-dependent oxidoreductase	NA	NC_005966.1:1588580-1589909	0_Control	SAC	NOTEST	4.89605	3.9357	-0.314999	0	1	1	no	-	-	-	-	-	-	-	3.26699	6.69452	4.72663	2.9906	5.2347	3.58179
ACIAD_RS07325	gene-ACIAD_RS07325	998	L-glyceraldehyde 3-phosphate reductase	NA	NC_005966.1:1589920-1590919	0_Control	SAC	OK	24.8811	16.5409	-0.589009	-0.9166	0.10585	0.153875	no	-	-	-	-	-	-	-	14.0657	31.218	29.3595	18.1999	13.8453	17.5776
ACIAD_RS07330	gene-ACIAD_RS07330	2477	TonB-dependent receptor	NA	NC_005966.1:1590985-1593463	0_Control	SAC	OK	14.5073	11.7058	-0.309562	-0.666009	0.2492	0.323342	no	-	-	-	-	-	-	-	9.5355	17.1013	16.8852	10.5752	11.3887	13.1534
ACIAD_RS07335	gene-ACIAD_RS07335	1664	arylsulfatase	NA	NC_005966.1:1593687-1595352	0_Control	SAC	NOTEST	4.14787	5.2813	0.34852	0	1	1	no	-	-	-	-	-	-	-	4.99269	3.83694	3.614	3.43189	5.3181	7.09391
ACIAD_RS07340	gene-ACIAD_RS07340	821	Crp/Fnr family transcriptional regulator	NA	NC_005966.1:1595469-1596291	0_Control	SAC	OK	40.5154	13.2016	-1.61776	-2.25461	0.0018	0.00393363	yes	-	-	-	-	-	-	-	36.6956	40.7136	44.1371	12.5405	14.8551	12.2093
ACIAD_RS07345	gene-ACIAD_RS07345	953	TauD/TfdA family dioxygenase	NA	NC_005966.1:1596512-1597466	0_Control	SAC	NOTEST	6.59428	4.09144	-0.688605	0	1	1	no	-	-	-	-	-	-	-	7.47646	5.1055	7.20088	2.27517	6.69762	3.30153
ACIAD_RS07350	gene-ACIAD_RS07350	1103	hypothetical protein	NA	NC_005966.1:1597539-1598643	0_Control	SAC	OK	17.5746	9.5334	-0.882429	-1.15505	0.05145	0.0815924	no	-	-	-	-	-	-	-	10.2959	12.6571	29.7708	9.41226	11.0327	8.15526
ACIAD_RS07355	gene-ACIAD_RS07355	884	LysR family transcriptional regulator	NA	NC_005966.1:1598766-1599651	0_Control	SAC	OK	23.7365	22.6626	-0.06679	-0.103898	0.8624	0.889229	no	-	-	-	-	-	-	-	30.349	16.9552	23.9051	17.6167	22.2884	28.0827
ACIAD_RS07360	gene-ACIAD_RS07360	1517	CoA-acylating methylmalonate-semialdehyde dehydrogenase	NA	NC_005966.1:1599811-1601329	0_Control	SAC	OK	37.889	11.9857	-1.66047	-3.18921	0.0001	0.000272669	yes	-	-	-	-	-	-	-	41.7542	35.6526	36.2603	10.8378	17.8091	7.3102
ACIAD_RS07365	gene-ACIAD_RS07365	893	3-hydroxyisobutyrate dehydrogenase	NA	NC_005966.1:1601343-1602237	0_Control	SAC	OK	34.8736	11.0302	-1.66068	-2.19236	0.00295	0.00618401	yes	-	-	-	-	-	-	-	29.931	22.2958	52.3941	16.135	7.32507	9.63039
ACIAD_RS07370	gene-ACIAD_RS07370	1643	AMP-binding protein	NA	NC_005966.1:1602315-1603959	0_Control	SAC	OK	59.3055	23.5663	-1.33144	-3.61369	5e-05	0.00014084	yes	-	-	-	-	-	-	-	54.4745	62.3094	61.1327	27.8643	19.5693	23.2652
ACIAD_RS07375	gene-ACIAD_RS07375	1127	acyl-CoA dehydrogenase	NA	NC_005966.1:1604040-1605168	0_Control	SAC	OK	34.9398	11.8797	-1.55637	-2.4921	0.00085	0.00195947	yes	-	-	-	-	-	-	-	38.0663	18.4725	48.2805	8.24338	5.36494	22.0309
ACIAD_RS07380	gene-ACIAD_RS07380	773	enoyl-CoA hydratase	Catalyzes the reversible hydration of unsaturated fatty acyl-CoA to beta-hydroxyacyl-CoA	NC_005966.1:1605220-1605994	0_Control	SAC	OK	16.4913	7.8968	-1.06236	-1.01482	0.0876	0.13046	no	-	-	-	-	-	-	-	19.9989	10.2401	19.2348	7.58733	7.21118	8.89188
ACIAD_RS07385	gene-ACIAD_RS07385	1028	enoyl-CoA hydratase/isomerase family protein	NA	NC_005966.1:1606006-1607035	0_Control	SAC	OK	131.551	52.7549	-1.31824	-3.98148	5e-05	0.00014084	yes	-	-	-	-	-	-	-	139.815	120.123	134.714	48.4162	64.1284	45.72
ACIAD_RS07390	gene-ACIAD_RS07390	1043	AraC family transcriptional regulator	NA	NC_005966.1:1607106-1608150	0_Control	SAC	OK	33.7096	22.9158	-0.556814	-1.0406	0.0697	0.106952	no	-	-	-	-	-	-	-	35.4075	29.4705	36.2507	22.2427	20.1792	26.3256
ACIAD_RS07395	gene-ACIAD_RS07395	1643	AMP-binding protein	NA	NC_005966.1:1608591-1610235	0_Control	SAC	OK	79.8928	13.8257	-2.53071	-5.78473	5e-05	0.00014084	yes	-	-	-	-	-	-	-	77.2778	80.4829	81.9178	15.6737	14.1708	11.6326
ACIAD_RS07400	gene-ACIAD_RS07400	1181	acetyl-CoA C-acyltransferase	Catalyzes the synthesis of acetoacetyl coenzyme A from two molecules of acetyl coenzyme A. It can also act as a thiolase%2C catalyzing the reverse reaction and generating two-carbon units from the four-carbon product of fatty acid oxidation	NC_005966.1:1610287-1611469	0_Control	SAC	OK	44.5609	12.2921	-1.85805	-3.19223	5e-05	0.00014084	yes	-	-	-	-	-	-	-	52.8799	42.5662	38.2366	14.683	8.08465	14.1086
ACIAD_RS07405	gene-ACIAD_RS07405	1127	acyl-CoA dehydrogenase	NA	NC_005966.1:1611485-1612613	0_Control	SAC	OK	84.7695	26.0007	-1.70499	-4.04463	5e-05	0.00014084	yes	-	-	-	-	-	-	-	76.1327	73.8899	104.286	21.9823	22.5327	33.487
ACIAD_RS07410	gene-ACIAD_RS07410	1208	GTP-binding protein	NA	NC_005966.1:1612688-1613897	0_Control	SAC	OK	46.277	79.006	0.771668	2.28834	0.0002	0.000512103	yes	-	-	-	-	-	-	-	55.0774	39.4991	44.2545	65.5014	93.2923	78.2245
ACIAD_RS07415	gene-ACIAD_RS07415	644	nitrile hydratase subunit beta	NA	NC_005966.1:1613937-1614582	0_Control	SAC	OK	33.714	186.749	2.46968	4.81143	5e-05	0.00014084	yes	-	-	-	-	-	-	-	17.5857	54.0097	29.5466	215.444	165.375	179.427
ACIAD_RS07420	gene-ACIAD_RS07420	599	nitrile hydratase subunit alpha	NA	NC_005966.1:1614624-1615224	0_Control	SAC	OK	3.26946	70.4966	4.43043	2.49207	0.0746	0.11319	no	-	-	-	-	-	-	-	0	5.06341	4.74499	69.4615	59.5724	82.4559
ACIAD_RS07425	gene-ACIAD_RS07425	1514	amidase	catalyzes the hydrolysis of a monocarboxylic acid amid to form a monocarboxylate and ammonia	NC_005966.1:1615308-1616823	0_Control	SAC	NOTEST	6.08148	9.54125	0.649756	0	1	1	no	-	-	-	-	-	-	-	6.97542	8.57676	2.69225	8.30712	11.1571	9.1595
ACIAD_RS07430	gene-ACIAD_RS07430	878	transporter	NA	NC_005966.1:1616960-1617839	0_Control	SAC	NOTEST	5.64767	9.41941	0.73798	0	1	1	no	-	-	-	-	-	-	-	0	14.262	2.68097	11.4305	4.50045	12.3272
ACIAD_RS07435	gene-ACIAD_RS07435	1049	phenylacetaldoxime dehydratase family protein	NA	NC_005966.1:1617923-1618973	0_Control	SAC	NOTEST	2.84883	11.6074	2.0266	0	1	1	no	-	-	-	-	-	-	-	2.19656	0	6.34993	16.0574	12.9587	5.806
ACIAD_RS07440	gene-ACIAD_RS07440	959	AraC family transcriptional regulator	NA	NC_005966.1:1619390-1620350	0_Control	SAC	OK	62.0379	24.9763	-1.31259	-2.67662	0.0001	0.000272669	yes	-	-	-	-	-	-	-	59.3128	50.6295	76.1714	18.0507	25.2348	31.6433
ACIAD_RS07445	gene-ACIAD_RS07445	959	sigma-54-dependent Fis family transcriptional regulator	NA	NC_005966.1:1620782-1621742	0_Control	SAC	OK	161.024	164.127	0.0275368	0.113066	0.8419	0.872165	no	-	-	-	-	-	-	-	153.225	182.266	147.582	152.303	175.316	164.764
ACIAD_RS07450	gene-ACIAD_RS07450	773	sulfite exporter TauE/SafE family protein	NA	NC_005966.1:1621988-1622762	0_Control	SAC	OK	32.1687	17.6981	-0.86206	-1.20877	0.0443	0.0717021	no	-	-	-	-	-	-	-	59.9968	20.4802	16.029	19.7271	12.6196	20.7477
ACIAD_RS07455	gene-ACIAD_RS07455	560	lipocalin family protein	NA	NC_005966.1:1622966-1623527	0_Control	SAC	OK	44.6093	18.5364	-1.26698	-1.43855	0.02255	0.0391768	yes	-	-	-	-	-	-	-	27.7443	79.4985	26.585	15.0514	30.5096	10.0481
ACIAD_RS07460	gene-ACIAD_RS07460	971	acyl-CoA desaturase	NA	NC_005966.1:1623652-1624624	0_Control	SAC	OK	31.2617	25.2935	-0.305629	-0.551127	0.3362	0.415273	no	-	-	-	-	-	-	-	26.739	24.8997	42.1463	33.294	22.2014	20.385
ACIAD_RS07465	gene-ACIAD_RS07465	1259	FAD-dependent oxidoreductase	NA	NC_005966.1:1624638-1625898	0_Control	SAC	OK	29.2028	14.1293	-1.04742	-1.84462	0.00305	0.00637125	yes	-	-	-	-	-	-	-	27.905	42.8845	16.8188	18.3535	10.2549	13.7795
ACIAD_RS07470	gene-ACIAD_RS07470	788	DUF1365 domain-containing protein	NA	NC_005966.1:1625910-1626699	0_Control	SAC	OK	39.5909	19.3965	-1.02937	-1.57689	0.0131	0.0242867	yes	-	-	-	-	-	-	-	51.8718	23.2407	43.6602	26.5749	15.7706	15.8441
ACIAD_RS07475	gene-ACIAD_RS07475	1199	class I SAM-dependent methyltransferase	NA	NC_005966.1:1626702-1627902	0_Control	SAC	OK	35.7153	20.9705	-0.768182	-1.53775	0.0101	0.0190927	yes	-	-	-	-	-	-	-	48.1815	30.3767	28.5878	27.9706	17.8445	17.0964
ACIAD_RS07480	gene-ACIAD_RS07480	779	DUF1295 domain-containing protein	NA	NC_005966.1:1627935-1628715	0_Control	SAC	OK	47.7532	14.8561	-1.68455	-2.32117	0.0016	0.00353018	yes	-	-	-	-	-	-	-	39.5529	37.1298	66.577	7.50381	10.6935	26.371
ACIAD_RS07485	gene-ACIAD_RS07485	1055	class I SAM-dependent methyltransferase	NA	NC_005966.1:1628728-1629784	0_Control	SAC	OK	44.0199	42.2379	-0.0596205	-0.140561	0.8053	0.845253	no	-	-	-	-	-	-	-	41.4276	40.2052	50.427	38.8539	45.6011	42.2585
ACIAD_RS07490	gene-ACIAD_RS07490	1328	HAMP domain-containing histidine kinase	NA	NC_005966.1:1629826-1631155	0_Control	SAC	OK	115.071	71.0906	-0.6948	-2.61487	5e-05	0.00014084	yes	-	-	-	-	-	-	-	111.078	123.849	110.288	70.2791	78.5205	64.4721
ACIAD_RS07495	gene-ACIAD_RS07495	686	response regulator transcription factor	NA	NC_005966.1:1631168-1631855	0_Control	SAC	OK	145.354	107.845	-0.43061	-1.25421	0.0316	0.0530162	no	-	-	-	-	-	-	-	123.466	167.192	145.405	121.238	86.5837	115.714
ACIAD_RS07500	gene-ACIAD_RS07500	500	hypothetical protein	NA	NC_005966.1:1631874-1632920	0_Control	SAC	OK	43.0493	24.054	-0.839714	-0.863804	0.14975	0.207866	no	-	-	-	-	-	-	-	54.6132	41.8984	32.6362	33.8111	22.7361	15.6147
ACIAD_RS07505	gene-ACIAD_RS07505	572	nuclear transport factor 2 family protein	NA	NC_005966.1:1631874-1632920	0_Control	SAC	OK	56.6788	35.1236	-0.690368	-0.997356	0.0906	0.134257	no	-	-	-	-	-	-	-	85.5777	38.3172	46.1417	31.4545	35.2378	38.6787
ACIAD_RS07510	gene-ACIAD_RS07510	548	N-acetyltransferase	NA	NC_005966.1:1633009-1633558	0_Control	SAC	OK	127.912	61.2758	-1.06176	-2.13525	0.001	0.0022771	yes	-	-	-	-	-	-	-	121.059	135.675	127.002	78.1309	50.7955	54.9011
ACIAD_RS07515	gene-ACIAD_RS07515	569	helix-turn-helix transcriptional regulator	NA	NC_005966.1:1633615-1634185	0_Control	SAC	OK	139.001	99.8439	-0.477347	-1.17077	0.0464	0.0747764	no	-	-	-	-	-	-	-	97.1515	149.138	170.712	75.6781	106.714	117.139
ACIAD_RS07520	gene-ACIAD_RS07520	2150	hypothetical protein	NA	NC_005966.1:1635015-1637166	0_Control	SAC	OK	99.6049	58.2659	-0.773565	-3.43163	5e-05	0.00014084	yes	-	-	-	-	-	-	-	98.6478	104.907	95.26	63.1808	54.3945	57.2223
ACIAD_RS07525	gene-ACIAD_RS07525	845	outer membrane protein assembly factor BamE	NA	NC_005966.1:1637222-1638068	0_Control	SAC	OK	241.357	141.317	-0.772234	-3.05859	5e-05	0.00014084	yes	-	-	-	-	-	-	-	243.75	231.598	248.723	128.511	131.448	163.992
ACIAD_RS07530	gene-ACIAD_RS07530	233	hypothetical protein	NA	NC_005966.1:1638304-1638538	0_Control	SAC	OK	2318.83	1666.17	-0.476863	-1.05543	0.0719	0.109876	no	-	-	-	-	-	-	-	2706.19	1566.92	2683.4	1426.82	1793.21	1778.49
ACIAD_RS07535	gene-ACIAD_RS07535	800	undecaprenyl-diphosphate phosphatase	NA	NC_005966.1:1638582-1639383	0_Control	SAC	OK	252.766	452.118	0.838899	4.11597	5e-05	0.00014084	yes	-	-	-	-	-	-	-	282.358	198.193	277.746	463.871	447.323	445.16
ACIAD_RS07540	gene-ACIAD_RS07540	221	hypothetical protein	NA	NC_005966.1:1639713-1639935	0_Control	SAC	OK	14906.8	31545.3	1.08146	5.68506	5e-05	0.00014084	yes	-	-	-	-	-	-	-	14747.6	14557.6	15415.2	27930.2	33640.8	33065.1
ACIAD_RS07545	gene-ACIAD_RS07545	227	hypothetical protein	NA	NC_005966.1:1640134-1640362	0_Control	SAC	OK	16327.4	29734.4	0.864838	4.56312	5e-05	0.00014084	yes	-	-	-	-	-	-	-	13706.4	20189.2	15086.6	28786.3	31178.7	29238.3
ACIAD_RS07550	gene-ACIAD_RS07550	1085	tRNA (uridine(54)-C5)-methyltransferase TrmA	NA	NC_005966.1:1640613-1641699	0_Control	SAC	OK	92.7254	140.586	0.600415	2.24513	0.00025	0.000626681	yes	-	-	-	-	-	-	-	96.7393	86.1762	95.2609	143.209	160.051	118.497
putA	gene-ACIAD_RS07555	3770	trifunctional transcriptional regulator/proline dehydrogenase/L-glutamate gamma-semialdehyde dehydrogenase	proline utilization protein A%3B multifunctional protein that functions in proline catabolism in the first two enzymatic steps resulting in the conversion of proline to glutamate%3B in Escherichai coli this protein also self-regulates transcription via a DNA-binding domain at the N-terminus%3B forms dimers and is a peripherally membrane-associated protein	NC_005966.1:1642036-1645807	0_Control	SAC	OK	964.336	449.704	-1.10056	-6.78811	5e-05	0.00014084	yes	-	-	-	-	-	-	-	975.464	982.208	935.337	436.728	467.882	444.504
ACIAD_RS07560	gene-ACIAD_RS07560	503	AsnC family transcriptional regulator	NA	NC_005966.1:1645928-1646432	0_Control	SAC	OK	24.7091	39.1952	0.665637	0.764742	0.19385	0.26071	no	-	-	-	-	-	-	-	20.2469	34.5189	19.3614	48.6321	41.1847	27.7689
ACIAD_RS07565	gene-ACIAD_RS07565	1493	sodium/proline symporter PutP	NA	NC_005966.1:1646465-1647959	0_Control	SAC	OK	745.674	1005.14	0.430777	2.58127	5e-05	0.00014084	yes	-	-	-	-	-	-	-	744.691	783.382	708.949	1048.56	993.154	973.698
ACIAD_RS07570	gene-ACIAD_RS07570	701	NAD-dependent deacetylase	NA	NC_005966.1:1648339-1649041	0_Control	SAC	OK	42.0803	38.9284	-0.11232	-0.195622	0.7361	0.786738	no	-	-	-	-	-	-	-	53.946	31.5634	40.7313	33.2768	43.9364	39.572
ACIAD_RS07575	gene-ACIAD_RS07575	1295	MFS transporter	NA	NC_005966.1:1649162-1650458	0_Control	SAC	OK	188.01	436.749	1.21599	6.41645	5e-05	0.00014084	yes	-	-	-	-	-	-	-	168.457	207.112	188.462	442.499	409.531	458.217
ACIAD_RS07580	gene-ACIAD_RS07580	917	alpha/beta hydrolase	NA	NC_005966.1:1650774-1651692	0_Control	SAC	OK	165.9	80.6858	-1.03993	-3.46283	5e-05	0.00014084	yes	-	-	-	-	-	-	-	165.35	147.857	184.493	79.0377	74.8412	88.1784
ACIAD_RS07585	gene-ACIAD_RS07585	542	PadR family transcriptional regulator	NA	NC_005966.1:1651701-1652244	0_Control	SAC	OK	30.9939	35.1599	0.181946	0.232349	0.68925	0.747376	no	-	-	-	-	-	-	-	41.1532	18.047	33.7814	23.8955	38.8852	42.6989
fadH	gene-ACIAD_RS07590	2024	NADPH-dependent 2%2C4-dienoyl-CoA reductase	catalyzes the formation of trans-2- enoyl-CoA from 2%2C4-dienoyl-CoA	NC_005966.1:1652367-1654392	0_Control	SAC	OK	191.928	90.5795	-1.08331	-5.35636	5e-05	0.00014084	yes	-	-	-	-	-	-	-	190.304	211.351	174.128	88.1908	92.6919	90.8558
ACIAD_RS07595	gene-ACIAD_RS07595	1091	hypothetical protein	NA	NC_005966.1:1654513-1655605	0_Control	SAC	OK	50.8028	42.1731	-0.268586	-0.664114	0.2461	0.319598	no	-	-	-	-	-	-	-	39.6759	68.4554	44.277	49.6291	29.0955	47.7946
ACIAD_RS07600	gene-ACIAD_RS07600	899	LysR family transcriptional regulator	NA	NC_005966.1:1655793-1656693	0_Control	SAC	OK	123.382	58.7268	-1.07104	-3.06564	5e-05	0.00014084	yes	-	-	-	-	-	-	-	124.027	121.512	124.607	61.4978	47.8968	66.7859
ACIAD_RS07605	gene-ACIAD_RS07605	437	HD domain-containing protein	NA	NC_005966.1:1656799-1657237	0_Control	SAC	OK	74.2549	31.6693	-1.2294	-1.4461	0.0231	0.0400159	yes	-	-	-	-	-	-	-	45.0069	92.0072	85.7505	24.1515	45.7042	25.1521
ACIAD_RS07610	gene-ACIAD_RS07610	326	hypothetical protein	NA	NC_005966.1:1657406-1657733	0_Control	SAC	OK	2205.69	2086.33	-0.0802616	-0.39654	0.48795	0.567095	no	-	-	-	-	-	-	-	2212.92	2382.74	2021.42	1867.98	2397.11	1993.91
ACIAD_RS07615	gene-ACIAD_RS07615	947	LysR family transcriptional regulator	NA	NC_005966.1:1657740-1658688	0_Control	SAC	OK	43.395	15.7957	-1.45799	-2.35087	0.0005	0.00119034	yes	-	-	-	-	-	-	-	50.2658	41.1902	38.729	10.3244	14.8621	22.2007
ACIAD_RS07620	gene-ACIAD_RS07620	1226	acyl-CoA dehydrogenase	NA	NC_005966.1:1658939-1660166	0_Control	SAC	OK	48.3958	24.7446	-0.967764	-2.18796	0.0004	0.000967721	yes	-	-	-	-	-	-	-	50.4675	44.3185	50.4013	22.2622	25.0605	26.9113
ACIAD_RS07625	gene-ACIAD_RS07625	1544	NA	NA	NC_005966.1:1660690-1662235	0_Control	SAC	NOTEST	0	0	0	0	1	1	no	-	-	-	-	-	-	-	0	0	0	0	0	0
ACIAD_RS07630	gene-ACIAD_RS07630	76	NA	NA	NC_005966.1:1662290-1662367	0_Control	SAC	NOTEST	0	0	0	0	1	1	no	-	-	-	-	-	-	-	0	0	0	0	0	0
ACIAD_RS07635	gene-ACIAD_RS07635	75	NA	NA	NC_005966.1:1662403-1662479	0_Control	SAC	NOTEST	0	0	0	0	1	1	no	-	-	-	-	-	-	-	0	0	0	0	0	0
ACIAD_RS07640	gene-ACIAD_RS07640	2914	NA	NA	NC_005966.1:1662815-1665730	0_Control	SAC	NOTEST	0	0	0	0	1	1	no	-	-	-	-	-	-	-	0	0	0	0	0	0
rrf	gene-ACIAD_RS07645	114	NA	NA	NC_005966.1:1665906-1666021	0_Control	SAC	NOTEST	0	0	0	0	1	1	no	-	-	-	-	-	-	-	0	0	0	0	0	0
ACIAD_RS07650	gene-ACIAD_RS07650	542	GNAT family N-acetyltransferase	NA	NC_005966.1:1666353-1666896	0_Control	SAC	OK	209.641	183.22	-0.194343	-0.58489	0.30125	0.379168	no	-	-	-	-	-	-	-	246.919	162.423	219.579	164.613	200.907	184.139
ACIAD_RS07655	gene-ACIAD_RS07655	998	cysteine synthase A	NA	NC_005966.1:1666965-1667964	0_Control	SAC	OK	471.789	269.191	-0.809513	-4.20248	5e-05	0.00014084	yes	-	-	-	-	-	-	-	410.249	533.107	472.011	275.139	271.871	260.561
ACIAD_RS07660	gene-ACIAD_RS07660	590	transglycosylase	NA	NC_005966.1:1668062-1668653	0_Control	SAC	OK	188.361	119.589	-0.655414	-1.84825	0.0018	0.00393363	yes	-	-	-	-	-	-	-	147.143	223.309	194.632	112.568	111.2	135
ACIAD_RS07665	gene-ACIAD_RS07665	941	phosphatidate cytidylyltransferase	NA	NC_005966.1:1668823-1670448	0_Control	SAC	OK	43.0234	48.6138	0.176244	0.329091	0.5677	0.640972	no	-	-	-	-	-	-	-	35.4871	54.5242	39.0589	34.7067	51.7892	59.3455
ACIAD_RS07670	gene-ACIAD_RS07670	686	1-acyl-sn-glycerol-3-phosphate acyltransferase	NA	NC_005966.1:1668823-1670448	0_Control	SAC	OK	163.44	128.468	-0.347353	-0.973813	0.08975	0.133064	no	-	-	-	-	-	-	-	147.362	163.114	179.843	130.286	123.382	131.736
ACIAD_RS07675	gene-ACIAD_RS07675	440	hypothetical protein	NA	NC_005966.1:1670461-1672263	0_Control	SAC	OK	64.9182	48.3368	-0.4255	-0.486529	0.40735	0.489498	no	-	-	-	-	-	-	-	70.9359	81.574	42.2446	39.6682	59.9688	45.3735
ACIAD_RS07680	gene-ACIAD_RS07680	1364	phosphatase PAP2/dual specificity phosphatase family protein	NA	NC_005966.1:1670461-1672263	0_Control	SAC	OK	50.8368	57.6641	0.181801	0.53423	0.3518	0.43275	no	-	-	-	-	-	-	-	45.8547	50.2222	56.4336	57.9065	58.2492	56.8367
ACIAD_RS07685	gene-ACIAD_RS07685	1745	alpha/beta fold hydrolase	NA	NC_005966.1:1672278-1674024	0_Control	SAC	OK	42.185	26.5745	-0.666688	-1.84104	0.0021	0.00452623	yes	-	-	-	-	-	-	-	48.4215	30.2547	47.8789	27.066	28.9195	23.7381
ACIAD_RS07690	gene-ACIAD_RS07690	641	CDP-alcohol phosphatidyltransferase family protein	NA	NC_005966.1:1674046-1674688	0_Control	SAC	OK	70.2138	59.3175	-0.243297	-0.493357	0.39085	0.471836	no	-	-	-	-	-	-	-	57.5805	68.016	85.045	68.3248	57.9659	51.6618
ACIAD_RS07695	gene-ACIAD_RS07695	467	Cys-tRNA(Pro) deacylase	NA	NC_005966.1:1674835-1675303	0_Control	SAC	OK	583.807	397.706	-0.553788	-2.18374	0.0003	0.00074204	yes	-	-	-	-	-	-	-	664.372	639.401	447.649	371.875	428.329	392.916
ACIAD_RS07700	gene-ACIAD_RS07700	1565	histidine-type phosphatase	NA	NC_005966.1:1675454-1677020	0_Control	SAC	OK	49.7901	38.0965	-0.3862	-1.14173	0.04765	0.0762963	no	-	-	-	-	-	-	-	52.3147	43.9832	53.0723	36.2569	45.754	32.2786
ACIAD_RS07705	gene-ACIAD_RS07705	2141	HAD family hydrolase	NA	NC_005966.1:1677268-1679410	0_Control	SAC	OK	166.956	235.47	0.496076	2.63522	5e-05	0.00014084	yes	-	-	-	-	-	-	-	167.373	161.938	171.556	222.177	239.98	244.252
ACIAD_RS07710	gene-ACIAD_RS07710	692	LrgB family protein	NA	NC_005966.1:1679601-1680719	0_Control	SAC	OK	27.4096	22.2113	-0.303388	-0.381603	0.52055	0.596543	no	-	-	-	-	-	-	-	43.2294	20.1192	18.8801	23.2157	17.0804	26.3377
ACIAD_RS07715	gene-ACIAD_RS07715	428	CidA/LrgA family protein	NA	NC_005966.1:1679601-1680719	0_Control	SAC	OK	108.606	42.145	-1.36568	-1.75444	0.00945	0.0179208	yes	-	-	-	-	-	-	-	132.02	77.0995	116.7	54.7474	32.0229	39.6646
ACIAD_RS07720	gene-ACIAD_RS07720	899	LysR family transcriptional regulator	NA	NC_005966.1:1680829-1681729	0_Control	SAC	OK	125.626	83.1206	-0.595852	-1.87801	0.00195	0.00423352	yes	-	-	-	-	-	-	-	169.863	118.75	88.2632	89.7867	85.6336	73.9416
ACIAD_RS07725	gene-ACIAD_RS07725	419	YeeE/YedE family protein	NA	NC_005966.1:1681797-1682624	0_Control	SAC	OK	52.3782	55.6215	0.0866753	0.091821	0.8644	0.890983	no	-	-	-	-	-	-	-	89.1099	30.3522	37.6725	35.323	61.8601	69.6812
ACIAD_RS07730	gene-ACIAD_RS07730	410	hypothetical protein	NA	NC_005966.1:1681797-1682624	0_Control	SAC	OK	30.7471	53.1899	0.790703	0.849157	0.3003	0.378452	no	-	-	-	-	-	-	-	62.5276	0	29.7137	51.041	59.4229	49.1058
ACIAD_RS07735	gene-ACIAD_RS07735	878	MBL fold metallo-hydrolase	NA	NC_005966.1:1682628-1683507	0_Control	SAC	OK	217.037	116.582	-0.896591	-3.38959	5e-05	0.00014084	yes	-	-	-	-	-	-	-	231.15	162.587	257.373	111.765	111.011	126.971
ACIAD_RS07740	gene-ACIAD_RS07740	359	DUF202 domain-containing protein	NA	NC_005966.1:1683511-1683871	0_Control	SAC	OK	237.956	113.781	-1.06443	-1.7815	0.00525	0.0104754	yes	-	-	-	-	-	-	-	281.115	181.237	251.516	123.725	130.841	86.7772
ACIAD_RS07745	gene-ACIAD_RS07745	1712	electron transfer flavoprotein-ubiquinone oxidoreductase	NA	NC_005966.1:1684093-1685806	0_Control	SAC	OK	16.1188	29.3874	0.866458	1.92902	0.00195	0.00423352	yes	-	-	-	-	-	-	-	16.9047	19.7968	11.6547	30.4373	27.6447	30.0803
ACIAD_RS07750	gene-ACIAD_RS07750	1241	MFS transporter	NA	NC_005966.1:1685936-1687178	0_Control	SAC	NOTEST	4.07262	6.89999	0.760638	0	1	1	no	-	-	-	-	-	-	-	3.55082	1.81896	6.84808	7.31018	9.49239	3.89741
ACIAD_RS07755	gene-ACIAD_RS07755	1217	CoA transferase	NA	NC_005966.1:1687509-1688727	0_Control	SAC	OK	33.6937	21.0402	-0.679331	-1.36651	0.0208	0.036455	yes	-	-	-	-	-	-	-	30.9231	29.8176	40.3404	17.4735	18.4843	27.1627
ACIAD_RS07760	gene-ACIAD_RS07760	845	IclR family transcriptional regulator	NA	NC_005966.1:1688852-1689698	0_Control	SAC	OK	239.976	180.474	-0.411096	-1.73093	0.00295	0.00618401	yes	-	-	-	-	-	-	-	223.192	222.574	274.16	174.025	177.375	190.022
ACIAD_RS07765	gene-ACIAD_RS07765	1199	MFS transporter	NA	NC_005966.1:1689741-1690941	0_Control	SAC	OK	40.5755	40.8498	0.00972033	0.023999	0.9742	0.977477	no	-	-	-	-	-	-	-	59.3003	28.4782	33.948	33.9037	49.5681	39.0776
ACIAD_RS07770	gene-ACIAD_RS07770	1223	CoA transferase	NA	NC_005966.1:1691121-1692345	0_Control	SAC	OK	64.8944	52.8855	-0.295223	-0.874114	0.12445	0.176849	no	-	-	-	-	-	-	-	45.1977	81.4983	67.9872	64.508	42.5412	51.6073
ACIAD_RS07775	gene-ACIAD_RS07775	845	IclR family transcriptional regulator	NA	NC_005966.1:1692379-1693225	0_Control	SAC	OK	43.5285	32.2767	-0.43147	-0.817761	0.15685	0.216513	no	-	-	-	-	-	-	-	46.9879	27.0699	56.5279	29.4504	34.8415	32.5381
ACIAD_RS07780	gene-ACIAD_RS07780	1205	3-oxoadipyl-CoA thiolase	catalyzes the thiolytic cleavage of beta-ketoadipyl-CoA to succinate and acetyl-CoA	NC_005966.1:1693337-1694543	0_Control	SAC	NOTEST	6.11097	4.62729	-0.401234	0	1	1	no	-	-	-	-	-	-	-	3.68324	7.54701	7.10266	5.89649	3.94047	4.04491
ACIAD_RS07785	gene-ACIAD_RS07785	1517	3-hydroxyacyl-CoA dehydrogenase	converts 3-hydroxyadipyl-CoA to beta-ketoadipyl-CoA in phenylacetate degradation	NC_005966.1:1694563-1696081	0_Control	SAC	NOTEST	8.76943	3.18171	-1.46268	0	1	1	no	-	-	-	-	-	-	-	8.35085	8.55662	9.40081	3.18757	1.48409	4.87347
ACIAD_RS07790	gene-ACIAD_RS07790	761	SDR family oxidoreductase	NA	NC_005966.1:1696129-1696891	0_Control	SAC	NOTEST	5.72153	2.56338	-1.15836	0	1	1	no	-	-	-	-	-	-	-	3.40987	10.4756	3.27916	4.65606	0	3.03407
ACIAD_RS07795	gene-ACIAD_RS07795	785	enoyl-CoA hydratase	NA	NC_005966.1:1696923-1697709	0_Control	SAC	NOTEST	9.77519	3.91057	-1.32175	0	1	1	no	-	-	-	-	-	-	-	13.0393	10.015	6.27129	5.93768	0	5.79403
ACIAD_RS07800	gene-ACIAD_RS07800	1154	acyl-CoA dehydrogenase	NA	NC_005966.1:1698027-1699182	0_Control	SAC	NOTEST	5.81809	10.4221	0.841029	0	1	1	no	-	-	-	-	-	-	-	9.72167	3.98385	3.74876	8.89051	10.4085	11.9673
ACIAD_RS07805	gene-ACIAD_RS07805	1280	MFS transporter	NA	NC_005966.1:1699246-1700527	0_Control	SAC	OK	24.2825	11.9216	-1.02633	-1.68105	0.0077	0.0148764	yes	-	-	-	-	-	-	-	23.924	19.2589	29.6645	10.1655	17.351	8.24848
ACIAD_RS07810	gene-ACIAD_RS07810	671	3-oxoacid CoA-transferase subunit A	NA	NC_005966.1:1700816-1702159	0_Control	SAC	OK	12.332	12.2471	-0.00997416	-0.00777844	0.93985	0.950686	no	-	-	-	-	-	-	-	8.24251	16.8779	11.8757	7.48651	8.96865	20.2861
ACIAD_RS07815	gene-ACIAD_RS07815	674	3-oxoacid CoA-transferase subunit B	NA	NC_005966.1:1700816-1702159	0_Control	SAC	OK	39.6312	27.6178	-0.521041	-0.728199	0.2117	0.280917	no	-	-	-	-	-	-	-	45.0207	50.2844	23.5886	27.883	31.1669	23.8034
ACIAD_RS07820	gene-ACIAD_RS07820	1316	carbohydrate porin	NA	NC_005966.1:1702243-1703560	0_Control	SAC	OK	13.0858	13.9964	0.0970576	0.147436	0.78355	0.826788	no	-	-	-	-	-	-	-	14.8654	8.4614	15.9306	21.1664	7.05835	13.7645
ACIAD_RS07825	gene-ACIAD_RS07825	1202	MFS transporter	NA	NC_005966.1:1703578-1704781	0_Control	SAC	OK	28.6819	17.0666	-0.748965	-1.36191	0.0219	0.0382033	yes	-	-	-	-	-	-	-	27.7104	22.7116	35.6237	16.8993	14.8234	19.477
ACIAD_RS07830	gene-ACIAD_RS07830	422	PaaI family thioesterase	NA	NC_005966.1:1704818-1705241	0_Control	SAC	OK	53.8964	33.6985	-0.677505	-0.729598	0.20685	0.275954	no	-	-	-	-	-	-	-	29.2169	39.8089	92.6636	43.4521	16.5745	41.0689
ACIAD_RS07835	gene-ACIAD_RS07835	1802	acyl-CoA dehydrogenase	NA	NC_005966.1:1705545-1707348	0_Control	SAC	OK	42.2752	23.808	-0.828362	-2.26106	0.00035	0.000861427	yes	-	-	-	-	-	-	-	43.2412	39.6457	43.9386	18.7791	30.2778	22.3672
ACIAD_RS07840	gene-ACIAD_RS07840	245	hypothetical protein	NA	NC_005966.1:1707458-1707704	0_Control	SAC	NOTEST	25.5408	15.5519	-0.715708	0	1	1	no	-	-	-	-	-	-	-	0	76.6223	0	0	0	46.6558
ACIAD_RS07845	gene-ACIAD_RS07845	824	IclR family transcriptional regulator PcaU	NA	NC_005966.1:1708108-1708933	0_Control	SAC	OK	24.2386	63.7427	1.39495	2.52411	0.0002	0.000512103	yes	-	-	-	-	-	-	-	15.2114	31.1575	26.347	48.5205	73.8857	68.8219
ACIAD_RS07850	gene-ACIAD_RS07850	686	3-oxoadipate CoA-transferase subunit A	NA	NC_005966.1:1709227-1709914	0_Control	SAC	OK	17.0094	29.9585	0.816631	1.03639	0.0794	0.11944	no	-	-	-	-	-	-	-	19.9138	8.15571	22.9587	27.1429	32.4689	30.2636
ACIAD_RS07855	gene-ACIAD_RS07855	653	3-oxoadipate CoA-transferase subunit B	NA	NC_005966.1:1709924-1710578	0_Control	SAC	OK	15.8486	43.342	1.45141	1.84945	0.00775	0.0149536	yes	-	-	-	-	-	-	-	25.8042	17.6118	4.12971	35.1363	35.1436	59.7463
ACIAD_RS07860	gene-ACIAD_RS07860	1205	3-oxoadipyl-CoA thiolase	NA	NC_005966.1:1710590-1711796	0_Control	SAC	OK	22.0613	82.9434	1.91061	4.41674	5e-05	0.00014084	yes	-	-	-	-	-	-	-	16.5746	28.3013	21.308	70.7579	95.5563	82.5161
ACIAD_RS07865	gene-ACIAD_RS07865	1355	3-carboxy-cis%2Ccis-muconate cycloisomerase	NA	NC_005966.1:1711807-1713960	0_Control	SAC	OK	31.8392	40.2307	0.337492	0.793139	0.17235	0.235295	no	-	-	-	-	-	-	-	38.2549	32.6627	24.6001	40.86	40.0009	39.8313
ACIAD_RS07870	gene-ACIAD_RS07870	800	3-oxoadipate enol-lactonase 1	NA	NC_005966.1:1711807-1713960	0_Control	SAC	OK	35.8202	43.0719	0.265972	0.443762	0.44455	0.526019	no	-	-	-	-	-	-	-	34.8982	38.9888	33.5737	46.2426	30.8499	52.1232
ACIAD_RS07875	gene-ACIAD_RS07875	1355	MFS transporter	NA	NC_005966.1:1714000-1715356	0_Control	SAC	OK	29.6126	39.6521	0.421186	1.03039	0.0741	0.112661	no	-	-	-	-	-	-	-	28.6912	29.3964	30.7501	37.9414	34.8944	46.1204
ACIAD_RS07880	gene-ACIAD_RS07880	404	4-carboxymuconolactone decarboxylase	NA	NC_005966.1:1715371-1715776	0_Control	SAC	OK	17.7151	45.7605	1.36912	1.1102	0.07335	0.111805	no	-	-	-	-	-	-	-	21.5982	11.0321	20.515	33.6208	67.9284	35.7322
ACIAD_RS07885	gene-ACIAD_RS07885	725	protocatechuate 3%2C4-dioxygenase subunit beta	NA	NC_005966.1:1715797-1716523	0_Control	SAC	OK	46.2845	51.254	0.147137	0.287004	0.61355	0.681392	no	-	-	-	-	-	-	-	47.616	52.5078	38.7297	58.3033	31.7751	63.6837
ACIAD_RS07890	gene-ACIAD_RS07890	629	protocatechuate 3%2C4-dioxygenase subunit alpha	NA	NC_005966.1:1716540-1717170	0_Control	SAC	OK	59.3093	72.5796	0.291306	0.587513	0.30625	0.384488	no	-	-	-	-	-	-	-	73.0523	65.435	39.4405	78.6821	67.2892	71.7674
ACIAD_RS07895	gene-ACIAD_RS07895	872	type I 3-dehydroquinate dehydratase	NA	NC_005966.1:1717239-1718112	0_Control	SAC	OK	39.3577	25.4278	-0.630239	-1.12468	0.0559	0.0875786	no	-	-	-	-	-	-	-	25.3022	57.589	35.1818	25.6401	25.7495	24.8937
ACIAD_RS07900	gene-ACIAD_RS07900	1460	3-dehydroshikimate dehydratase	NA	NC_005966.1:1718131-1719592	0_Control	SAC	OK	67.3535	41.5031	-0.698535	-2.15274	0.0006	0.00141151	yes	-	-	-	-	-	-	-	78.668	67.1708	56.2218	39.3621	37.2995	47.8476
ACIAD_RS07905	gene-ACIAD_RS07905	1319	carbohydrate porin	NA	NC_005966.1:1719659-1720979	0_Control	SAC	OK	237.501	527.81	1.15209	6.46552	5e-05	0.00014084	yes	-	-	-	-	-	-	-	222.361	258.199	231.942	525.435	567.479	490.516
ACIAD_RS07910	gene-ACIAD_RS07910	2429	glucose/quinate/shikimate family membrane-bound PQQ-dependent dehydrogenase	NA	NC_005966.1:1721153-1723583	0_Control	SAC	OK	354.297	1093.73	1.62623	9.77932	5e-05	0.00014084	yes	-	-	-	-	-	-	-	364.609	358.676	339.608	1083.25	1131.65	1066.29
ACIAD_RS07915	gene-ACIAD_RS07915	1178	sel1 repeat family protein	NA	NC_005966.1:1723655-1724834	0_Control	SAC	OK	600.725	826.049	0.459522	2.63896	5e-05	0.00014084	yes	-	-	-	-	-	-	-	602.485	582.303	617.389	725.217	867.862	885.067
ACIAD_RS07920	gene-ACIAD_RS07920	815	p-hydroxybenzoate hydroxylase transcriptional activator	NA	NC_005966.1:1725000-1725816	0_Control	SAC	OK	21.6721	11.5617	-0.906487	-1.09525	0.0722	0.110278	no	-	-	-	-	-	-	-	27.8087	25.3155	11.892	11.2622	8.34088	15.082
ACIAD_RS07925	gene-ACIAD_RS07925	1214	4-hydroxybenzoate 3-monooxygenase	NA	NC_005966.1:1725950-1727165	0_Control	SAC	NOTEST	7.24119	6.02678	-0.26484	0	1	1	no	-	-	-	-	-	-	-	10.9476	3.73867	7.03725	3.33848	10.7349	4.007
ACIAD_RS07930	gene-ACIAD_RS07930	1742	tannase/feruloyl esterase family alpha/beta hydrolase	NA	NC_005966.1:1727212-1728955	0_Control	SAC	OK	23.5001	27.242	0.213168	0.522609	0.3604	0.440965	no	-	-	-	-	-	-	-	20.1173	21.8268	28.5562	27.1198	27.7178	26.8885
ACIAD_RS07935	gene-ACIAD_RS07935	389	PaaI family thioesterase	NA	NC_005966.1:1728977-1729367	0_Control	SAC	OK	19.8366	22.0742	0.154194	0.108801	0.8699	0.896033	no	-	-	-	-	-	-	-	11.8732	36.3777	11.259	10.5291	27.3799	28.3137
ACIAD_RS07940	gene-ACIAD_RS07940	1250	OprD family porin	NA	NC_005966.1:1729418-1730669	0_Control	SAC	NOTEST	5.8601	2.76304	-1.08467	0	1	1	no	-	-	-	-	-	-	-	5.27879	7.21106	5.09044	5.63533	1.88135	0.772441
ACIAD_RS07945	gene-ACIAD_RS07945	1139	acyl-CoA dehydrogenase	NA	NC_005966.1:1730744-1731884	0_Control	SAC	NOTEST	2.58058	4.20581	0.704687	0	1	1	no	-	-	-	-	-	-	-	0	2.02513	5.71661	1.80757	2.11692	8.69292
ACIAD_RS07950	gene-ACIAD_RS07950	1880	feruloyl-CoA synthase	catalyzes the conversion of ferulic acid to feruloyl-CoA	NC_005966.1:1731953-1733834	0_Control	SAC	OK	15.279	6.99772	-1.12659	-1.8017	0.0045	0.00907606	yes	-	-	-	-	-	-	-	11.922	25.5443	8.37063	6.45999	9.80107	4.73209
ACIAD_RS07955	gene-ACIAD_RS07955	1451	aldehyde dehydrogenase	NA	NC_005966.1:1733919-1735371	0_Control	SAC	OK	22.7067	20.5491	-0.144043	-0.296058	0.60765	0.676856	no	-	-	-	-	-	-	-	24.9498	36.0904	7.07981	20.1626	23.4873	17.9974
ACIAD_RS07960	gene-ACIAD_RS07960	833	p-hydroxycinnamoyl CoA hydratase/lyase	catalyzes the conversion of feruloyl-CoA to vanillin and acetyl-CoA	NC_005966.1:1735407-1736241	0_Control	SAC	NOTEST	6.85114	3.32876	-1.04136	0	1	1	no	-	-	-	-	-	-	-	0	6.13707	14.4163	4.09641	3.23289	2.65697
ACIAD_RS07965	gene-ACIAD_RS07965	1232	3-(3-hydroxy-phenyl)propionate transporter MhpT	NA	NC_005966.1:1736497-1737730	0_Control	SAC	OK	14.8318	10.8054	-0.456947	-0.658397	0.25335	0.328156	no	-	-	-	-	-	-	-	21.4982	9.17723	13.82	7.3761	12.4535	12.5865
ACIAD_RS07970	gene-ACIAD_RS07970	479	MarR family transcriptional regulator	NA	NC_005966.1:1737793-1738273	0_Control	SAC	OK	65.8295	60.7309	-0.116302	-0.181585	0.74615	0.795484	no	-	-	-	-	-	-	-	66.8237	45.5606	85.1042	80.082	37.2583	64.8525
ACIAD_RS07975	gene-ACIAD_RS07975	617	TetR/AcrR family transcriptional regulator	NA	NC_005966.1:1738279-1738897	0_Control	SAC	OK	63.9396	49.1414	-0.37977	-0.692557	0.23295	0.30491	no	-	-	-	-	-	-	-	70.6641	57.8677	63.287	40.5732	41.1871	65.6639
ACIAD_RS07980	gene-ACIAD_RS07980	962	metal-dependent hydrolase	NA	NC_005966.1:1739278-1740241	0_Control	SAC	OK	86.7612	17.5654	-2.30431	-4.27142	5e-05	0.00014084	yes	-	-	-	-	-	-	-	93.5219	93.2758	73.4858	17.9763	11.9028	22.8171
ACIAD_RS07985	gene-ACIAD_RS07985	827	SDR family NAD(P)-dependent oxidoreductase	NA	NC_005966.1:1740300-1741128	0_Control	SAC	NOTEST	2.00414	5.15295	1.36241	0	1	1	no	-	-	-	-	-	-	-	0	3.09985	2.91257	4.13786	3.26666	8.05432
ACIAD_RS07990	gene-ACIAD_RS07990	1529	NAD(P)/FAD-dependent oxidoreductase	NA	NC_005966.1:1741219-1742749	0_Control	SAC	OK	22.8995	18.4886	-0.30868	-0.635228	0.2702	0.347032	no	-	-	-	-	-	-	-	22.0617	24.0182	22.6186	22.7379	17.6416	15.0863
ACIAD_RS07995	gene-ACIAD_RS07995	947	class I SAM-dependent methyltransferase	NA	NC_005966.1:1742760-1743708	0_Control	SAC	OK	61.7098	37.753	-0.708909	-1.6266	0.00695	0.0135769	yes	-	-	-	-	-	-	-	50.2658	69.5084	65.3553	50.4748	28.3731	34.4111
ACIAD_RS08000	gene-ACIAD_RS08000	506	hypothetical protein	NA	NC_005966.1:1743845-1744352	0_Control	SAC	OK	1319.58	1223.85	-0.108643	-0.576289	0.31355	0.392168	no	-	-	-	-	-	-	-	1367.97	1269.69	1321.07	1046.1	1405.94	1219.53
ACIAD_RS08005	gene-ACIAD_RS08005	1388	acetyl-CoA carboxylase biotin carboxylase subunit	NA	NC_005966.1:1744416-1745805	0_Control	SAC	OK	118.081	413.099	1.80671	8.77132	5e-05	0.00014084	yes	-	-	-	-	-	-	-	109.919	117.381	126.942	424.558	416.479	398.259
ACIAD_RS08010	gene-ACIAD_RS08010	422	acetyl-CoA carboxylase biotin carboxyl carrier protein	NA	NC_005966.1:1745821-1746244	0_Control	SAC	OK	78.3478	452.376	2.52956	5.01332	5e-05	0.00014084	yes	-	-	-	-	-	-	-	48.6948	149.283	37.0654	491.009	414.362	451.758
ACIAD_RS08015	gene-ACIAD_RS08015	449	type II 3-dehydroquinate dehydratase	NA	NC_005966.1:1746271-1746721	0_Control	SAC	OK	367.918	405.791	0.141353	0.490123	0.38575	0.466812	no	-	-	-	-	-	-	-	449.799	338.374	315.58	440.943	434.028	342.402
ACIAD_RS08020	gene-ACIAD_RS08020	884	GTP cyclohydrolase I FolE2	NA	NC_005966.1:1747803-1748688	0_Control	SAC	OK	49.4563	22.8919	-1.11132	-2.00721	0.00185	0.00403403	yes	-	-	-	-	-	-	-	41.3851	56.5174	50.4664	26.4251	17.8307	24.4198
ACIAD_RS08025	gene-ACIAD_RS08025	1208	GTP-binding protein	NA	NC_005966.1:1748735-1749944	0_Control	SAC	OK	25.009	17.5231	-0.513192	-0.926751	0.11475	0.165202	no	-	-	-	-	-	-	-	22.031	28.2136	24.7825	15.1157	24.5506	12.903
ACIAD_RS08030	gene-ACIAD_RS08030	707	DUF882 domain-containing protein	NA	NC_005966.1:1750132-1750840	0_Control	SAC	OK	151.246	115.228	-0.39241	-1.19721	0.03965	0.0650225	no	-	-	-	-	-	-	-	190.191	124.635	138.913	93.3766	130.069	122.238
ACIAD_RS08035	gene-ACIAD_RS08035	1001	zinc-binding dehydrogenase	NA	NC_005966.1:1751009-1752011	0_Control	SAC	OK	175.011	212.893	0.28268	1.27286	0.02525	0.0433875	yes	-	-	-	-	-	-	-	189.138	200.922	134.974	200.482	239.441	198.756
aspA	gene-ACIAD_RS08040	1418	aspartate ammonia-lyase	catalyzes the formation of fumarate from aspartate	NC_005966.1:1752231-1753650	0_Control	SAC	OK	2303.15	1014.22	-1.18323	-7.23975	5e-05	0.00014084	yes	-	-	-	-	-	-	-	2323.46	2210.58	2375.4	1002.38	1062.7	977.593
ACIAD_RS08045	gene-ACIAD_RS08045	890	LysR family transcriptional regulator	NA	NC_005966.1:1753786-1754677	0_Control	SAC	OK	95.8653	152.376	0.668558	2.27687	0.00025	0.000626681	yes	-	-	-	-	-	-	-	73.8059	97.9938	115.796	138.398	132.472	186.259
ACIAD_RS08050	gene-ACIAD_RS08050	200	hypothetical protein	NA	NC_005966.1:1754766-1754967	0_Control	SAC	NOTEST	205.824	129.46	-0.668903	0	1	1	no	-	-	-	-	-	-	-	0	617.472	0	139.186	249.195	0
ACIAD_RS08055	gene-ACIAD_RS08055	461	winged helix-turn-helix transcriptional regulator	NA	NC_005966.1:1755161-1755623	0_Control	SAC	OK	1275.37	1432.41	0.167525	0.896018	0.1137	0.163849	no	-	-	-	-	-	-	-	1477.08	1223.02	1126.01	1422.31	1528.66	1346.26
ACIAD_RS08060	gene-ACIAD_RS08060	257	helix-turn-helix domain-containing protein	NA	NC_005966.1:1755693-1755951	0_Control	SAC	OK	922.091	482.333	-0.93488	-1.59639	0.0124	0.0231472	yes	-	-	-	-	-	-	-	557.559	1108.47	1100.24	491.586	407.488	547.923
ACIAD_RS08065	gene-ACIAD_RS08065	1004	cytochrome d ubiquinol oxidase subunit II	NA	NC_005966.1:1756088-1757093	0_Control	SAC	OK	163.33	149.134	-0.131173	-0.543314	0.34085	0.420494	no	-	-	-	-	-	-	-	148.856	159.631	181.502	143.402	157.325	146.676
ACIAD_RS08070	gene-ACIAD_RS08070	1427	cytochrome ubiquinol oxidase subunit I	NA	NC_005966.1:1757095-1758523	0_Control	SAC	OK	185.563	149.656	-0.310262	-1.57049	0.0056	0.0110848	yes	-	-	-	-	-	-	-	169.195	204.042	183.453	145.349	146.2	157.419
ACIAD_RS08075	gene-ACIAD_RS08075	446	DUF2946 domain-containing protein	NA	NC_005966.1:1758660-1759107	0_Control	SAC	OK	748.852	592.378	-0.338162	-1.47439	0.0109	0.020514	yes	-	-	-	-	-	-	-	766.277	651.327	828.952	524.263	605.395	647.477
ACIAD_RS08080	gene-ACIAD_RS08080	1679	malonate decarboxylase subunit alpha	NA	NC_005966.1:1759598-1764734	0_Control	SAC	OK	23.8106	21.3384	-0.158155	-0.313188	0.58125	0.652075	no	-	-	-	-	-	-	-	23.4681	25.3131	22.6506	22.0757	17.1021	24.8374
ACIAD_RS08085	gene-ACIAD_RS08085	902	triphosphoribosyl-dephospho-CoA synthase	catalyzes the reversible formation of 2'-(5''-triphosphoribosyl)-3'dephospho-CoA from 3-dephospho-CoA	NC_005966.1:1759598-1764734	0_Control	SAC	OK	27.7192	4.35025	-2.67172	-1.99301	0.0148	0.0270683	yes	-	-	-	-	-	-	-	37.5764	27.4914	18.0899	4.89773	5.77885	2.37417
ACIAD_RS08090	gene-ACIAD_RS08090	299	malonate decarboxylase subunit delta	NA	NC_005966.1:1759598-1764734	0_Control	SAC	OK	9.26105	34.0035	1.87644	1.13386	0.29385	0.371421	no	-	-	-	-	-	-	-	27.7831	0	0	36.1325	35.9141	29.964
ACIAD_RS08095	gene-ACIAD_RS08095	851	biotin-independent malonate decarboxylase subunit beta	NA	NC_005966.1:1759598-1764734	0_Control	SAC	OK	20.2181	24.5639	0.280893	0.354373	0.55285	0.627054	no	-	-	-	-	-	-	-	26.1713	14.8913	19.5916	17.2333	20.3818	36.0765
ACIAD_RS08100	gene-ACIAD_RS08100	827	biotin-independent malonate decarboxylase subunit gamma	NA	NC_005966.1:1759598-1764734	0_Control	SAC	NOTEST	11.0813	10.2335	-0.114832	0	1	1	no	-	-	-	-	-	-	-	12.1069	12.3994	8.73771	11.0343	4.89999	14.7663
ACIAD_RS08105	gene-ACIAD_RS08105	608	malonate decarboxylase holo-ACP synthase	NA	NC_005966.1:1759598-1764734	0_Control	SAC	OK	25.7053	17.088	-0.589076	-0.424205	0.4057	0.488182	no	-	-	-	-	-	-	-	28.9561	29.6395	18.5201	6.56039	31.6719	13.0318
ACIAD_RS08110	gene-ACIAD_RS08110	926	malonate decarboxylase subunit epsilon	NA	NC_005966.1:1764746-1765673	0_Control	SAC	NOTEST	10.3807	10.6373	0.0352307	0	1	1	no	-	-	-	-	-	-	-	15.5411	10.6124	4.9886	13.0016	9.7526	9.15768
ACIAD_RS08115	gene-ACIAD_RS08115	413	malonate transporter subunit MadL	NA	NC_005966.1:1765720-1766894	0_Control	SAC	OK	17.2926	20.9645	0.277792	0.187682	0.8164	0.853002	no	-	-	-	-	-	-	-	20.4839	31.3938	0	0	29.1609	33.7325
ACIAD_RS08120	gene-ACIAD_RS08120	767	malonate transporter subunit MadM	NA	NC_005966.1:1765720-1766894	0_Control	SAC	OK	34.3946	13.2607	-1.37502	-1.46826	0.0196	0.0346367	yes	-	-	-	-	-	-	-	37.0818	20.713	45.3889	15.3455	10.9429	13.4937
ACIAD_RS08125	gene-ACIAD_RS08125	920	LysR family transcriptional regulator	NA	NC_005966.1:1766934-1767855	0_Control	SAC	OK	101.654	31.5895	-1.68616	-3.83056	5e-05	0.00014084	yes	-	-	-	-	-	-	-	86.2298	123.117	95.6156	30.9999	33.738	30.0305
ACIAD_RS08130	gene-ACIAD_RS08130	908	serine acetyltransferase	NA	NC_005966.1:1767892-1768801	0_Control	SAC	OK	30.8198	32.9595	0.096838	0.179971	0.7563	0.804293	no	-	-	-	-	-	-	-	31.9192	27.2448	33.2953	32.7654	34.3557	31.7574
ACIAD_RS08135	gene-ACIAD_RS08135	2174	TonB-dependent siderophore receptor	NA	NC_005966.1:1769017-1771192	0_Control	SAC	OK	161.667	144.152	-0.16543	-0.874249	0.1287	0.181949	no	-	-	-	-	-	-	-	162.679	156.35	165.971	131.544	149.426	151.487
ACIAD_RS08140	gene-ACIAD_RS08140	1286	urea ABC transporter substrate-binding protein	NA	NC_005966.1:1771664-1772951	0_Control	SAC	OK	27.0231	18.518	-0.545267	-1.04536	0.0705	0.108013	no	-	-	-	-	-	-	-	30.5831	22.63	27.8563	14.7725	15.4344	25.3471
ACIAD_RS08145	gene-ACIAD_RS08145	1643	urea ABC transporter permease subunit UrtB	NA	NC_005966.1:1773035-1774679	0_Control	SAC	NOTEST	10.0899	6.35981	-0.665855	0	1	1	no	-	-	-	-	-	-	-	11.4016	9.08678	9.78123	5.80506	6.07322	7.20114
ACIAD_RS08150	gene-ACIAD_RS08150	1070	urea ABC transporter permease subunit UrtC	NA	NC_005966.1:1774685-1775756	0_Control	SAC	OK	13.4745	12.6637	-0.0895363	-0.11895	0.84085	0.871527	no	-	-	-	-	-	-	-	8.56406	15.3531	16.5065	8.80541	10.3302	18.8555
ACIAD_RS08155	gene-ACIAD_RS08155	827	urea ABC transporter ATP-binding protein UrtD	NA	NC_005966.1:1775756-1776584	0_Control	SAC	OK	20.1068	12.3271	-0.705846	-0.856386	0.13885	0.194455	no	-	-	-	-	-	-	-	15.1337	24.7988	20.388	8.27572	17.9666	10.7391
ACIAD_RS08160	gene-ACIAD_RS08160	698	urea ABC transporter ATP-binding subunit UrtE	NA	NC_005966.1:1776593-1777292	0_Control	SAC	OK	92.2566	51.0287	-0.854343	-1.85429	0.0026	0.00550838	yes	-	-	-	-	-	-	-	96.9627	75.4532	104.354	54.6447	56.87	41.5713
ACIAD_RS08165	gene-ACIAD_RS08165	182	hypothetical protein	NA	NC_005966.1:1777607-1777790	0_Control	SAC	NOTEST	0	0	0	0	1	1	no	-	-	-	-	-	-	-	0	0	0	0	0	0
ACIAD_RS08170	gene-ACIAD_RS08170	323	hypothetical protein	NA	NC_005966.1:1777820-1778144	0_Control	SAC	OK	54.1462	54.2404	0.00250751	0.00210929	0.91575	0.931044	no	-	-	-	-	-	-	-	20.7774	63.6547	78.0065	45.251	64.1193	53.351
ACIAD_RS08175	gene-ACIAD_RS08175	437	META domain-containing protein	NA	NC_005966.1:1778316-1778754	0_Control	SAC	OK	638.849	134.63	-2.24647	-5.84993	5e-05	0.00014084	yes	-	-	-	-	-	-	-	756.116	671.653	488.778	100.631	152.347	150.913
ACIAD_RS08180	gene-ACIAD_RS08180	1268	MFS transporter	NA	NC_005966.1:1779133-1780402	0_Control	SAC	OK	291.588	594.351	1.02738	5.59872	5e-05	0.00014084	yes	-	-	-	-	-	-	-	243.761	325.906	305.098	562.425	631.092	589.536
ACIAD_RS08185	gene-ACIAD_RS08185	1436	alpha%2Calpha-trehalose-phosphate synthase (UDP-forming)	NA	NC_005966.1:1780467-1782751	0_Control	SAC	OK	64.8942	26.114	-1.31326	-3.2821	5e-05	0.00014084	yes	-	-	-	-	-	-	-	60.9276	56.3367	77.4182	25.858	27.7491	24.7349
ACIAD_RS08190	gene-ACIAD_RS08190	854	trehalose-phosphatase	NA	NC_005966.1:1780467-1782751	0_Control	SAC	OK	38.4371	16.4596	-1.22357	-1.55482	0.0107	0.0201758	yes	-	-	-	-	-	-	-	23.1498	50.3836	41.7779	15.8307	15.6001	17.9481
ACIAD_RS08195	gene-ACIAD_RS08195	473	general stress protein	NA	NC_005966.1:1783136-1783610	0_Control	SAC	OK	194.265	128.946	-0.591265	-1.40356	0.02	0.0352392	yes	-	-	-	-	-	-	-	220.849	194.697	167.25	126.553	144.573	115.711
ACIAD_RS08200	gene-ACIAD_RS08200	515	sigma-70 family RNA polymerase sigma factor	NA	NC_005966.1:1784108-1785559	0_Control	SAC	OK	92.7326	38.6783	-1.26155	-1.40052	0.0205	0.0359715	yes	-	-	-	-	-	-	-	64.5509	151.888	61.7586	37.8283	42.8786	35.328
ACIAD_RS08205	gene-ACIAD_RS08205	941	DUF4880 domain-containing protein	NA	NC_005966.1:1784108-1785559	0_Control	SAC	OK	138.066	179.075	0.375201	1.29408	0.02815	0.047847	yes	-	-	-	-	-	-	-	164.761	129.82	119.618	152.71	190.802	193.713
ACIAD_RS08210	gene-ACIAD_RS08210	2471	TonB-dependent receptor	NA	NC_005966.1:1785640-1788112	0_Control	SAC	OK	30.5862	28.4858	-0.102637	-0.32603	0.5697	0.642501	no	-	-	-	-	-	-	-	39.0413	33.4779	19.2393	27.423	27.4914	30.5429
ACIAD_RS08215	gene-ACIAD_RS08215	815	DUF3298 domain-containing protein	NA	NC_005966.1:1788245-1789061	0_Control	SAC	OK	74.0057	70.9668	-0.0604928	-0.15466	0.78385	0.826812	no	-	-	-	-	-	-	-	114.325	60.1244	47.568	68.9809	76.7361	67.1833
ACIAD_RS08220	gene-ACIAD_RS08220	2081	polyphosphate kinase 1	NA	NC_005966.1:1789402-1791484	0_Control	SAC	OK	69.99	62.509	-0.163085	-0.681753	0.23185	0.303734	no	-	-	-	-	-	-	-	62.7583	79.154	68.0578	63.3269	58.4998	65.7004
ACIAD_RS08225	gene-ACIAD_RS08225	1406	methylenetetrahydrofolate reductase	NA	NC_005966.1:1791698-1793105	0_Control	SAC	OK	287.85	232.538	-0.307852	-1.67125	0.00385	0.00786613	yes	-	-	-	-	-	-	-	285.037	287.364	291.149	238.679	224.513	234.421
ACIAD_RS08230	gene-ACIAD_RS08230	458	hypothetical protein	NA	NC_005966.1:1793195-1793654	0_Control	SAC	OK	124.004	98.7513	-0.32851	-0.644922	0.2596	0.335087	no	-	-	-	-	-	-	-	105.79	149.767	116.453	94.871	118.598	82.7851
ACIAD_RS08235	gene-ACIAD_RS08235	76	NA	NA	NC_005966.1:1793950-1794027	0_Control	SAC	NOTEST	0	0	0	0	1	1	no	-	-	-	-	-	-	-	0	0	0	0	0	0
ACIAD_RS08240	gene-ACIAD_RS08240	224	hypothetical protein	NA	NC_005966.1:1794190-1794415	0_Control	SAC	OK	5926.27	12079.1	1.02732	3.95265	5e-05	0.00014084	yes	-	-	-	-	-	-	-	5907.61	6501.41	5369.79	12559.5	13248.9	10428.9
ACIAD_RS08245	gene-ACIAD_RS08245	212	cold-shock protein	NA	NC_005966.1:1794596-1794809	0_Control	SAC	OK	322164	177584	-0.859296	-5.29217	5e-05	0.00014084	yes	-	-	-	-	-	-	-	343060	293450	329981	151897	174983	205871
ACIAD_RS08250	gene-ACIAD_RS08250	2612	type VI secretion system tip protein VgrG	NA	NC_005966.1:1794995-1800766	0_Control	SAC	OK	109.687	79.3126	-0.467766	-1.34173	0.0195	0.0344804	yes	-	-	-	-	-	-	-	101.919	110.594	116.546	74.6393	77.148	86.1504
ACIAD_RS08255	gene-ACIAD_RS08255	683	hypothetical protein	NA	NC_005966.1:1794995-1800766	0_Control	SAC	OK	312.121	327.553	0.0696241	0.0923055	0.859	0.886746	no	-	-	-	-	-	-	-	144.35	287.379	504.633	204.021	377.084	401.554
ACIAD_RS08260	gene-ACIAD_RS08260	1361	hypothetical protein	NA	NC_005966.1:1794995-1800766	0_Control	SAC	OK	651.674	268.76	-1.27783	-4.76047	5e-05	0.00014084	yes	-	-	-	-	-	-	-	645.268	638.39	671.364	257.644	273.412	275.223
ACIAD_RS08265	gene-ACIAD_RS08265		IS3 family transposase	frameshifted	NC_005966.1:1794995-1800766	0_Control	SAC	OK	15.3404	14.1192	-0.119675	-0.0835796	0.8845	0.907312	no	-	-	-	-	-	-	-	19.3376	9.90549	16.778	12.3794	15.5266	14.4515
ACIAD_RS08275	gene-ACIAD_RS08275	1589	hypothetical protein	NA	NC_005966.1:1800849-1802439	0_Control	SAC	OK	19.717	11.4305	-0.786546	-1.39635	0.0204	0.0358171	yes	-	-	-	-	-	-	-	17.1281	22.9507	19.0721	8.45096	9.12688	16.7137
ACIAD_RS08280	gene-ACIAD_RS08280	1088	hypothetical protein	NA	NC_005966.1:1802445-1803534	0_Control	SAC	OK	68.0824	80.2322	0.2369	0.734248	0.20195	0.270263	no	-	-	-	-	-	-	-	69.1545	64.4037	70.689	69.9163	98.8306	71.9497
ACIAD_RS08285	gene-ACIAD_RS08285	1088	hypothetical protein	NA	NC_005966.1:1803546-1804635	0_Control	SAC	OK	39.4055	32.7015	-0.269041	-0.593612	0.30655	0.384703	no	-	-	-	-	-	-	-	39.8162	27.9083	50.4921	31.606	31.4461	35.0524
ACIAD_RS08290	gene-ACIAD_RS08290	1793	acyltransferase	NA	NC_005966.1:1804945-1806739	0_Control	SAC	OK	74.8185	97.5354	0.382529	1.64841	0.00405	0.00823528	yes	-	-	-	-	-	-	-	62.9485	79.7507	81.7565	102.832	99.2824	90.4917
ACIAD_RS08295	gene-ACIAD_RS08295	203	hypothetical protein	NA	NC_005966.1:1806880-1807084	0_Control	SAC	OK	4021.62	2050.28	-0.971954	-1.50977	0.0143	0.0262666	yes	-	-	-	-	-	-	-	4964.66	3030.52	4069.67	2593.81	1107.15	2449.88
ACIAD_RS08300	gene-ACIAD_RS08300	854	formate/nitrite transporter family protein	NA	NC_005966.1:1807209-1808064	0_Control	SAC	OK	13.476	19.7166	0.549014	0.691267	0.229	0.300531	no	-	-	-	-	-	-	-	14.4686	14.8187	11.1408	14.5115	20.2801	24.3582
ACIAD_RS08305	gene-ACIAD_RS08305	1331	type II toxin-antitoxin system HipA family toxin	NA	NC_005966.1:1808406-1810052	0_Control	SAC	OK	64.4072	67.2064	0.0613773	0.199034	0.7275	0.779222	no	-	-	-	-	-	-	-	60.2732	70.0993	62.849	73.815	63.5117	64.2926
ACIAD_RS08310	gene-ACIAD_RS08310	329	helix-turn-helix transcriptional regulator	NA	NC_005966.1:1808406-1810052	0_Control	SAC	OK	56.9258	54.9948	-0.0497865	-0.0353669	0.9394	0.950553	no	-	-	-	-	-	-	-	19.4938	59.7047	91.5787	34.0208	71.5044	59.4592
ACIAD_RS08315	gene-ACIAD_RS08315	698	DUF1826 domain-containing protein	NA	NC_005966.1:1810055-1810754	0_Control	SAC	OK	251.306	204.48	-0.297482	-1.15703	0.047	0.0756208	no	-	-	-	-	-	-	-	255.981	218.417	279.519	211.528	214.842	187.071
ACIAD_RS08320	gene-ACIAD_RS08320	1163	MFS transporter	NA	NC_005966.1:1811059-1812223	0_Control	SAC	NOTEST	3.82034	4.58421	0.262975	0	1	1	no	-	-	-	-	-	-	-	5.77615	1.97252	3.71234	3.52175	5.1528	5.07809
ACIAD_RS08325	gene-ACIAD_RS08325	929	glyoxalase	NA	NC_005966.1:1812441-1813730	0_Control	SAC	NOTEST	6.85525	0.772163	-3.15023	0	1	1	no	-	-	-	-	-	-	-	10.3156	5.2831	4.96699	1.17686	0	1.13962
ACIAD_RS08330	gene-ACIAD_RS08330	359	Rieske 2Fe-2S domain-containing protein	NA	NC_005966.1:1812441-1813730	0_Control	SAC	NOTEST	15.1031	7.24881	-1.05903	0	1	1	no	-	-	-	-	-	-	-	0	45.3094	0	13.0237	8.72272	0
ACIAD_RS08335	gene-ACIAD_RS08335	1160	alpha/beta hydrolase	NA	NC_005966.1:1813740-1814901	0_Control	SAC	NOTEST	11.4983	9.86712	-0.220723	0	1	1	no	-	-	-	-	-	-	-	17.3849	5.93684	11.1732	15.0159	10.3397	4.24575
ACIAD_RS08340	gene-ACIAD_RS08340	1142	FAD-dependent oxidoreductase	NA	NC_005966.1:1814915-1816058	0_Control	SAC	OK	19.1519	9.08112	-1.07654	-1.43748	0.02015	0.0354826	yes	-	-	-	-	-	-	-	19.7019	28.2576	9.49612	8.1072	5.27446	13.8617
ACIAD_RS08345	gene-ACIAD_RS08345	977	2-keto-4-pentenoate hydratase	NA	NC_005966.1:1816128-1817106	0_Control	SAC	OK	15.1216	5.74207	-1.39697	-1.39992	0.0318	0.0533218	no	-	-	-	-	-	-	-	9.64416	14.8183	20.9024	3.30251	6.47574	7.44796
ACIAD_RS08350	gene-ACIAD_RS08350	437	MarR family transcriptional regulator	NA	NC_005966.1:1817588-1818026	0_Control	SAC	OK	561.126	465.51	-0.269513	-1.03102	0.0752	0.113696	no	-	-	-	-	-	-	-	531.081	552.043	600.254	410.576	533.216	452.738
ACIAD_RS08355	gene-ACIAD_RS08355	785	cyclase family protein	NA	NC_005966.1:1818138-1818924	0_Control	SAC	OK	17.2834	16.8538	-0.0363163	-0.0445972	0.94495	0.954873	no	-	-	-	-	-	-	-	22.8187	13.3534	15.6782	10.3909	14.0973	26.0731
ACIAD_RS08360	gene-ACIAD_RS08360	929	transporter	NA	NC_005966.1:1818954-1819884	0_Control	SAC	NOTEST	10.2511	9.38093	-0.12797	0	1	1	no	-	-	-	-	-	-	-	12.8946	7.92465	9.93398	14.1224	8.3223	5.69812
ACIAD_RS08365	gene-ACIAD_RS08365	869	transporter	NA	NC_005966.1:1820366-1821236	0_Control	SAC	OK	12.9689	8.968	-0.532201	-0.536207	0.3347	0.413935	no	-	-	-	-	-	-	-	8.47427	8.67949	21.753	9.01643	9.1323	8.75528
ACIAD_RS08370	gene-ACIAD_RS08370	1352	MFS transporter	NA	NC_005966.1:1821360-1822713	0_Control	SAC	OK	18.6351	20.2463	0.119634	0.223729	0.70165	0.757792	no	-	-	-	-	-	-	-	14.3843	24.5631	16.9581	20.4848	21.3351	18.919
ACIAD_RS08375	gene-ACIAD_RS08375	518	nuclear transport factor 2 family protein	NA	NC_005966.1:1822768-1823287	0_Control	SAC	OK	18.9303	7.17487	-1.39967	-0.937867	0.12505	0.177462	no	-	-	-	-	-	-	-	31.9279	6.53287	18.3302	8.63752	7.06581	5.82128
ACIAD_RS08380	gene-ACIAD_RS08380	656	AraC family transcriptional regulator	NA	NC_005966.1:1823582-1824239	0_Control	SAC	NOTEST	2.78996	1.41281	-0.981679	0	1	1	no	-	-	-	-	-	-	-	4.26971	0	4.10017	0	2.32549	1.91293
ACIAD_RS08385	gene-ACIAD_RS08385	1637	long-chain-fatty-acid--CoA ligase	NA	NC_005966.1:1824525-1826163	0_Control	SAC	OK	37.3002	23.1974	-0.685219	-1.71888	0.00485	0.0097359	yes	-	-	-	-	-	-	-	40.7132	41.7179	29.4694	25.6515	21.6873	22.2535
ACIAD_RS08390	gene-ACIAD_RS08390	1103	acyl-CoA dehydrogenase	NA	NC_005966.1:1826186-1827290	0_Control	SAC	OK	19.1466	12.6578	-0.597069	-0.862181	0.1264	0.179207	no	-	-	-	-	-	-	-	20.5918	18.9856	17.8625	10.3535	17.6523	9.96754
ACIAD_RS08395	gene-ACIAD_RS08395	776	enoyl-CoA hydratase/isomerase family protein	Catalyzes the reversible hydration of unsaturated fatty acyl-CoA to beta-hydroxyacyl-CoA	NC_005966.1:1827313-1829238	0_Control	SAC	OK	42.0453	14.6084	-1.52515	-1.38201	0.0204	0.0358171	yes	-	-	-	-	-	-	-	49.7177	50.9145	25.5037	9.05441	21.5095	13.2612
ACIAD_RS08400	gene-ACIAD_RS08400	1148	acyl-CoA dehydrogenase	NA	NC_005966.1:1827313-1829238	0_Control	SAC	OK	43.6684	14.4509	-1.59543	-2.19623	0.0009	0.00206834	yes	-	-	-	-	-	-	-	48.9294	16.0406	66.0352	15.2131	17.813	10.3265
ACIAD_RS08405	gene-ACIAD_RS08405	779	helix-turn-helix domain-containing protein	NA	NC_005966.1:1829292-1830072	0_Control	SAC	OK	25.2146	38.2495	0.60118	0.984424	0.0896	0.13304	no	-	-	-	-	-	-	-	23.0726	30.3789	22.1923	34.5175	39.2095	41.0215
ACIAD_RS08410	gene-ACIAD_RS08410	755	glucose 1-dehydrogenase	NA	NC_005966.1:1830243-1830999	0_Control	SAC	NOTEST	2.25556	2.68095	0.24926	0	1	1	no	-	-	-	-	-	-	-	3.44956	0	3.31711	1.56989	1.86738	4.60559
ACIAD_RS08415	gene-ACIAD_RS08415	893	SMP-30/gluconolactonase/LRE family protein	NA	NC_005966.1:1831162-1832056	0_Control	SAC	NOTEST	1.80223	4.74985	1.3981	0	1	1	no	-	-	-	-	-	-	-	0	2.78698	2.61971	7.44692	4.39504	2.4076
ACIAD_RS08420	gene-ACIAD_RS08420	2105	acetate--CoA ligase family protein	NA	NC_005966.1:1832065-1834171	0_Control	SAC	NOTEST	4.76898	4.53276	-0.073292	0	1	1	no	-	-	-	-	-	-	-	4.76545	5.86019	3.68129	5.24598	2.53254	5.81975
ACIAD_RS08425	gene-ACIAD_RS08425	620	flavin reductase family protein	NA	NC_005966.1:1834216-1834837	0_Control	SAC	NOTEST	7.73758	5.77704	-0.421551	0	1	1	no	-	-	-	-	-	-	-	4.67379	9.56867	8.97027	8.47537	2.55319	6.30256
ACIAD_RS08430	gene-ACIAD_RS08430	1592	SDR family oxidoreductase	NA	NC_005966.1:1834858-1836451	0_Control	SAC	NOTEST	5.66784	5.48082	-0.0484064	0	1	1	no	-	-	-	-	-	-	-	7.88774	4.04114	5.07464	3.61384	4.20297	8.62565
ACIAD_RS08435	gene-ACIAD_RS08435	1103	hypothetical protein	NA	NC_005966.1:1836464-1837568	0_Control	SAC	OK	25.8704	13.3902	-0.950127	-1.49729	0.01505	0.027475	yes	-	-	-	-	-	-	-	22.651	23.2047	31.7555	12.2359	14.3425	13.5921
ACIAD_RS08440	gene-ACIAD_RS08440	1070	LLM class flavin-dependent oxidoreductase	NA	NC_005966.1:1837792-1838863	0_Control	SAC	OK	70.3654	36.9998	-0.927349	-2.32633	0.0004	0.000967721	yes	-	-	-	-	-	-	-	66.3715	74.5721	70.1525	38.1568	43.6166	29.226
ACIAD_RS08445	gene-ACIAD_RS08445	758	HD domain-containing protein	NA	NC_005966.1:1839057-1839816	0_Control	SAC	OK	57.1558	48.8186	-0.22747	-0.471438	0.4128	0.494929	no	-	-	-	-	-	-	-	65.1624	66.7288	39.5763	53.0707	44.551	48.834
ACIAD_RS08450	gene-ACIAD_RS08450	236	DUF2132 domain-containing protein	NA	NC_005966.1:1840027-1840264	0_Control	SAC	OK	2286.22	1731.47	-0.400968	-0.925378	0.10685	0.155023	no	-	-	-	-	-	-	-	2239.44	2311.56	2307.66	1763.27	1925.75	1505.37
ACIAD_RS08455	gene-ACIAD_RS08455	899	AraC family transcriptional regulator	NA	NC_005966.1:1840869-1841769	0_Control	SAC	OK	175.599	157.908	-0.153202	-0.6112	0.28545	0.362249	no	-	-	-	-	-	-	-	194.129	179.507	153.163	148.825	190.136	134.764
ACIAD_RS08460	gene-ACIAD_RS08460	914	alpha/beta hydrolase	NA	NC_005966.1:1841923-1842838	0_Control	SAC	OK	59.6368	17.2295	-1.79132	-3.06742	0.0001	0.000272669	yes	-	-	-	-	-	-	-	60.6343	67.5065	50.7698	8.41977	26.9516	16.3172
ACIAD_RS08465	gene-ACIAD_RS08465	1151	NADH-dependent flavin oxidoreductase	NA	NC_005966.1:1843015-1844167	0_Control	SAC	NOTEST	2.59349	1.45231	-0.83655	0	1	1	no	-	-	-	-	-	-	-	3.90147	1.99848	1.88053	1.78392	0	2.573
ACIAD_RS08470	gene-ACIAD_RS08470	743	AraC family transcriptional regulator	NA	NC_005966.1:1844347-1845091	0_Control	SAC	OK	18.6601	16.5652	-0.171801	-0.206274	0.7113	0.766272	no	-	-	-	-	-	-	-	14.1272	18.0829	23.7701	16.069	21.0437	12.5828
ACIAD_RS08475	gene-ACIAD_RS08475	659	AraC family transcriptional regulator	NA	NC_005966.1:1845238-1846157	0_Control	SAC	OK	230.262	111.513	-1.04606	-3.2494	5e-05	0.00014084	yes	-	-	-	-	-	-	-	237.394	221.342	232.05	96.2231	133.883	104.433
ACIAD_RS08480	gene-ACIAD_RS08480	266	helix-turn-helix transcriptional regulator	NA	NC_005966.1:1845238-1846157	0_Control	SAC	OK	62.6586	25.3657	-1.30463	-0.884484	0.38995	0.47113	no	-	-	-	-	-	-	-	46.8298	97.2716	43.8744	20.468	0	55.6291
ACIAD_RS08485	gene-ACIAD_RS08485	416	hypothetical protein	NA	NC_005966.1:1846494-1846911	0_Control	SAC	OK	247.346	525.436	1.08699	3.28451	5e-05	0.00014084	yes	-	-	-	-	-	-	-	211.442	195.474	335.122	587.906	515.343	473.06
ACIAD_RS08490	gene-ACIAD_RS08490	413	hypothetical protein	NA	NC_005966.1:1846914-1847328	0_Control	SAC	OK	484.201	513.721	0.08538	0.304949	0.59795	0.667047	no	-	-	-	-	-	-	-	389.195	449.978	613.429	474.521	536.561	530.082
ACIAD_RS08495	gene-ACIAD_RS08495	194	hypothetical protein	NA	NC_005966.1:1847588-1847783	0_Control	SAC	OK	330.037	1284.38	1.96038	2.42328	0.0747	0.113284	no	-	-	-	-	-	-	-	651.677	0	338.433	535.777	2228.33	1089.04
ACIAD_RS08500	gene-ACIAD_RS08500	248	hypothetical protein	NA	NC_005966.1:1847895-1848144	0_Control	SAC	OK	68.781	28.6881	-1.26156	-2.46379	0.4132	0.495209	no	-	-	-	-	-	-	-	135.015	71.328	0	0	0	86.0644
ACIAD_RS08505	gene-ACIAD_RS08505	425	hypothetical protein	NA	NC_005966.1:1848145-1848571	0_Control	SAC	NOTEST	9.58199	8.82995	-0.11792	0	1	1	no	-	-	-	-	-	-	-	28.746	0	0	8.55446	0	17.9354
ACIAD_RS08510	gene-ACIAD_RS08510	314	hypothetical protein	NA	NC_005966.1:1848785-1850544	0_Control	SAC	OK	166.847	86.7291	-0.943935	-0.913381	0.11955	0.17104	no	-	-	-	-	-	-	-	138.023	211.587	150.93	79.9808	72.1069	108.099
ACIAD_RS08515	gene-ACIAD_RS08515	1157	hypothetical protein	NA	NC_005966.1:1848785-1850544	0_Control	SAC	OK	31.9698	34.3643	0.1042	0.206258	0.7153	0.769023	no	-	-	-	-	-	-	-	36.8215	19.8542	39.2337	35.4464	35.2715	32.3749
ACIAD_RS08520	gene-ACIAD_RS08520	287	hypothetical protein	NA	NC_005966.1:1848785-1850544	0_Control	SAC	NOTEST	10.9878	6.10999	-0.846655	0	1	1	no	-	-	-	-	-	-	-	32.9633	0	0	0	0	18.33
ACIAD_RS08525	gene-ACIAD_RS08525	197	hypothetical protein	NA	NC_005966.1:1850596-1850794	0_Control	SAC	OK	3930.21	4597.74	0.226318	0.410066	0.47595	0.555896	no	-	-	-	-	-	-	-	3210.85	3471.97	5107.82	4092.2	3937.78	5763.24
ACIAD_RS08530	gene-ACIAD_RS08530	254	hypothetical protein	NA	NC_005966.1:1850855-1851110	0_Control	SAC	OK	0	104.625	Inf	NA	0.0019	0.00413701	yeS	-	-	-	-	-	-	-	0	0	0	78.7334	87.681	147.461
ACIAD_RS08535	gene-ACIAD_RS08535	1304	hypothetical protein	NA	NC_005966.1:1851832-1853412	0_Control	SAC	NOTEST	9.95795	4.94853	-1.00885	0	1	1	no	-	-	-	-	-	-	-	13.3626	6.84539	9.66582	6.87978	3.56945	4.39636
ACIAD_RS08540	gene-ACIAD_RS08540	278	DUF2523 domain-containing protein	NA	NC_005966.1:1851832-1853412	0_Control	SAC	NOTEST	0	0	0	0	1	1	no	-	-	-	-	-	-	-	0	0	0	0	0	0
ACIAD_RS08545	gene-ACIAD_RS08545	1409	hypothetical protein	NA	NC_005966.1:1853414-1854824	0_Control	SAC	NOTEST	1.0385	1.21702	0.228847	0	1	1	no	-	-	-	-	-	-	-	0	3.11551	0	0.696111	1.62268	1.33226
ACIAD_RS08550	gene-ACIAD_RS08550	269	hypothetical protein	NA	NC_005966.1:1854951-1855221	0_Control	SAC	OK	761.228	535.761	-0.50674	-0.972335	0.0937	0.138301	no	-	-	-	-	-	-	-	709.377	827.142	747.166	618.849	310.819	677.615
ACIAD_RS08555	gene-ACIAD_RS08555	197	hypothetical protein	NA	NC_005966.1:1855239-1855437	0_Control	SAC	OK	899.829	278.73	-1.69078	-0.937221	0.14945	0.207546	no	-	-	-	-	-	-	-	1751.37	347.197	600.92	314.785	281.27	240.135
ACIAD_RS08560	gene-ACIAD_RS08560	314	hypothetical protein	NA	NC_005966.1:1855831-1857590	0_Control	SAC	OK	197.493	72.1889	-1.45196	-1.32916	0.03455	0.0575448	no	-	-	-	-	-	-	-	322.054	141.058	129.369	69.9832	86.5283	60.0553
ACIAD_RS08565	gene-ACIAD_RS08565	1157	hypothetical protein	NA	NC_005966.1:1855831-1857590	0_Control	SAC	OK	44.1146	25.2409	-0.805488	-1.57151	0.00805	0.0154724	yes	-	-	-	-	-	-	-	36.8215	35.7375	59.7846	22.154	28.0097	25.5591
ACIAD_RS08570	gene-ACIAD_RS08570	287	hypothetical protein	NA	NC_005966.1:1855831-1857590	0_Control	SAC	OK	0	18.183	Inf	NA	0.1771	0.240678	yeS	-	-	-	-	-	-	-	0	0	0	14.2898	21.9293	18.33
ACIAD_RS08575	gene-ACIAD_RS08575	197	hypothetical protein	NA	NC_005966.1:1857642-1857840	0_Control	SAC	OK	3727.05	4296.35	0.205078	0.359159	0.53075	0.605498	no	-	-	-	-	-	-	-	3502.74	3471.97	4206.44	3462.63	5344.13	4082.3
ACIAD_RS08580	gene-ACIAD_RS08580	254	hypothetical protein	NA	NC_005966.1:1857901-1858156	0_Control	SAC	OK	18.6024	168.287	3.17737	3.14012	0.20825	0.277326	no	-	-	-	-	-	-	-	0	0	55.8071	131.222	263.043	110.596
[truncated: 1,653 more rows]

## Sheet: de.SUC.adp.all
Gene	Gene No.	Length	Product	Note	Locus	Sample1	Sample2	Status	FPKM1	FPKM2	log2(Fold Change)	Significant Statistics	P-value	Q-value (FDR)	Significance	COG??	COG??	Gene	COG??	COG??	COG??	COG??	FPKM of 0_Control_0_Replicate (adp)	FPKM of 0_Control_1_Replicate (adp)	FPKM of 0_Control_2_Replicate (adp)	FPKM of SUC_0_Replicate (adp)	FPKM of SUC_1_Replicate (adp)	FPKM of SUC_2_Replicate (adp)
[truncated: 3,359 more rows]

[truncated: 2 more sheets: de.ASP.adp.all, de.ACE-K.adp.all]
