# Supplementary material for: Artificial sweeteners stimulate horizontal transfer of extracellular antibiotic resistance genes through natural transformation
Source: ISME J. 2021 Sep 1;16(2):543–54. doi: 10.1038/s41396-021-01095-6 (PMC8776823; doi:10.1038/s41396-021-01095-6)
Supplement: Supplementary file 3 — Supplementary Data File 2 [file 41396_2021_1095_MOESM3_ESM.xlsx]

## Sheet: SAC
Checked	Protein FDR Confidence: Combined	Master	Accession	Description	Exp. q-value: Combined	Sum PEP Score	Coverage [%]	# Peptides	# PSMs	# Unique Peptides	# Protein Groups	# AAs	MW [kDa]	calc. pI	Score Sequest HT: Sequest HT	# Peptides (by Search Engine): Sequest HT	# Razor Peptides	Abundance Ratio: (Sample) / (Control)	Abundance Ratio Adj. P-Value: (Sample) / (Control)	Abundance Ratio Variability [%]: (Sample) / (Control)	Abundances (Grouped): Control	Abundances (Grouped): Sample	Abundances (Grouped) CV [%]: Control	Abundances (Grouped) CV [%]: Sample	Found in Sample: [S1] F1: Control, Ctrl-1	Found in Sample: [S2] F2: Control, Ctrl-2	Found in Sample: [S3] F3: Control, Ctrl-3	Found in Sample: [S4] F4: Sample, SA-1	Found in Sample: [S5] F5: Sample, SA-2	Found in Sample: [S6] F6: Sample, SA-3	Modifications
FALSE	High	Master Protein	Q6FF89	DNA-directed RNA polymerase subunit beta' OS=Acinetobacter baylyi (strain ATCC 33305 / BD413 / ADP1) OX=62977 GN=rpoC PE=3 SV=2	0	1103.22	72	127	1198	127	1	1397	155.1	7.37	3657	127	0	1.092	0.93838	77.49	96.5	103.5	2.81	5.03	High	High	High	High	High	High
FALSE	High	Master Protein	Q6F6N3	Chaperone protein DnaK OS=Acinetobacter baylyi (strain ATCC 33305 / BD413 / ADP1) OX=62977 GN=dnaK PE=3 SV=1	0	946.842	80	91	998	91	1	647	69.4	4.87	3013.91	91	0	1.072	0.959199	79.41	95.7	104.3	3.18	6.17	High	High	High	High	High	High
FALSE	High	Master Protein	Q6FF90	DNA-directed RNA polymerase subunit beta OS=Acinetobacter baylyi (strain ATCC 33305 / BD413 / ADP1) OX=62977 GN=rpoB PE=3 SV=1	0	869.377	70	112	832	112	1	1362	151.4	5.35	2342.83	112	0	1.013	0.999526	84.26	96.2	103.8	0.87	6.95	High	High	High	High	High	High
FALSE	High	Master Protein	Q6FCS0	Chaperone protein ClpB OS=Acinetobacter baylyi (strain ATCC 33305 / BD413 / ADP1) OX=62977 GN=clpB PE=3 SV=1	0	837.632	75	97	802	97	1	859	95.3	5.34	2408.96	97	0	1.256	0.736943	60.33	87.4	112.6	5.77	8.54	High	High	High	High	High	High
FALSE	High	Master Protein	Q6F9U3	Aconitate hydratase B OS=Acinetobacter baylyi (strain ATCC 33305 / BD413 / ADP1) OX=62977 GN=acnB PE=3 SV=1	0	795.881	73	83	720	83	1	879	94.8	5.12	2513.31	83	0	0.938	0.934671	80.89	104.5	95.5	3.41	2.42	High	High	High	High	High	High
FALSE	High	Master Protein	Q6F7E7	Glutamate synthase large chain OS=Acinetobacter baylyi (strain ATCC 33305 / BD413 / ADP1) OX=62977 GN=gltB PE=4 SV=1	0	759.677	56	81	615	81	1	1493	163	6.34	1926.73	81	0	1.279	0.690588	50.44	82.9	117.1	2.81	6.9	High	High	High	High	High	High
FALSE	High	Master Protein	Q6FF40	Translation initiation factor IF-2 OS=Acinetobacter baylyi (strain ATCC 33305 / BD413 / ADP1) OX=62977 GN=infB PE=3 SV=1	0	753.852	63	80	548	80	1	899	98.1	7.31	1748.69	80	0	0.75	0.515574	49.82	114.4	85.6	2.8	23.39	High	High	High	High	High	High
FALSE	High	Master Protein	Q6FDS6	Elongation factor G OS=Acinetobacter baylyi (strain ATCC 33305 / BD413 / ADP1) OX=62977 GN=fusA PE=3 SV=1	0	735.073	87	82	994	82	1	712	78.7	5.15	2818.13	82	0	0.916	0.923727	57.31	105.4	94.6	7.3	8.68	High	High	High	High	High	High
FALSE	High	Master Protein	Q6FF82	Chaperone protein HtpG OS=Acinetobacter baylyi (strain ATCC 33305 / BD413 / ADP1) OX=62977 GN=htpG PE=3 SV=1	0	667.783	79	66	556	66	1	640	71.9	5.01	1849.32	66	0	0.94	0.935428	61	99.5	100.5	7.31	3.99	High	High	High	High	High	High
FALSE	High	Master Protein	Q6F8L1	2-oxoglutarate decarboxylase, component of the 2-oxoglutarate dehydrogenase complex (E1) OS=Acinetobacter baylyi (strain ATCC 33305 / BD413 / ADP1) OX=62977 GN=sucA PE=4 SV=1	0	655.547	60	76	592	76	1	946	105.8	6.13	1887.26	76	0	1.223	0.797907	55.61	86.8	113.2	4.43	4.79	High	High	High	High	High	High
FALSE	High	Master Protein	Q6F712	Pyruvate dehydrogenase E1 component OS=Acinetobacter baylyi (strain ATCC 33305 / BD413 / ADP1) OX=62977 GN=aceE PE=4 SV=1	0	640.83	71	76	613	76	1	904	101.6	5.67	1874.81	76	0	1.063	0.964129	80.28	96.5	103.5	2.77	12.35	High	High	High	High	High	High
FALSE	High	Master Protein	Q6F8P6	60 kDa chaperonin OS=Acinetobacter baylyi (strain ATCC 33305 / BD413 / ADP1) OX=62977 GN=groL PE=3 SV=1	0	639.461	75	66	1298	66	1	544	57.1	5	4325.02	66	0	1.176	0.881588	76.83	95.5	104.5	3.44	12.38	High	High	High	High	High	High
FALSE	High	Master Protein	Q6FEY0	Ribonuclease E OS=Acinetobacter baylyi (strain ATCC 33305 / BD413 / ADP1) OX=62977 GN=rne PE=3 SV=1	0	618.255	54	58	376	58	1	1138	126.7	6.58	1437.29	58	0	1.103	0.932109	59.86	82.9	117.1	2.04	9.09	High	High	High	High	High	High
FALSE	High	Master Protein	Q6F994	Phosphoribosylformylglycinamidine synthase OS=Acinetobacter baylyi (strain ATCC 33305 / BD413 / ADP1) OX=62977 GN=purL PE=3 SV=1	0	605.866	59	72	470	72	1	1278	139.5	5.14	1401.35	72	0	1.136	0.922127	57.21	91.2	108.8	2.62	10.46	High	High	High	High	High	High
FALSE	High	Master Protein	Q6F9Y7	30S ribosomal protein S1 OS=Acinetobacter baylyi (strain ATCC 33305 / BD413 / ADP1) OX=62977 GN=rpsA PE=3 SV=1	0	601.246	69	67	1110	67	1	557	61.1	5.1	3054.94	67	0	0.864	0.852699	87.74	95.9	104.1	3.03	10.92	High	High	High	High	High	High
FALSE	High	Master Protein	Q6F8M6	Carbamoyl-phosphate synthase large chain OS=Acinetobacter baylyi (strain ATCC 33305 / BD413 / ADP1) OX=62977 GN=carB PE=3 SV=1	0	588.829	69	87	562	87	1	1077	118.4	5.26	1616.23	87	0	1.093	0.935428	71.44	89.4	110.6	1.19	6.62	High	High	High	High	High	High
FALSE	High	Master Protein	Q6F9R7	Phosphoenolpyruvate synthase OS=Acinetobacter baylyi (strain ATCC 33305 / BD413 / ADP1) OX=62977 GN=ppsA PE=3 SV=1	0	580.462	71	63	606	63	1	792	86.7	5.29	2009.33	63	0	0.927	0.929669	71.51	104.5	95.5	5.53	1.34	High	High	High	High	High	High
FALSE	High	Master Protein	Q6FCQ7	Cyanophycin synthetase OS=Acinetobacter baylyi (strain ATCC 33305 / BD413 / ADP1) OX=62977 GN=cphA PE=4 SV=1	0	527.54	59	62	481	62	1	914	99.6	5.53	1401.2	62	0	1.176	0.881069	62.52	94.7	105.3	10.17	1.95	High	High	High	High	High	High
FALSE	High	Master Protein	Q6FBR9	Bifunctional protein PutA OS=Acinetobacter baylyi (strain ATCC 33305 / BD413 / ADP1) OX=62977 GN=putA PE=3 SV=1	0	504.137	49	59	408	59	1	1262	139.1	6.34	1295.24	59	0	0.987	0.989036	63.79	98.8	101.2	6.16	4.79	High	High	High	High	High	High
FALSE	High	Master Protein	Q6FCZ5	Isocitrate dehydrogenase [NADP] OS=Acinetobacter baylyi (strain ATCC 33305 / BD413 / ADP1) OX=62977 GN=idh PE=3 SV=1	0	503.553	72	56	522	56	1	743	82.4	5.5	1613.91	56	0	0.997	0.997162	95.5	90.9	109.1	5.27	2.06	High	High	High	High	High	High
FALSE	High	Master Protein	Q6FA54	Elongation factor Ts OS=Acinetobacter baylyi (strain ATCC 33305 / BD413 / ADP1) OX=62977 GN=tsf PE=3 SV=1	0	496.525	98	45	567	45	1	291	30.9	5.21	2021.53	45	0	0.85	0.826419	49.85	93.1	106.9	3.06	15.35	High	High	High	High	High	High
FALSE	High	Master Protein	Q6FD62	Lon protease OS=Acinetobacter baylyi (strain ATCC 33305 / BD413 / ADP1) OX=62977 GN=lon PE=2 SV=1	0	494.168	63	66	431	66	1	808	90.2	5.73	1259.08	66	0	1.214	0.815966	62.67	92.4	107.6	8.19	8.07	High	High	High	High	High	High
FALSE	High	Master Protein	Q6FE66	NADH-quinone oxidoreductase OS=Acinetobacter baylyi (strain ATCC 33305 / BD413 / ADP1) OX=62977 GN=nuoG PE=3 SV=1	0	490.553	58	47	398	47	1	894	98.3	5.81	1295.6	47	0	1.101	0.932109	59.95	94.6	105.4	6.64	3.4	High	High	High	High	High	High
FALSE	High	Master Protein	Q6F8K9	Succinate dehydrogenase flavoprotein subunit OS=Acinetobacter baylyi (strain ATCC 33305 / BD413 / ADP1) OX=62977 GN=sdhA PE=3 SV=1	0	487.307	79	53	493	53	1	632	69.6	5.97	1447.58	53	0	1.009	0.999526	77.04	94.8	105.2	4.19	8.11	High	High	High	High	High	High
FALSE	High	Master Protein	Q6FAS2	Acetaldehyde dehydrogenase 2 (Acetaldehyde dehydrogenase II) (ACDH-II) OS=Acinetobacter baylyi (strain ATCC 33305 / BD413 / ADP1) OX=62977 GN=acoD PE=3 SV=1	0	487.186	68	48	642	48	1	503	55.5	5.64	1758.05	48	0	0.927	0.929669	70.18	102.1	97.9	2.4	0.89	High	High	High	High	High	High
FALSE	High	Master Protein	Q6FF68	Fatty acid oxidation complex subunit alpha OS=Acinetobacter baylyi (strain ATCC 33305 / BD413 / ADP1) OX=62977 GN=fadB PE=3 SV=1	0	476.016	64	55	415	55	1	717	77.9	6.11	1395.88	55	0	0.855	0.83646	56.26	110.9	89.1	8.49	10.65	High	High	High	High	High	High
FALSE	High	Master Protein	Q6FAT2	Aminopeptidase N OS=Acinetobacter baylyi (strain ATCC 33305 / BD413 / ADP1) OX=62977 GN=pepN PE=4 SV=1	0	472.168	50	53	391	53	1	869	98.7	5.11	1163.68	53	0	1.272	0.702327	57.69	87.6	112.4	4.19	11.14	High	High	High	High	High	High
FALSE	High	Master Protein	Q6F7B6	S1 motif domain-containing protein OS=Acinetobacter baylyi (strain ATCC 33305 / BD413 / ADP1) OX=62977 GN=ACIAD3386 PE=4 SV=1	0	455.925	56	58	325	58	1	796	87.9	5.72	958.89	58	0	1.301	0.651967	49.3	89.1	110.9	5.46	0.34	High	High	High	High	High	High
FALSE	High	Master Protein	Q6FD89	Isocitrate lyase OS=Acinetobacter baylyi (strain ATCC 33305 / BD413 / ADP1) OX=62977 GN=aceA PE=4 SV=1	0	452.561	66	43	258	43	1	532	58.9	5.66	909.68	43	0	0.978	0.974097	72.83	102.4	97.6	7.57	7.68	High	High	High	High	High	High
FALSE	High	Master Protein	Q6FCT2	Alanine--tRNA ligase OS=Acinetobacter baylyi (strain ATCC 33305 / BD413 / ADP1) OX=62977 GN=alaS PE=3 SV=1	0	446.59	59	52	390	52	1	878	96.6	5.45	1246.27	52	0	1.134	0.922127	62.3	88.3	111.7	3.39	9.22	High	High	High	High	High	High
FALSE	High	Master Protein	Q6FET8	DNA topoisomerase 1 OS=Acinetobacter baylyi (strain ATCC 33305 / BD413 / ADP1) OX=62977 GN=topA PE=3 SV=1	0	437.718	67	60	323	60	1	881	98.2	8.62	916.58	60	0	1.126	0.922127	64.82	88.5	111.5	4.42	9.15	High	High	High	High	High	High
FALSE	High	Master Protein	Q6FF97	Elongation factor Tu OS=Acinetobacter baylyi (strain ATCC 33305 / BD413 / ADP1) OX=62977 GN=tuf1 PE=3 SV=1	0	432.504	78	40	1002	40	1	396	42.9	5.36	3252.18	40	0	1.066	0.964129	91.39	100.5	99.5	4.84	9.78	High	High	High	High	High	High
FALSE	High	Master Protein	Q6FF12	Polyribonucleotide nucleotidyltransferase OS=Acinetobacter baylyi (strain ATCC 33305 / BD413 / ADP1) OX=62977 GN=pnp PE=3 SV=1	0	423.152	51	48	414	48	1	697	75	5.19	1310.57	48	0	1.024	0.999526	64.6	94.5	105.5	5.63	10.79	High	High	High	High	High	High
FALSE	High	Master Protein	Q6F8L2	Dihydrolipoyllysine-residue succinyltransferase component of 2-oxoglutarate dehydrogenase complex OS=Acinetobacter baylyi (strain ATCC 33305 / BD413 / ADP1) OX=62977 GN=sucB PE=3 SV=1	0	416.719	72	33	386	33	1	402	43.5	5.24	1418.78	33	0	1.308	0.633437	75.13	86	114	8.04	7.82	High	High	High	High	High	High
FALSE	High	Master Protein	Q6F918	Putative ClpA/B-type chaperone OS=Acinetobacter baylyi (strain ATCC 33305 / BD413 / ADP1) OX=62977 GN=ACIAD2694 PE=3 SV=1	0	409.805	54	49	324	49	1	894	100.4	6.05	1084	49	0	1.253	0.738661	60.06	90.3	109.7	4.63	7.61	High	High	High	High	High	High
FALSE	High	Master Protein	Q6FDS9	Uncharacterized protein OS=Acinetobacter baylyi (strain ATCC 33305 / BD413 / ADP1) OX=62977 GN=ACIAD0880 PE=4 SV=1	0	406.19	82	39	318	39	1	461	50.7	6.77	1151	39	0	1.013	0.999526	82.98	100.1	99.9	10.29	8.54	High	High	High	High	High	High
FALSE	High	Master Protein	Q6FEP9	Trigger factor OS=Acinetobacter baylyi (strain ATCC 33305 / BD413 / ADP1) OX=62977 GN=tig PE=3 SV=1	0	405.287	90	47	394	47	1	444	49.7	4.89	1304.31	47	0	0.924	0.929518	69.41	100.3	99.7	7.33	11.67	High	High	High	High	High	High
FALSE	High	Master Protein	Q6F7X1	Malate dehydrogenase OS=Acinetobacter baylyi (strain ATCC 33305 / BD413 / ADP1) OX=62977 GN=mdh PE=3 SV=1	0	404.898	78	43	485	43	1	328	35.4	5.27	1459.75	43	0	0.817	0.733251	45.66	105.8	94.2	9.04	23.06	High	High	High	High	High	High
FALSE	High	Master Protein	Q6F7N7	Putative ATP-dependent RNA helicase OS=Acinetobacter baylyi (strain ATCC 33305 / BD413 / ADP1) OX=62977 GN=ACIAD3245 PE=3 SV=1	0	404.159	68	61	425	61	1	640	71.8	9.89	1089.55	61	0	0.703	0.346318	68.55	111.2	88.8	2.92	18.16	High	High	High	High	High	High
FALSE	High	Master Protein	Q6FEQ0	Putative ferric siderophore receptor protein OS=Acinetobacter baylyi (strain ATCC 33305 / BD413 / ADP1) OX=62977 GN=ACIAD0532 PE=3 SV=1	0	402.342	59	45	276	45	1	740	79.9	6.44	911.2	45	0	0.723	0.414296	39.17	111.3	88.7	3.02	44.09	High	High	High	High	High	High
FALSE	High	Master Protein	Q6F7U9	Ribonuclease R OS=Acinetobacter baylyi (strain ATCC 33305 / BD413 / ADP1) OX=62977 GN=rnr PE=3 SV=1	0	401.988	53	48	299	48	1	817	92.5	7.12	864.38	48	0	1.102	0.932109	50.05	99.4	100.6	5.5	2.71	High	High	High	High	High	High
FALSE	High	Master Protein	Q6FEH6	Aspartate--tRNA(Asp/Asn) ligase OS=Acinetobacter baylyi (strain ATCC 33305 / BD413 / ADP1) OX=62977 GN=aspS PE=3 SV=2	0	398.636	71	53	302	53	1	592	66.6	5.3	890.76	53	0	1.035	0.996783	88.19	110.3	89.7	8.07	5.84	High	High	High	High	High	High
FALSE	High	Master Protein	Q6FCI1	ATP-binding protease component OS=Acinetobacter baylyi (strain ATCC 33305 / BD413 / ADP1) OX=62977 GN=clpA PE=3 SV=1	0	398.474	61	53	361	53	1	758	84	5.95	1044.68	53	0	1.143	0.920018	51.33	98.2	101.8	5.52	6.06	High	High	High	High	High	High
FALSE	High	Master Protein	Q6F713	Dihydrolipoamide acetyltransferase component of pyruvate dehydrogenase complex OS=Acinetobacter baylyi (strain ATCC 33305 / BD413 / ADP1) OX=62977 GN=aceF PE=3 SV=1	0	394.121	55	43	320	43	1	661	68.9	4.97	1046.47	43	0	0.936	0.934671	75.14	90.3	109.7	8.71	12.05	High	High	High	High	High	High
FALSE	High	Master Protein	Q6F827	Aconitate hydratase OS=Acinetobacter baylyi (strain ATCC 33305 / BD413 / ADP1) OX=62977 GN=acnA PE=3 SV=1	0	392.004	50	48	340	48	1	917	100.3	5.16	1062.28	48	0	1.003	0.999526	70.42	96.2	103.8	6.21	6.07	High	High	High	High	High	High
FALSE	High	Master Protein	Q59086	Quinate/shikimate dehydrogenase (quinone) OS=Acinetobacter baylyi (strain ATCC 33305 / BD413 / ADP1) OX=62977 GN=quiA PE=1 SV=1	0	386.166	53	43	247	43	1	809	88.1	8.88	783.93	43	0	1.102	0.932109	53.75	89.5	110.5	2.97	2.31	High	High	High	High	High	High
FALSE	High	Master Protein	Q6FE75	Ribonucleoside-diphosphate reductase OS=Acinetobacter baylyi (strain ATCC 33305 / BD413 / ADP1) OX=62977 GN=nrdA PE=3 SV=1	0	384.484	47	55	376	55	1	941	105.3	5.48	1048.41	55	0	1.061	0.964129	69.25	99.1	100.9	4.28	13.93	High	High	High	High	High	High
FALSE	High	Master Protein	Q6F7L8	Glycine--tRNA ligase beta subunit OS=Acinetobacter baylyi (strain ATCC 33305 / BD413 / ADP1) OX=62977 GN=glyS PE=3 SV=1	0	383.682	61	48	279	47	1	689	74.9	5.31	857.53	48	1	1.42	0.418007	56.93	89.2	110.8	0.57	5.4	High	High	High	High	High	High
FALSE	High	Master Protein	Q6FCG7	Outer membrane protein assembly factor BamA OS=Acinetobacter baylyi (strain ATCC 33305 / BD413 / ADP1) OX=62977 GN=bamA PE=3 SV=1	0	377.02	51	55	303	55	1	825	91.8	5.6	866.78	55	0	0.589	0.0495128	29.62	122.4	77.6	3.34	25.97	High	High	High	High	High	High
FALSE	High	Master Protein	Q6F6Q6	Phosphoenolpyruvate carboxylase OS=Acinetobacter baylyi (strain ATCC 33305 / BD413 / ADP1) OX=62977 GN=ppc PE=3 SV=1	0	375.54	59	55	288	55	1	894	102.2	6.33	800.11	55	0	0.983	0.982097	58.12	106.1	93.9	5.79	5.27	High	High	High	High	High	High
FALSE	High	Master Protein	Q6F9W3	Chaperone SurA OS=Acinetobacter baylyi (strain ATCC 33305 / BD413 / ADP1) OX=62977 GN=surA PE=3 SV=1	0	373.823	71	36	253	36	1	451	50.1	6.76	859.34	36	0	0.966	0.964129	59.54	97.5	102.5	4.42	14.53	High	High	High	High	High	High
FALSE	High	Master Protein	Q6FFK0	ATP synthase subunit beta OS=Acinetobacter baylyi (strain ATCC 33305 / BD413 / ADP1) OX=62977 GN=atpD PE=3 SV=1	0	372.221	75	31	490	31	1	464	50.3	5.2	1722.68	31	0	1.331	0.600467	44.37	84	116	7.36	9.43	High	High	High	High	High	High
FALSE	High	Master Protein	O31248	Peptidylprolyl isomerase OS=Acinetobacter baylyi (strain ATCC 33305 / BD413 / ADP1) OX=62977 GN=ppiD PE=4 SV=1	0	371.311	73	49	234	49	1	622	68.3	8.29	758.82	49	0	1.213	0.816058	62.25	88.5	111.5	6.47	7.74	High	High	High	High	High	High
FALSE	High	Master Protein	Q6FD39	Bifunctional protein OS=Acinetobacter baylyi (strain ATCC 33305 / BD413 / ADP1) OX=62977 GN=ACIAD1138 PE=4 SV=1	0	368.356	54	56	245	56	1	1073	115.4	9.32	673.74	56	0	0.996	0.997162	55.66	101.2	98.8	4.85	18.46	High	High	High	High	High	High
FALSE	High	Master Protein	Q6FCV8	D-ala-D-ala-carboxypeptidase penicillin-binding protein 5 (Precursor) OS=Acinetobacter baylyi (strain ATCC 33305 / BD413 / ADP1) OX=62977 GN=dacC PE=3 SV=1	0	364.353	69	35	284	35	1	382	41.9	8.43	990.58	35	0	1.154	0.902403	59.31	98.1	101.9	4.68	4.14	High	High	High	High	High	High
FALSE	High	Master Protein	Q6FD28	Argininosuccinate synthase OS=Acinetobacter baylyi (strain ATCC 33305 / BD413 / ADP1) OX=62977 GN=argG PE=3 SV=1	0	362.669	72	38	246	38	1	446	49.7	5.26	880.19	38	0	1.179	0.878392	50.8	88.9	111.1	3.35	5.21	High	High	High	High	High	High
FALSE	High	Master Protein	Q6FEP0	Phosphogluconate dehydratase OS=Acinetobacter baylyi (strain ATCC 33305 / BD413 / ADP1) OX=62977 GN=edd PE=3 SV=1	0	362.647	57	33	323	33	1	615	65.5	6.54	1073.55	33	0	0.841	0.797907	57.33	111	89	1.98	4.37	High	High	High	High	High	High
FALSE	High	Master Protein	Q6FE36	Methionine--tRNA ligase OS=Acinetobacter baylyi (strain ATCC 33305 / BD413 / ADP1) OX=62977 GN=metG PE=3 SV=1	0	356.137	66	46	286	46	1	685	76.7	5.6	831.37	46	0	1.096	0.934671	69.71	101.5	98.5	14.76	6.08	High	High	High	High	High	High
FALSE	High	Master Protein	Q6FFM0	Arginine--tRNA ligase OS=Acinetobacter baylyi (strain ATCC 33305 / BD413 / ADP1) OX=62977 GN=argS PE=3 SV=1	0	355.717	64	38	257	38	1	596	66.9	5.6	844.92	38	0	0.797	0.670443	56.89	106.7	93.3	14.01	16.99	High	High	High	High	High	High
FALSE	High	Master Protein	Q6F8F0	Valine--tRNA ligase OS=Acinetobacter baylyi (strain ATCC 33305 / BD413 / ADP1) OX=62977 GN=valS PE=3 SV=1	0	355.585	54	55	311	55	1	971	110	5.47	913.36	55	0	1.187	0.861472	54.96	93.4	106.6	4.39	7.25	High	High	High	High	High	High
FALSE	High	Master Protein	Q6F7M6	Electron transfer flavoprotein-ubiquinone oxidoreductase (ETF-QO) (ETF-ubiquinone oxidoreductase) (ETF dehydrogenase) (Electron-transferring-flavoprotein dehydrogenase) OS=Acinetobacter baylyi (strain ATCC 33305 / BD413 / ADP1) OX=62977 GN=etfD PE=4 SV=1	0	355.113	58	36	264	36	1	570	63	5.97	879	36	0	1.166	0.896227	58.74	95.7	104.3	10.51	2.95	High	High	High	High	High	High
FALSE	High	Master Protein	Q6F860	Threonine--tRNA ligase OS=Acinetobacter baylyi (strain ATCC 33305 / BD413 / ADP1) OX=62977 GN=thrS PE=3 SV=1	0	354.147	54	42	314	42	1	640	73	5.8	916.4	42	0	1.143	0.920018	62.97	93.9	106.1	6.82	3.18	High	High	High	High	High	High
FALSE	High	Master Protein	Q6FCY8	Putative protease OS=Acinetobacter baylyi (strain ATCC 33305 / BD413 / ADP1) OX=62977 GN=ACIAD1194 PE=3 SV=1	0	352.969	56	51	257	51	1	926	105.2	6.64	700.59	51	0	1.103	0.932109	68.38	100.3	99.7	6.16	4.57	High	High	High	High	High	High
FALSE	High	Master Protein	Q6FA39	Putative bifunctional protein (MaeB) OS=Acinetobacter baylyi (strain ATCC 33305 / BD413 / ADP1) OX=62977 GN=ACIAD2287 PE=4 SV=1	0	350.317	54	42	255	42	1	756	82.4	5.44	824.94	42	0	1.195	0.843448	65.05	87.1	112.9	1.41	10.58	High	High	High	High	High	High
FALSE	High	Master Protein	Q6F716	Inosine-5'-monophosphate dehydrogenase OS=Acinetobacter baylyi (strain ATCC 33305 / BD413 / ADP1) OX=62977 GN=guaB PE=3 SV=1	0	348.53	65	37	318	37	1	488	51.5	6.64	1117.24	37	0	1.232	0.783927	47.31	87.1	112.9	2.82	9.69	High	High	High	High	High	High
FALSE	High	Master Protein	Q6FAA1	Endopeptidase La OS=Acinetobacter baylyi (strain ATCC 33305 / BD413 / ADP1) OX=62977 GN=ACIAD2216 PE=3 SV=1	0	345.88	45	44	237	44	1	875	98.2	6.49	639.28	44	0	0.949	0.950267	60.36	100.8	99.2	1.46	8.19	High	High	High	High	High	High
FALSE	High	Master Protein	Q6FEN6	Putative NADP-dependent glyceraldehyde-3-phosphate dehydrogenase OS=Acinetobacter baylyi (strain ATCC 33305 / BD413 / ADP1) OX=62977 GN=ACIAD0546 PE=4 SV=1	0	344.692	62	42	468	42	1	546	60.8	6.05	1234.03	42	0	0.929	0.932109	74.51	116	84	4.49	6.53	High	High	High	High	High	High
FALSE	High	Master Protein	Q6FEX0	Catalase (Hydroperoxidase II) OS=Acinetobacter baylyi (strain ATCC 33305 / BD413 / ADP1) OX=62977 GN=katA PE=4 SV=1	0	343.985	77	46	365	46	1	506	57.5	6.32	1174.83	46	0	0.956	0.955171	87.8	98.3	101.7	1.53	12.29	High	High	High	High	High	High
FALSE	High	Master Protein	Q6F956	DNA gyrase subunit A OS=Acinetobacter baylyi (strain ATCC 33305 / BD413 / ADP1) OX=62977 GN=gyrA PE=3 SV=1	0	343.104	45	49	344	49	1	909	100.2	5.11	878.89	49	0	1.214	0.815509	78.94	92.1	107.9	4.14	4.51	High	High	High	High	High	High
FALSE	High	Master Protein	Q6F883	DNA polymerase I OS=Acinetobacter baylyi (strain ATCC 33305 / BD413 / ADP1) OX=62977 GN=polA PE=3 SV=1	0	337.464	48	40	213	40	1	920	103.1	5.38	633.82	40	0	1.154	0.902403	64.45	92.6	107.4	10.22	4.52	High	High	High	High	High	High
FALSE	High	Master Protein	Q6F8N2	ATP-dependent zinc metalloprotease FtsH OS=Acinetobacter baylyi (strain ATCC 33305 / BD413 / ADP1) OX=62977 GN=ftsH PE=3 SV=1	0	337.19	59	50	319	50	1	631	69.6	6.04	912.34	50	0	1.273	0.700877	49.02	87.9	112.1	7.28	7.84	High	High	High	High	High	High
FALSE	High	Master Protein	Q6FE98	Putative Outer membrane protein (OmpA-like) OS=Acinetobacter baylyi (strain ATCC 33305 / BD413 / ADP1) OX=62977 GN=ACIAD0697 PE=4 SV=1	0	336.678	57	32	580	32	1	355	38.5	5.35	1767.57	32	0	0.84	0.795494	57.32	104.1	95.9	16.52	20.09	High	High	High	High	High	High
FALSE	High	Master Protein	Q6FG18	DNA gyrase subunit B OS=Acinetobacter baylyi (strain ATCC 33305 / BD413 / ADP1) OX=62977 GN=gyrB PE=3 SV=1	0	333.769	48	40	282	40	1	822	91.7	5.72	862.37	40	0	1.234	0.77743	53.46	86.9	113.1	3.56	2.98	High	High	High	High	High	High
FALSE	High	Master Protein	Q6FFF5	Acyl-CoA synthetase (Long-chain-fatty-acid--CoA ligase) OS=Acinetobacter baylyi (strain ATCC 33305 / BD413 / ADP1) OX=62977 GN=fadD PE=4 SV=1	0	332.851	53	40	336	40	1	559	61.8	8.34	989.05	40	0	1.046	0.981072	71.27	95.8	104.2	4.78	5.02	High	High	High	High	High	High
FALSE	High	Master Protein	Q6F821	Ketol-acid reductoisomerase (NADP(+)) OS=Acinetobacter baylyi (strain ATCC 33305 / BD413 / ADP1) OX=62977 GN=ilvC PE=3 SV=1	0	332.035	72	34	336	34	1	338	36.9	5.35	1150.07	34	0	1.069	0.964129	58.04	95.3	104.7	2.56	2.7	High	High	High	High	High	High
FALSE	High	Master Protein	Q6F7Q0	Glycerol-3-phosphate acyltransferase OS=Acinetobacter baylyi (strain ATCC 33305 / BD413 / ADP1) OX=62977 GN=plsB PE=3 SV=1	0	331.88	58	49	284	49	1	854	97.2	8.15	719.75	49	0	1.15	0.90808	63.69	54	146	3.49	5.65	High	High	High	High	High	High
FALSE	High	Master Protein	Q6FC54	DNA mismatch repair protein MutS OS=Acinetobacter baylyi (strain ATCC 33305 / BD413 / ADP1) OX=62977 GN=mutS PE=3 SV=1	0	331.224	51	41	219	41	1	881	98.5	6.71	628.28	41	0	1.179	0.878392	55.07	91.2	108.8	2.81	7.57	High	High	High	High	High	High
FALSE	High	Master Protein	Q6FEE0	Protein translocase subunit SecA OS=Acinetobacter baylyi (strain ATCC 33305 / BD413 / ADP1) OX=62977 GN=secA PE=3 SV=1	0	328.885	51	45	258	45	1	905	102.5	5.45	826.86	45	0	1.237	0.776	59.17	83.9	116.1	5.28	12.69	High	High	High	High	High	High
FALSE	High	Master Protein	Q6F8P2	Phosphoenolpyruvate carboxykinase [GTP] OS=Acinetobacter baylyi (strain ATCC 33305 / BD413 / ADP1) OX=62977 GN=pckG PE=3 SV=1	0	328.655	69	40	221	40	1	609	67.3	5.25	737.12	40	0	0.927	0.929669	66.25	96.2	103.8	9.17	17.85	High	High	High	High	High	High
FALSE	High	Master Protein	Q6F9N5	Glutamine synthetase OS=Acinetobacter baylyi (strain ATCC 33305 / BD413 / ADP1) OX=62977 GN=glnA PE=3 SV=1	0	328.094	54	31	427	31	1	471	52.4	5.48	1344.91	31	0	0.887	0.901126	71.98	92.9	107.1	8.46	2.27	High	High	High	High	High	High
FALSE	High	Master Protein	Q6FCW4	Adenylosuccinate lyase OS=Acinetobacter baylyi (strain ATCC 33305 / BD413 / ADP1) OX=62977 GN=purB PE=3 SV=1	0	327.609	69	39	233	39	1	462	51.2	5.82	720.87	39	0	1.096	0.934671	92.09	100.7	99.3	3.16	8.31	High	High	High	High	High	High
FALSE	High	Master Protein	Q6FDS7	30S ribosomal protein S7 OS=Acinetobacter baylyi (strain ATCC 33305 / BD413 / ADP1) OX=62977 GN=rpsG PE=3 SV=1	0	327.286	95	33	405	33	1	156	17.6	10.13	1152.61	33	0	0.932	0.932109	69.81	101.4	98.6	9.44	11.87	High	High	High	High	High	High
FALSE	High	Master Protein	Q6FB15	Glutamine--tRNA ligase OS=Acinetobacter baylyi (strain ATCC 33305 / BD413 / ADP1) OX=62977 GN=glnS PE=3 SV=1	0	326.994	65	46	252	46	1	575	65.6	5.4	706.48	46	0	1.163	0.897397	72.18	93.9	106.1	3.27	10.34	High	High	High	High	High	High
FALSE	High	Master Protein	Q6FAQ7	Transketolase OS=Acinetobacter baylyi (strain ATCC 33305 / BD413 / ADP1) OX=62977 GN=tkt PE=3 SV=1	0	324.001	59	46	320	46	1	662	72	5.4	956.49	46	0	1	0.997291	71.3	96	104	4.76	6.63	High	High	High	High	High	High
FALSE	High	Master Protein	Q6FBI5	Biotin carboxylase OS=Acinetobacter baylyi (strain ATCC 33305 / BD413 / ADP1) OX=62977 GN=accC PE=4 SV=1	0	321.181	69	37	250	37	1	462	50.9	5.6	800.01	37	0	0.89	0.902403	57.49	102.3	97.7	3.09	3.86	High	High	High	High	High	High
FALSE	High	Master Protein	Q6FAK2	Alkyl hydroperoxide reductase C OS=Acinetobacter baylyi (strain ATCC 33305 / BD413 / ADP1) OX=62977 GN=ahpC PE=3 SV=1	0	320.078	77	21	577	15	1	187	20.7	5.25	2135.47	21	5	1.044	0.983513	52.39	91	109	9.43	7.95	High	High	High	High	High	High
FALSE	High	Master Protein	Q6FEP4	Fumarate hydratase class I OS=Acinetobacter baylyi (strain ATCC 33305 / BD413 / ADP1) OX=62977 GN=fumA PE=3 SV=1	0	318.464	62	32	266	32	1	508	54.9	5.43	865.64	32	0	1.047	0.978461	60.47	96.7	103.3	3.35	9.72	High	High	High	High	High	High
FALSE	High	Master Protein	Q6FFN2	GMP synthase [glutamine-hydrolyzing] OS=Acinetobacter baylyi (strain ATCC 33305 / BD413 / ADP1) OX=62977 GN=guaA PE=3 SV=1	0	316.026	63	38	285	38	1	550	61	5.52	851.55	38	0	1.238	0.775766	47.74	88.9	111.1	10.05	8.47	High	High	High	High	High	High
FALSE	High	Master Protein	Q6FEG3	Acyl-CoA dehydrogenase OS=Acinetobacter baylyi (strain ATCC 33305 / BD413 / ADP1) OX=62977 GN=acdB PE=3 SV=1	0	314.936	53	32	198	29	1	625	68.5	5.68	696.01	32	2	1.19	0.852699	70.97	92	108	10.32	4.51	High	High	High	High	High	High
FALSE	High	Master Protein	Q6FE69	NADH-quinone oxidoreductase subunit C/D OS=Acinetobacter baylyi (strain ATCC 33305 / BD413 / ADP1) OX=62977 GN=nuoC PE=3 SV=1	0	314.425	51	33	328	33	1	595	68.4	5.95	909.1	33	0	1.158	0.901126	63.93	90.5	109.5	6.95	11.96	High	High	High	High	High	High
FALSE	High	Master Protein	Q6FEN1	Carboxy-terminal protease for penicillin-binding protein OS=Acinetobacter baylyi (strain ATCC 33305 / BD413 / ADP1) OX=62977 GN=prc PE=3 SV=1	0	312.827	58	48	223	48	1	727	80.3	8.18	596.9	48	0	1.136	0.922127	65	98.6	101.4	1.3	5.89	High	High	High	High	High	High
FALSE	High	Master Protein	Q6F7C1	Putative transport protein (ABC superfamily, atp_bind) OS=Acinetobacter baylyi (strain ATCC 33305 / BD413 / ADP1) OX=62977 GN=ACIAD3380 PE=4 SV=1	0	311.579	63	37	239	37	1	553	62.4	5.22	760.3	37	0	1.131	0.922127	45.19	96.3	103.7	4.64	15.73	High	High	High	High	High	High
FALSE	High	Master Protein	Q6F927	Uncharacterized protein OS=Acinetobacter baylyi (strain ATCC 33305 / BD413 / ADP1) OX=62977 GN=ACIAD2684 PE=4 SV=1	0	308.231	41	48	218	48	1	1273	144.1	8.56	580.87	48	0	1.215	0.811539	55.05	94.9	105.1	13.22	8.41	High	High	High	High	High	High
FALSE	High	Master Protein	Q6FE94	GTP-binding elongation factor family protein OS=Acinetobacter baylyi (strain ATCC 33305 / BD413 / ADP1) OX=62977 GN=typA PE=4 SV=1	0	307.552	47	35	311	35	1	610	67.5	5.21	885.31	35	0	1.104	0.932109	42.36	94.3	105.7	6.23	10.54	High	High	High	High	High	High
FALSE	High	Master Protein	Q6F6R1	Chaperone protein DnaJ OS=Acinetobacter baylyi (strain ATCC 33305 / BD413 / ADP1) OX=62977 GN=dnaJ PE=3 SV=1	0	307.185	68	33	220	33	1	368	40.4	6.79	680.61	33	0	1.148	0.913995	75.1	87.3	112.7	5.51	5.14	High	High	High	High	High	High
FALSE	High	Master Protein	Q6F848	GTP pyrophosphokinase (ATP:GTP 3'-pyrophosphotransferase) (PpGpp synthetase I) ((P)ppGpp synthetase) OS=Acinetobacter baylyi (strain ATCC 33305 / BD413 / ADP1) OX=62977 GN=relA PE=3 SV=1	0	306.573	59	47	260	47	1	768	88.4	6.87	632.04	47	0	1.118	0.927662	70.12	91.6	108.4	3.29	13.18	High	High	High	High	High	High
FALSE	High	Master Protein	Q6FA66	Serine hydroxymethyltransferase OS=Acinetobacter baylyi (strain ATCC 33305 / BD413 / ADP1) OX=62977 GN=glyA PE=3 SV=1	0	304.263	71	38	254	38	1	417	44.9	5.71	837.99	38	0	0.73	0.444889	63.19	113.6	86.4	6.46	12.93	High	High	High	High	High	High
FALSE	High	Master Protein	Q6F7T7	DNA-directed RNA polymerase subunit alpha OS=Acinetobacter baylyi (strain ATCC 33305 / BD413 / ADP1) OX=62977 GN=rpoA PE=3 SV=1	0	299.144	84	36	461	36	1	335	37.2	5.19	1328.98	36	0	1.007	0.999526	68.38	93	107	0.8	8.91	High	High	High	High	High	High
FALSE	High	Master Protein	Q6FDR9	Putative cell division protein, required for chromosome partitioning (FstK) OS=Acinetobacter baylyi (strain ATCC 33305 / BD413 / ADP1) OX=62977 GN=ACIAD0891 PE=3 SV=1	0	297.2	42	41	219	41	1	1018	113.4	5.03	637.8	41	0	1.369	0.51756	53.55	88.6	111.4	17.96	7.82	High	High	High	High	High	High
FALSE	High	Master Protein	Q6FAL5	DNA polymerase III subunit alpha OS=Acinetobacter baylyi (strain ATCC 33305 / BD413 / ADP1) OX=62977 GN=dnaE PE=4 SV=1	0	295.027	43	49	229	49	1	1187	133.6	5.49	538.44	49	0	1.322	0.609851	41.35	86.9	113.1	13.92	1.3	High	High	High	High	High	High
FALSE	High	Master Protein	Q6F758	UvrABC system protein A OS=Acinetobacter baylyi (strain ATCC 33305 / BD413 / ADP1) OX=62977 GN=uvrA PE=3 SV=1	0	294.899	46	46	254	46	1	965	106.7	6.27	648.1	46	0	1.085	0.947022	61.24	103.9	96.1	4.53	13.47	High	High	High	High	High	High
FALSE	High	Master Protein	Q6F8K6	Citrate synthase OS=Acinetobacter baylyi (strain ATCC 33305 / BD413 / ADP1) OX=62977 GN=gltA PE=3 SV=1	0	293.634	69	29	318	29	1	424	47.3	6.65	910.85	29	0	0.934	0.932109	85.32	111.3	88.7	9.61	8.03	High	High	High	High	High	High
FALSE	High	Master Protein	Q6FE23	Proline--tRNA ligase OS=Acinetobacter baylyi (strain ATCC 33305 / BD413 / ADP1) OX=62977 GN=proS PE=3 SV=1	0	292.081	56	34	235	34	1	570	63	5.19	771.47	34	0	1.194	0.845961	48.16	93.7	106.3	8.27	4.8	High	High	High	High	High	High
FALSE	High	Master Protein	Q6FDG0	Probable malate:quinone oxidoreductase OS=Acinetobacter baylyi (strain ATCC 33305 / BD413 / ADP1) OX=62977 GN=mqo PE=3 SV=1	0	290.07	62	33	216	33	1	543	60.6	9.25	712.95	33	0	1.01	0.999526	76.34	104.8	95.2	8.2	4.12	High	High	High	High	High	High
FALSE	High	Master Protein	Q6FG02	Isoleucine--tRNA ligase OS=Acinetobacter baylyi (strain ATCC 33305 / BD413 / ADP1) OX=62977 GN=ileS PE=3 SV=1	0	286.558	44	37	249	37	1	945	106.1	5.71	692.4	37	0	1.124	0.922127	58.15	90.5	109.5	4.75	6.06	High	High	High	High	High	High
FALSE	High	Master Protein	Q6F921	Uncharacterized protein OS=Acinetobacter baylyi (strain ATCC 33305 / BD413 / ADP1) OX=62977 GN=ACIAD2690 PE=4 SV=1	0	282.643	58	32	232	32	1	498	56	5.41	682.9	32	0	0.887	0.901126	91.16	96.2	103.8	7.2	12.82	High	High	High	High	High	High
FALSE	High	Master Protein	Q43991	Polyphosphate kinase OS=Acinetobacter baylyi (strain ATCC 33305 / BD413 / ADP1) OX=62977 GN=ppk PE=3 SV=2	0	282.011	53	39	241	39	1	691	78.6	6.76	631.05	39	0	1.221	0.802312	53.94	96.2	103.8	13.43	8.89	High	High	High	High	High	High
FALSE	High	Master Protein	Q6FFK2	ATP synthase subunit alpha OS=Acinetobacter baylyi (strain ATCC 33305 / BD413 / ADP1) OX=62977 GN=atpA PE=3 SV=1	0	281.484	56	39	355	39	1	519	56	5.43	1006.66	39	0	0.912	0.922127	74.41	104.3	95.7	4.32	7.58	High	High	High	High	High	High
FALSE	High	Master Protein	Q6F777	Putative type I restriction-modification system DNA methylase (HsdM) OS=Acinetobacter baylyi (strain ATCC 33305 / BD413 / ADP1) OX=62977 GN=ACIAD3432 PE=4 SV=1	0	281.405	53	41	179	41	1	751	85.1	5.87	483.87	41	0	1.354	0.547692	51.97	90.3	109.7	4.23	8.26	High	High	High	High	High	High
FALSE	High	Master Protein	Q6F9T5	Uncharacterized protein OS=Acinetobacter baylyi (strain ATCC 33305 / BD413 / ADP1) OX=62977 GN=ACIAD2403 PE=4 SV=1	0	279.583	46	36	177	36	1	897	100.2	5.41	545.6	36	0	1.053	0.97003	61.12	92.1	107.9	15.86	23.22	High	High	High	High	High	High
FALSE	High	Master Protein	Q6F8L5	Succinate--CoA ligase [ADP-forming] subunit alpha OS=Acinetobacter baylyi (strain ATCC 33305 / BD413 / ADP1) OX=62977 GN=sucD PE=3 SV=1	0	278.634	61	25	240	24	1	296	30.6	6.14	824.38	25	1	1.257	0.733782	48.84	87.5	112.5	5.91	3.71	High	High	High	High	High	High
FALSE	High	Master Protein	Q6F9Z8	Malate synthase G OS=Acinetobacter baylyi (strain ATCC 33305 / BD413 / ADP1) OX=62977 GN=glcB PE=3 SV=1	0	275.388	56	38	273	38	1	720	79.5	5.33	769.09	38	0	1.055	0.966605	54.85	98.4	101.6	6.02	10.73	High	High	High	High	High	High
FALSE	High	Master Protein	Q6FAS5	Putative alcohol dehydrogenase OS=Acinetobacter baylyi (strain ATCC 33305 / BD413 / ADP1) OX=62977 GN=ACIAD2015 PE=4 SV=1	0	274.787	72	24	350	24	1	390	40.9	5.72	1079.66	24	0	0.783	0.624469	47.13	100	100	6.74	7.49	High	High	High	High	High	High
FALSE	High	Master Protein	Q6FE34	Uncharacterized protein OS=Acinetobacter baylyi (strain ATCC 33305 / BD413 / ADP1) OX=62977 GN=ACIAD0770 PE=4 SV=1	0	274.488	67	31	205	31	1	202	23.2	6.39	561.75	31	0	0.923	0.929245	109.39	95.6	104.4	18.84	35.87	High	High	High	High	High	High
FALSE	High	Master Protein	Q6FA43	Adenosylhomocysteinase OS=Acinetobacter baylyi (strain ATCC 33305 / BD413 / ADP1) OX=62977 GN=ahcY PE=3 SV=1	0	274.353	55	35	286	35	1	467	51.3	5.39	843.41	35	0	1.042	0.988358	74.77	94.8	105.2	10.41	4.19	High	High	High	High	High	High
FALSE	High	Master Protein	Q6FCS7	Adenylosuccinate synthetase OS=Acinetobacter baylyi (strain ATCC 33305 / BD413 / ADP1) OX=62977 GN=purA PE=3 SV=1	0	273.559	56	28	231	28	1	439	47.2	5.82	787.68	28	0	0.915	0.922431	60.75	98.9	101.1	6.29	5.43	High	High	High	High	High	High
FALSE	High	Master Protein	Q6F9C7	Aminotransferase OS=Acinetobacter baylyi (strain ATCC 33305 / BD413 / ADP1) OX=62977 GN=aspC PE=3 SV=1	0	272.29	50	22	178	22	1	410	44.2	5.33	647.63	22	0	0.888	0.901126	58.93	100.1	99.9	4.12	12.11	High	High	High	High	High	High
FALSE	High	Master Protein	Q6FEL9	GTPase Der OS=Acinetobacter baylyi (strain ATCC 33305 / BD413 / ADP1) OX=62977 GN=der PE=3 SV=1	0	270.346	62	37	217	37	1	478	53.5	9.11	588.17	37	0	1.047	0.978461	71.11	94.5	105.5	3.49	6.19	High	High	High	High	High	High
FALSE	High	Master Protein	Q6F9P5	Bifunctional purine biosynthesis protein PurH OS=Acinetobacter baylyi (strain ATCC 33305 / BD413 / ADP1) OX=62977 GN=purH PE=3 SV=1	0	268.489	54	29	225	29	1	524	56.1	5.49	791.56	29	0	0.795	0.665949	43.7	104.8	95.2	2.99	11.89	High	High	High	High	High	High
FALSE	High	Master Protein	Q6F7J0	D-3-phosphoglycerate dehydrogenase OS=Acinetobacter baylyi (strain ATCC 33305 / BD413 / ADP1) OX=62977 GN=serA PE=3 SV=1	0	267.888	52	28	239	28	1	410	44.2	6.76	694.11	28	0	1.085	0.947306	58.71	99.8	100.2	2.37	4.55	High	High	High	High	High	High
FALSE	High	Master Protein	Q6F8G5	Serine--tRNA ligase OS=Acinetobacter baylyi (strain ATCC 33305 / BD413 / ADP1) OX=62977 GN=serS PE=3 SV=2	0	266.754	66	31	194	31	1	423	47.3	5.29	598.1	31	0	1.157	0.901126	42.08	93.5	106.5	6.69	11.09	High	High	High	High	High	High
FALSE	High	Master Protein	Q6FAT9	Enolase OS=Acinetobacter baylyi (strain ATCC 33305 / BD413 / ADP1) OX=62977 GN=eno PE=3 SV=1	0	263.619	59	30	277	30	1	431	46.4	5.02	897.23	30	0	0.87	0.876087	58.84	98.8	101.2	2.54	13.44	High	High	High	High	High	High
FALSE	High	Master Protein	Q6FE67	NADH-quinone oxidoreductase subunit F OS=Acinetobacter baylyi (strain ATCC 33305 / BD413 / ADP1) OX=62977 GN=nuoF PE=3 SV=1	0	262.416	68	30	185	30	1	443	48.5	6.32	598.22	30	0	1.03	0.997162	41.78	95.1	104.9	4.23	3.66	High	High	High	High	High	High
FALSE	High	Master Protein	Q6FCR9	Dihydroxy-acid dehydratase 1 OS=Acinetobacter baylyi (strain ATCC 33305 / BD413 / ADP1) OX=62977 GN=ilvD1 PE=3 SV=1	0	261.956	48	34	166	34	1	609	65.4	5.63	518.08	34	0	1.131	0.922127	77.82	92.8	107.2	2.95	10.13	High	High	High	High	High	High
FALSE	High	Master Protein	Q43990	Lysine--tRNA ligase OS=Acinetobacter baylyi (strain ATCC 33305 / BD413 / ADP1) OX=62977 GN=lysS PE=3 SV=1	0	260.247	58	39	231	39	1	509	58	5.38	577.35	39	0	0.999	0.997162	72.49	104.6	95.4	8.61	10.85	High	High	High	High	High	High
FALSE	High	Master Protein	Q6FEP7	ATP-dependent Clp protease ATP-binding subunit ClpX OS=Acinetobacter baylyi (strain ATCC 33305 / BD413 / ADP1) OX=62977 GN=clpX PE=3 SV=1	0	258.94	56	32	242	32	1	436	48.2	5.99	692.04	32	0	1.012	0.999526	76.74	96.4	103.6	2.76	16.36	High	High	High	High	High	High
FALSE	High	Master Protein	Q6FEF1	Tryptophan synthase beta chain OS=Acinetobacter baylyi (strain ATCC 33305 / BD413 / ADP1) OX=62977 GN=trpB PE=3 SV=1	0	257.19	64	25	163	25	1	403	44.3	6.43	525.44	25	0	0.994	0.997162	67.25	94.5	105.5	7.56	9.29	High	High	High	High	High	High
FALSE	High	Master Protein	Q6FEP2	Phosphate acetyltransferase OS=Acinetobacter baylyi (strain ATCC 33305 / BD413 / ADP1) OX=62977 GN=pta PE=3 SV=1	0	255.7	51	31	149	31	1	720	77.8	5.48	490.68	31	0	0.993	0.997162	66.83	96.5	103.5	14.27	5.04	High	High	High	High	High	High
FALSE	High	Master Protein	Q6F7B3	Putative acetyl-CoA hydrolase/transferase OS=Acinetobacter baylyi (strain ATCC 33305 / BD413 / ADP1) OX=62977 GN=ACIAD3390 PE=4 SV=1	0	255.404	54	28	279	28	1	504	54.5	5.6	745.12	28	0	1.152	0.902567	64.88	90	110	3.51	6.96	High	High	High	High	High	High
FALSE	High	Master Protein	Q6F7W9	Putative lytic murein transglycosylase, soluble (Slt) OS=Acinetobacter baylyi (strain ATCC 33305 / BD413 / ADP1) OX=62977 GN=ACIAD3157 PE=4 SV=1	0	253.583	54	33	162	33	1	680	76.5	8.92	490.81	33	0	1.1	0.932109	42.45	97.6	102.4	4.25	7.62	High	High	High	High	High	High
FALSE	High	Master Protein	Q6F9T6	Uncharacterized protein OS=Acinetobacter baylyi (strain ATCC 33305 / BD413 / ADP1) OX=62977 GN=ACIAD2402 PE=4 SV=1	0	253.512	36	46	214	46	1	1499	163.7	9.19	492.66	46	0	1.195	0.843448	38.69	90.9	109.1	6.57	4.16	High	High	High	High	High	High
FALSE	High	Master Protein	Q6F7R5	50S ribosomal protein L2 OS=Acinetobacter baylyi (strain ATCC 33305 / BD413 / ADP1) OX=62977 GN=rplB PE=3 SV=1	0	252.401	82	37	362	37	1	274	30.3	11.08	883.25	37	0	1.032	0.997162	82.84	94.2	105.8	9.26	3.94	High	High	High	High	High	High
FALSE	High	Master Protein	Q6F8M1	Putative hemagglutinin/hemolysin-related protein OS=Acinetobacter baylyi (strain ATCC 33305 / BD413 / ADP1) OX=62977 GN=ACIAD2866 PE=4 SV=1	0	251.306	25	29	185	29	1	1725	175.7	4.25	633.57	29	0	1.006	0.999526	59.82	99	101	37.97	18.06	High	High	High	High	High	High
FALSE	High	Master Protein	Q6FB10	Fructose-1,6-bisphosphate aldolase OS=Acinetobacter baylyi (strain ATCC 33305 / BD413 / ADP1) OX=62977 GN=fda PE=3 SV=1	0	251.161	70	25	291	25	1	345	37.2	5.59	975.66	25	0	1.019	0.999526	64.72	101.7	98.3	3.72	7.66	High	High	High	High	High	High
FALSE	High	Master Protein	Q6FCX8	RNA polymerase-associated protein RapA OS=Acinetobacter baylyi (strain ATCC 33305 / BD413 / ADP1) OX=62977 GN=hepA PE=3 SV=1	0	249.684	40	36	241	36	1	953	109.2	5.08	606.93	36	0	1.152	0.902567	47.59	88	112	8.4	9.6	High	High	High	High	High	High
FALSE	High	Master Protein	Q6FDR2	Putative outer membrane protein OS=Acinetobacter baylyi (strain ATCC 33305 / BD413 / ADP1) OX=62977 GN=ACIAD0898 PE=4 SV=1	0	248.825	80	21	204	21	1	217	22.5	9.5	776.09	21	0	0.722	0.414296	47.71	98.2	101.8	18.59	24.24	High	High	High	High	High	High
FALSE	High	Master Protein	Q6F7M5	Uncharacterized protein OS=Acinetobacter baylyi (strain ATCC 33305 / BD413 / ADP1) OX=62977 GN=ACIAD3261 PE=4 SV=1	0	248.396	51	41	186	41	1	758	85.9	6.34	485.02	41	0	0.931	0.932109	60	99.5	100.5	5.16	22.16	High	High	High	High	High	High
FALSE	High	Master Protein	Q6FAP8	Putative bacterioferritin (Cytochrome b1) OS=Acinetobacter baylyi (strain ATCC 33305 / BD413 / ADP1) OX=62977 GN=ACIAD2048 PE=4 SV=1	0	247.519	62	15	235	15	1	181	20.6	4.87	1008.26	15	0	1.427	0.410118	42.96	83.6	116.4	11.83	13.88	High	High	High	High	High	High
FALSE	High	Master Protein	Q6F876	Transcription termination factor Rho OS=Acinetobacter baylyi (strain ATCC 33305 / BD413 / ADP1) OX=62977 GN=rho PE=3 SV=1	0	247.082	62	37	293	37	1	422	47.5	7.09	761.72	37	0	1.419	0.418827	58.38	83.7	116.3	0.38	3.77	High	High	High	High	High	High
FALSE	High	Master Protein	Q6FA95	3-phosphoshikimate 1-carboxyvinyltransferase OS=Acinetobacter baylyi (strain ATCC 33305 / BD413 / ADP1) OX=62977 GN=aroA PE=3 SV=1	0	246.975	51	36	199	36	1	748	79.6	6.4	519.01	36	0	1.165	0.896227	30.75	92.9	107.1	3.87	9.37	High	High	High	High	High	High
FALSE	High	Master Protein	Q6FAU8	Phosphotransferase system, fructose-specific EI/HPr/EIIA components OS=Acinetobacter baylyi (strain ATCC 33305 / BD413 / ADP1) OX=62977 GN=fruB PE=3 SV=1	0	246.698	39	29	184	29	1	950	103.9	5.34	534.05	29	0	1.167	0.896227	59.54	89.8	110.2	5.41	8.57	High	High	High	High	High	High
FALSE	High	Master Protein	Q6F7T6	30S ribosomal protein S4 OS=Acinetobacter baylyi (strain ATCC 33305 / BD413 / ADP1) OX=62977 GN=rpsD PE=3 SV=1	0	246.239	87	34	387	34	1	207	23.2	10.08	940.64	34	0	0.813	0.724094	52.83	107	93	8.79	9.81	High	High	High	High	High	High
FALSE	High	Master Protein	Q6FDW2	Chromosome partition protein Smc OS=Acinetobacter baylyi (strain ATCC 33305 / BD413 / ADP1) OX=62977 GN=smc PE=3 SV=1	0	245.963	35	40	164	40	1	1149	133	5.59	391.96	40	0	1.187	0.861472	48.68	115.3	84.7	18.38	8.04	High	High	High	High	High	High
FALSE	High	Master Protein	Q6F9P3	Putative lipoprotein, attached to the cytoplasmic membrane OS=Acinetobacter baylyi (strain ATCC 33305 / BD413 / ADP1) OX=62977 GN=ACIAD2449 PE=4 SV=1	0	245.643	78	30	157	30	1	289	31.5	7.3	468.89	30	0	1.033	0.997162	56.99	91.8	108.2	9.46	4.74	High	High	High	High	High	High
FALSE	High	Master Protein	Q6F8H5	RNA polymerase sigma factor RpoD OS=Acinetobacter baylyi (strain ATCC 33305 / BD413 / ADP1) OX=62977 GN=rpoD PE=3 SV=1	0	244.622	39	36	214	36	1	629	71.9	4.78	579.62	36	0	1.123	0.922431	83.31	94.1	105.9	11.47	8.24	High	High	High	High	High	High
FALSE	High	Master Protein	Q6FAT7	CTP synthase OS=Acinetobacter baylyi (strain ATCC 33305 / BD413 / ADP1) OX=62977 GN=pyrG PE=3 SV=1	0	243.798	42	32	196	32	1	545	60.9	5.92	554.73	32	0	1.127	0.922127	64.61	98.6	101.4	3.28	6.05	High	High	High	High	High	High
FALSE	High	Master Protein	Q6F7S3	50S ribosomal protein L24 OS=Acinetobacter baylyi (strain ATCC 33305 / BD413 / ADP1) OX=62977 GN=rplX PE=3 SV=1	0	242.91	92	24	231	24	1	106	11.3	9.77	781.5	24	0	0.745	0.505942	45.41	116.4	83.6	20.34	57.22	High	High	High	High	High	High
FALSE	High	Master Protein	Q6F8L3	Dihydrolipoyl dehydrogenase OS=Acinetobacter baylyi (strain ATCC 33305 / BD413 / ADP1) OX=62977 GN=lpd PE=3 SV=1	0	242.662	56	29	261	29	1	477	50.9	6.13	940.71	29	0	0.806	0.697451	43.79	107.2	92.8	3.09	3.31	High	High	High	High	High	High
FALSE	High	Master Protein	Q6FAM5	Bifunctional uridylyltransferase/uridylyl-removing enzyme OS=Acinetobacter baylyi (strain ATCC 33305 / BD413 / ADP1) OX=62977 GN=glnD PE=3 SV=1	0	240.564	37	35	146	35	1	888	102.1	6.06	451.93	35	0	1.24	0.775766	47.36	87.9	112.1	11.54	9.82	High	High	High	High	High	High
FALSE	High	Master Protein	Q6FDC4	Methionine synthase OS=Acinetobacter baylyi (strain ATCC 33305 / BD413 / ADP1) OX=62977 GN=metH PE=4 SV=1	0	240.176	37	41	173	41	1	1228	135.7	5.11	409.58	41	0	1.205	0.834877	72.06	108.8	91.2	4.47	4.03	High	High	High	High	High	High
FALSE	High	Master Protein	Q6F7E8	Glutamate synthase small chain OS=Acinetobacter baylyi (strain ATCC 33305 / BD413 / ADP1) OX=62977 GN=gltD PE=4 SV=1	0	238.966	63	29	144	29	1	473	52.2	5.02	482.48	29	0	0.964	0.964129	48.17	108.4	91.6	1.21	12.26	High	High	High	High	High	High
FALSE	High	Master Protein	Q6FCE2	Cysteine desulfurase IscS OS=Acinetobacter baylyi (strain ATCC 33305 / BD413 / ADP1) OX=62977 GN=iscS PE=3 SV=1	0	235.699	67	26	195	26	1	405	44.7	6.02	645.39	26	0	0.943	0.941012	57.85	101.6	98.4	10.27	1.75	High	High	High	High	High	High
FALSE	High	Master Protein	Q6FFV8	Tyrosine-protein kinase, autophosphorylates OS=Acinetobacter baylyi (strain ATCC 33305 / BD413 / ADP1) OX=62977 GN=ptk PE=4 SV=1	0	233.874	49	36	165	36	1	736	82.2	6.32	438.71	36	0	1.002	0.999197	76.99	103.3	96.7	4.49	8.93	High	High	High	High	High	High
FALSE	High	Master Protein	Q6F7S4	50S ribosomal protein L5 OS=Acinetobacter baylyi (strain ATCC 33305 / BD413 / ADP1) OX=62977 GN=rplE PE=3 SV=1	0	233.589	85	27	728	27	1	178	20.1	9.8	1980.15	27	0	0.953	0.951446	49.08	102.6	97.4	5.29	11.74	High	High	High	High	High	High
FALSE	High	Master Protein	Q6F7W7	Phosphate starvation-inducible protein (PhoH-like) OS=Acinetobacter baylyi (strain ATCC 33305 / BD413 / ADP1) OX=62977 GN=phoL PE=4 SV=1	0	233.3	70	25	209	25	1	360	40.6	6.21	704.4	25	0	1.325	0.609601	48.19	94.7	105.3	6.26	22.67	High	High	High	High	High	High
FALSE	High	Master Protein	Q6F8L4	Succinate--CoA ligase [ADP-forming] subunit beta OS=Acinetobacter baylyi (strain ATCC 33305 / BD413 / ADP1) OX=62977 GN=sucC PE=3 SV=1	0	232.863	55	32	333	32	1	388	41.4	4.93	945.84	32	0	0.959	0.959199	69.42	108.8	91.2	6.49	9.39	High	High	High	High	High	High
FALSE	High	Master Protein	Q6FFF1	Putative outer membrane protein OS=Acinetobacter baylyi (strain ATCC 33305 / BD413 / ADP1) OX=62977 GN=ACIAD0240 PE=4 SV=1	0	231.527	53	24	157	24	1	433	48	5.8	506.78	24	0	0.885	0.901126	60.7	91.7	108.3	4.96	25.53	High	High	High	High	High	High
FALSE	High	Master Protein	Q6F973	Phosphoribosylformylglycinamidine cyclo-ligase OS=Acinetobacter baylyi (strain ATCC 33305 / BD413 / ADP1) OX=62977 GN=purM PE=3 SV=1	0	230.934	58	22	137	22	1	356	37.7	4.88	508.61	22	0	0.931	0.932109	38.4	102	98	5.61	13.78	High	High	High	High	High	High
FALSE	High	Master Protein	Q6FDD9	Putative lipoprotein (Haemin storage system) (HmsF) OS=Acinetobacter baylyi (strain ATCC 33305 / BD413 / ADP1) OX=62977 GN=ACIAD1029 PE=4 SV=1	0	227.795	53	34	177	34	1	691	78.6	6.6	418.85	34	0	1.194	0.896227	51.7	100	100	2.73	15.91	High	High	High	High	High	High
FALSE	High	Master Protein	Q6F7W8	tRNA-2-methylthio-N(6)-dimethylallyladenosine synthase OS=Acinetobacter baylyi (strain ATCC 33305 / BD413 / ADP1) OX=62977 GN=miaB PE=3 SV=1	0	227.05	57	25	137	25	1	483	54.6	5.52	482.62	25	0	1.21	0.852699	53.56	92.4	107.6	13.81	5.28	High	High	High	High	High	High
FALSE	High	Master Protein	Q6F7R8	30S ribosomal protein S3 OS=Acinetobacter baylyi (strain ATCC 33305 / BD413 / ADP1) OX=62977 GN=rpsC PE=3 SV=1	0	226.09	80	29	305	29	1	250	28	10.36	811.98	29	0	0.917	0.925488	63.4	103.5	96.5	4.76	2.48	High	High	High	High	High	High
FALSE	High	Master Protein	Q6FF69	3-ketoacyl-CoA thiolase OS=Acinetobacter baylyi (strain ATCC 33305 / BD413 / ADP1) OX=62977 GN=fadA PE=3 SV=1	0	225.663	57	23	179	23	1	390	41.2	6.37	595.33	23	0	0.935	0.932109	55.45	102.9	97.1	4.08	5.37	High	High	High	High	High	High
FALSE	High	Master Protein	Q6FAW1	Putative acyl-CoA thiolase OS=Acinetobacter baylyi (strain ATCC 33305 / BD413 / ADP1) OX=62977 GN=ACIAD1977 PE=3 SV=1	0	225.29	54	26	185	26	1	426	45.5	8.1	530.55	26	0	0.554	0.0205413	27.12	133.8	66.2	3.49	5.54	High	High	High	High	High	High
FALSE	High	Master Protein	Q6FDY4	Aspartyl/glutamyl-tRNA(Asn/Gln) amidotransferase subunit B OS=Acinetobacter baylyi (strain ATCC 33305 / BD413 / ADP1) OX=62977 GN=gatB PE=3 SV=1	0	225.276	58	31	166	31	1	495	54.3	5.1	427.98	31	0	0.99	0.993361	78.77	109.7	90.3	5.24	1.26	High	High	High	High	High	High
FALSE	High	Master Protein	Q6F767	4-aminobutyrate aminotransferase, PLP-dependent OS=Acinetobacter baylyi (strain ATCC 33305 / BD413 / ADP1) OX=62977 GN=gabT PE=3 SV=1	0	223.304	69	25	173	25	1	428	45.9	6.29	538.29	25	0	0.889	0.901126	33.86	102.5	97.5	1.27	3.74	High	High	High	High	High	High
FALSE	High	Master Protein	Q6FCX2	Diaminobutyrate--2-oxoglutarate aminotransferase (L-diaminobutyric acid transaminase) (Diaminobutyrate transaminase) (DABA aminotransferase) (DABA-AT) (L-2, 4-diaminobutyrate:2-ketoglutarate 4-aminotr... OS=Acinetobacter baylyi (strain ATCC 33305 / BD413 / ADP1) OX=62977 GN=dat PE=3 SV=1	0	221.641	51	23	172	23	1	456	48.9	6.3	632.81	23	0	1.012	0.999526	76.12	99.9	100.1	8.99	4.99	High	High	High	High	High	High
FALSE	High	Master Protein	Q6F852	Poly(A) polymerase I OS=Acinetobacter baylyi (strain ATCC 33305 / BD413 / ADP1) OX=62977 GN=pcnB PE=3 SV=1	0	220.465	64	34	169	34	1	485	55.6	9.57	454.05	34	0	1.104	0.932109	38.64	90.4	109.6	9.1	8.99	High	High	High	High	High	High
FALSE	High	Master Protein	Q6FEQ2	2-isopropylmalate synthase OS=Acinetobacter baylyi (strain ATCC 33305 / BD413 / ADP1) OX=62977 GN=leuA PE=3 SV=1	0	220.084	54	35	184	35	1	565	62.9	5.08	462.49	35	0	1.062	0.964129	79.3	95.8	104.2	4.5	8.18	High	High	High	High	High	High
FALSE	High	Master Protein	P42438	Protein RecA OS=Acinetobacter baylyi (strain ATCC 33305 / BD413 / ADP1) OX=62977 GN=recA PE=3 SV=1	0	219.469	65	23	151	23	1	349	37.8	5.38	489.36	23	0	0.832	0.776	37.52	105.7	94.3	8.24	15.47	High	High	High	High	High	High
FALSE	High	Master Protein	Q6F9M0	Uncharacterized protein OS=Acinetobacter baylyi (strain ATCC 33305 / BD413 / ADP1) OX=62977 GN=ACIAD2475 PE=4 SV=1	0	219.378	58	26	129	26	1	462	49.4	8.87	420.85	26	0	0.841	0.798512	44.24	112	88	4.27	20.86	High	High	High	High	High	High
FALSE	High	Master Protein	Q6FF41	Transcription termination/antitermination protein NusA OS=Acinetobacter baylyi (strain ATCC 33305 / BD413 / ADP1) OX=62977 GN=nusA PE=3 SV=1	0	219.114	51	32	231	32	1	494	55.2	4.6	656.66	32	0	1.199	0.83893	62.51	97.5	102.5	5.07	7.54	High	High	High	High	High	High
FALSE	High	Master Protein	Q6FDV6	Bacterioferritin OS=Acinetobacter baylyi (strain ATCC 33305 / BD413 / ADP1) OX=62977 GN=bfrA PE=3 SV=1	0	218.565	72	18	173	18	1	154	18	4.91	538.84	18	0	0.535	0.0113393	19.5	131.1	68.9	26.81	36.83	High	High	High	High	High	High
FALSE	High	Master Protein	Q6FEW8	Phosphoenolpyruvate-protein phosphotransferase OS=Acinetobacter baylyi (strain ATCC 33305 / BD413 / ADP1) OX=62977 GN=ptsP PE=1 SV=1	0	217.056	41	34	169	34	1	764	85.5	5.34	413.08	34	0	1.556	0.196196	45.17	77.2	122.8	21.39	4.09	High	High	High	High	High	High
FALSE	High	Master Protein	Q6F9D5	Glyceraldehyde-3-phosphate dehydrogenase OS=Acinetobacter baylyi (strain ATCC 33305 / BD413 / ADP1) OX=62977 GN=gap PE=3 SV=1	0	217.044	57	29	232	29	1	485	52.7	7.09	706.84	29	0	1.1	0.932109	78.54	94.2	105.8	7.34	2.44	High	High	High	High	High	High
FALSE	High	Master Protein	Q6F9W4	LPS-assembly protein LptD OS=Acinetobacter baylyi (strain ATCC 33305 / BD413 / ADP1) OX=62977 GN=lptD PE=3 SV=1	0	216.862	38	32	168	32	1	819	93.1	6.2	477.3	32	0	1.073	0.959199	46.53	90.5	109.5	14.01	16.04	High	High	High	High	High	High
FALSE	High	Master Protein	Q6F9B7	Periplasmic serine endoprotease DegP-like OS=Acinetobacter baylyi (strain ATCC 33305 / BD413 / ADP1) OX=62977 GN=ACIAD2586 PE=3 SV=1	0	215.546	54	29	169	29	1	467	50.1	8.88	516.68	29	0	0.97	0.964129	65.02	101.8	98.2	2.85	3.5	High	High	High	High	High	High
FALSE	High	Master Protein	Q6F7C8	Glutamate--tRNA ligase OS=Acinetobacter baylyi (strain ATCC 33305 / BD413 / ADP1) OX=62977 GN=gltX PE=3 SV=1	0	214.841	49	32	191	32	1	502	57.6	6.09	478.6	32	0	1.325	0.609601	84.12	87.2	112.8	1.47	8.93	High	High	High	High	High	High
FALSE	High	Master Protein	Q6FFK4	ATP synthase subunit b OS=Acinetobacter baylyi (strain ATCC 33305 / BD413 / ADP1) OX=62977 GN=atpF PE=3 SV=1	0	214.472	76	21	152	21	1	156	17.1	5.36	544.86	21	0	1.176	0.881588	49.12	94.6	105.4	21.2	5.22	High	High	High	High	High	High
FALSE	High	Master Protein	Q6FAQ6	S-adenosylmethionine synthase OS=Acinetobacter baylyi (strain ATCC 33305 / BD413 / ADP1) OX=62977 GN=metK PE=3 SV=1	0	213.566	70	25	167	25	1	388	42	5.4	465.44	25	0	0.996	0.997162	46.2	99.5	100.5	2.55	2.12	High	High	High	High	High	High
FALSE	High	Master Protein	Q6F7R2	50S ribosomal protein L3 OS=Acinetobacter baylyi (strain ATCC 33305 / BD413 / ADP1) OX=62977 GN=rplC PE=3 SV=1	0	211.276	82	23	266	23	1	212	22.5	9.86	846.22	23	0	0.566	0.0281903	45.02	106.7	93.3	6.36	19.14	High	High	High	High	High	High
FALSE	High	Master Protein	Q6FCP9	N-succinylarginine dihydrolase OS=Acinetobacter baylyi (strain ATCC 33305 / BD413 / ADP1) OX=62977 GN=astB PE=3 SV=1	0	210.784	60	20	147	20	1	446	49.3	6.52	565.94	20	0	1.075	0.956409	92.36	89.9	110.1	16.22	6.49	High	High	High	High	High	High
FALSE	High	Master Protein	Q6FEM2	Histidine--tRNA ligase OS=Acinetobacter baylyi (strain ATCC 33305 / BD413 / ADP1) OX=62977 GN=hisS PE=3 SV=1	0	209.959	57	27	153	27	1	430	48.3	6.18	423.57	27	0	0.913	0.922127	60.82	107.8	92.2	11.77	7.57	High	High	High	High	High	High
FALSE	High	Master Protein	Q6F708	Cell division protein FtsZ OS=Acinetobacter baylyi (strain ATCC 33305 / BD413 / ADP1) OX=62977 GN=ftsZ PE=3 SV=1	0	209.242	56	22	176	22	1	389	41.8	5.26	537.11	22	0	0.748	0.510555	48.76	108.5	91.5	11.86	11.6	High	High	High	High	High	High
FALSE	High	Master Protein	Q6FEP1	Acetate kinase OS=Acinetobacter baylyi (strain ATCC 33305 / BD413 / ADP1) OX=62977 GN=ack PE=3 SV=1	0	208.715	67	26	156	26	1	401	43.7	6.32	392.39	26	0	1.06	0.964129	96.31	92.1	107.9	10.74	9.67	High	High	High	High	High	High
FALSE	High	Master Protein	Q3V7H0	L-threonine dehydratase OS=Acinetobacter baylyi (strain ATCC 33305 / BD413 / ADP1) OX=62977 GN=ilvA PE=3 SV=1	0	208.261	48	27	161	27	1	512	57	5.74	500.1	27	0	1.066	0.964129	70.33	91.1	108.9	4.12	9.25	High	High	High	High	High	High
FALSE	High	Master Protein	Q6FG10	Tyrosine--tRNA ligase OS=Acinetobacter baylyi (strain ATCC 33305 / BD413 / ADP1) OX=62977 GN=tyrS PE=3 SV=1	0	207.01	62	25	150	25	1	404	44.8	5.53	433.98	25	0	0.988	0.989871	61.57	99.9	100.1	2.37	9.15	High	High	High	High	High	High
FALSE	High	Master Protein	Q6FEG4	Acyl-CoA dehydrogenase OS=Acinetobacter baylyi (strain ATCC 33305 / BD413 / ADP1) OX=62977 GN=acdA PE=3 SV=1	0	206.868	41	23	198	21	1	596	64.8	5	667.98	23	0	1.319	0.61119	35.73	86.9	113.1	7.33	5.93	High	High	High	High	High	High
FALSE	High	Master Protein	Q6F9P4	Phosphoribosylamine--glycine ligase OS=Acinetobacter baylyi (strain ATCC 33305 / BD413 / ADP1) OX=62977 GN=purD PE=3 SV=1	0	206.526	52	22	111	22	1	435	46.6	4.67	429.76	22	0	1.024	0.999526	52.66	95	105	10.09	13.17	High	High	High	High	High	High
FALSE	High	Master Protein	Q6FCY1	Glutamate-1-semialdehyde 2,1-aminomutase OS=Acinetobacter baylyi (strain ATCC 33305 / BD413 / ADP1) OX=62977 GN=hemL PE=3 SV=1	0	205.771	53	24	164	24	1	432	46.3	5.47	489.56	24	0	1.153	0.902567	51.77	90.8	109.2	4.32	1.16	High	High	High	High	High	High
FALSE	High	Master Protein	Q6FCE6	Chaperone protein HscA homolog OS=Acinetobacter baylyi (strain ATCC 33305 / BD413 / ADP1) OX=62977 GN=hscA PE=3 SV=1	0	205.286	52	27	139	27	1	620	68.3	5.43	443.32	27	0	0.915	0.922127	57.95	101.4	98.6	12.84	5.18	High	High	High	High	High	High
FALSE	High	Master Protein	Q6FCH4	Ribosomal protein S12 methylthiotransferase RimO OS=Acinetobacter baylyi (strain ATCC 33305 / BD413 / ADP1) OX=62977 GN=rimO PE=3 SV=1	0	204.132	51	23	144	23	1	447	50.1	5.17	532.01	23	0	1.034	0.997162	53.9	107.7	92.3	23.69	18.73	High	High	High	High	High	High
FALSE	High	Master Protein	Q6FFC9	Threonine synthase OS=Acinetobacter baylyi (strain ATCC 33305 / BD413 / ADP1) OX=62977 GN=thrC PE=3 SV=1	0	203.995	61	26	170	26	1	379	40.4	5.47	473.16	26	0	0.924	0.929518	66.86	104.1	95.9	4.23	12.48	High	High	High	High	High	High
FALSE	High	Master Protein	Q6FCR7	Ribosomal RNA large subunit methyltransferase K/L OS=Acinetobacter baylyi (strain ATCC 33305 / BD413 / ADP1) OX=62977 GN=rlmL PE=3 SV=1	0	203.035	36	31	159	31	1	734	83.7	6.68	374.32	31	0	0.98	0.977668	64.3	97.9	102.1	8.58	5.74	High	High	High	High	High	High
FALSE	High	Master Protein	Q6FAV8	Transaldolase OS=Acinetobacter baylyi (strain ATCC 33305 / BD413 / ADP1) OX=62977 GN=tal PE=3 SV=1	0	202.604	65	27	163	27	1	329	36.4	5.02	479.3	27	0	0.977	0.972909	58.79	108.9	91.1	3.08	19.7	High	High	High	High	High	High
FALSE	High	Master Protein	Q6FFU2	Bifunctional protein OS=Acinetobacter baylyi (strain ATCC 33305 / BD413 / ADP1) OX=62977 GN=epsM PE=3 SV=1	0	202.596	61	30	181	30	1	472	53.4	5.41	461.97	30	0	1.166	0.896227	43.53	91.9	108.1	3.37	2.21	High	High	High	High	High	High
FALSE	High	Master Protein	Q6F8W5	Putative methyl-cis-aconitic acid hydratase (AcnM) OS=Acinetobacter baylyi (strain ATCC 33305 / BD413 / ADP1) OX=62977 GN=ACIAD2755 PE=4 SV=1	0	201.105	37	31	129	31	1	877	95.9	5.19	344.38	31	0	1.257	0.811539	41.2	97.4	102.6	2.41	7.18	High	High	High	High	High	High
FALSE	High	Master Protein	Q6FCL7	Amidophosphoribosyltransferase OS=Acinetobacter baylyi (strain ATCC 33305 / BD413 / ADP1) OX=62977 GN=purF PE=3 SV=1	0	200.977	47	28	181	28	1	512	56.7	6.77	529.76	28	0	1.206	0.828271	55.08	88.9	111.1	3.1	6.25	High	High	High	High	High	High
FALSE	High	Master Protein	Q6F9A5	2,3,4,5-tetrahydropyridine-2,6-dicarboxylate N-succinyltransferase OS=Acinetobacter baylyi (strain ATCC 33305 / BD413 / ADP1) OX=62977 GN=dapD PE=3 SV=1	0	200.848	51	21	173	21	1	273	29.5	5.17	565.6	21	0	0.967	0.964129	55.64	104.1	95.9	9.11	8.37	High	High	High	High	High	High
FALSE	High	Master Protein	Q6FDY3	Glutamyl-tRNA(Gln) amidotransferase subunit A OS=Acinetobacter baylyi (strain ATCC 33305 / BD413 / ADP1) OX=62977 GN=gatA PE=3 SV=1	0	199.784	57	22	114	22	1	492	52.9	5.54	369.75	22	0	1.125	0.922127	48.04	95.8	104.2	10.83	1.96	High	High	High	High	High	High
FALSE	High	Master Protein	Q6F7M4	Putative acyl-CoA dehydrogenase OS=Acinetobacter baylyi (strain ATCC 33305 / BD413 / ADP1) OX=62977 GN=ACIAD3262 PE=3 SV=1	0	199.169	54	32	154	31	1	607	67.1	6.35	351.41	32	0	0.698	0.329257	56.52	103	97	15.87	9.46	High	High	High	High	High	High
FALSE	High	Master Protein	Q6FDW8	Signal recognition particle protein OS=Acinetobacter baylyi (strain ATCC 33305 / BD413 / ADP1) OX=62977 GN=ffh PE=3 SV=1	0	198.437	57	28	133	28	1	470	51.2	9.09	401.2	28	0	0.897	0.91792	56.61	100.3	99.7	2.28	6.37	High	High	High	High	High	High
FALSE	High	Master Protein	Q6F7S7	50S ribosomal protein L6 OS=Acinetobacter baylyi (strain ATCC 33305 / BD413 / ADP1) OX=62977 GN=rplF PE=3 SV=1	0	198.388	95	27	264	27	1	177	19.1	9.7	666.82	27	0	1.094	0.934971	44.53	94.2	105.8	6.93	12.59	High	High	High	High	High	High
FALSE	High	Master Protein	Q6FFB2	Argininosuccinate lyase OS=Acinetobacter baylyi (strain ATCC 33305 / BD413 / ADP1) OX=62977 GN=argH PE=3 SV=1	0	197.675	42	26	173	26	1	477	52.9	5.3	519.11	26	0	0.881	0.896227	52.71	101.8	98.2	25.11	1.47	High	High	High	High	High	High
FALSE	High	Master Protein	Q6F704	UDP-N-acetylmuramate--L-alanine ligase OS=Acinetobacter baylyi (strain ATCC 33305 / BD413 / ADP1) OX=62977 GN=murC PE=3 SV=1	0	197.573	43	21	146	21	1	482	52.8	6.23	447.86	21	0	1.21	0.821699	52.03	89.6	110.4	7.56	14.77	High	High	High	High	High	High
FALSE	High	Master Protein	Q6F7U8	Oligopeptidase A OS=Acinetobacter baylyi (strain ATCC 33305 / BD413 / ADP1) OX=62977 GN=prlC PE=3 SV=1	0	197.173	48	26	136	26	1	684	77.7	5.36	430.93	26	0	1.045	0.98241	49.59	105.4	94.6	1.07	15.79	High	High	High	High	High	High
FALSE	High	Master Protein	Q6FCG6	Putative outer membrane protein (OmpH) OS=Acinetobacter baylyi (strain ATCC 33305 / BD413 / ADP1) OX=62977 GN=ACIAD1379 PE=4 SV=1	0	196.517	77	21	129	21	1	166	18.5	9.5	436.98	21	0	0.898	0.920018	47.29	100.3	99.7	8.52	13.1	High	High	High	High	High	High
FALSE	High	Master Protein	Q6FFL8	NAD-dependent malic enzyme OS=Acinetobacter baylyi (strain ATCC 33305 / BD413 / ADP1) OX=62977 GN=maeA PE=3 SV=1	0	196.301	45	22	140	22	1	566	62.9	5.91	439.87	22	0	1.122	0.923727	46.14	90.1	109.9	7.06	5.38	High	High	High	High	High	High
FALSE	High	Master Protein	Q6F922	Uncharacterized protein OS=Acinetobacter baylyi (strain ATCC 33305 / BD413 / ADP1) OX=62977 GN=ACIAD2689 PE=4 SV=1	0	195.928	74	17	269	17	1	167	18.8	7.05	782.93	17	0	0.535	0.0111691	17.54	116.4	83.6	24.6	12.97	High	High	High	High	High	High
FALSE	High	Master Protein	Q6F898	50S ribosomal protein L13 OS=Acinetobacter baylyi (strain ATCC 33305 / BD413 / ADP1) OX=62977 GN=rplM PE=3 SV=1	0	193.543	96	17	183	17	1	142	15.8	9.7	625.51	17	0	0.953	0.951446	80.49	98.7	101.3	10.34	24.59	High	High	High	High	High	High
FALSE	High	Master Protein	Q6FA94	Bifuctional protein OS=Acinetobacter baylyi (strain ATCC 33305 / BD413 / ADP1) OX=62977 GN=pheA PE=4 SV=1	0	193.109	60	19	121	19	1	369	41.3	5.99	428.04	19	0	1.933	0.0102477	79.35	74.8	125.2	4.32	17.52	High	High	High	High	High	High
FALSE	High	Master Protein	Q6FA50	Soluble pyridine nucleotide transhydrogenase (NAD(P)(+) transhydrogenase [B-specific]) OS=Acinetobacter baylyi (strain ATCC 33305 / BD413 / ADP1) OX=62977 GN=sthA PE=4 SV=1	0	192.38	56	27	191	27	1	471	52.5	7.12	523.56	27	0	1.057	0.964756	42.89	97.3	102.7	10.05	10.67	High	High	High	High	High	High
FALSE	High	Master Protein	Q6FE32	Putative MTA/SAH nucleosidase OS=Acinetobacter baylyi (strain ATCC 33305 / BD413 / ADP1) OX=62977 GN=ACIAD0773 PE=4 SV=1	0	192.36	65	20	149	20	1	291	31.4	7.44	555.88	20	0	1.008	0.999526	43.92	101.1	98.9	2.01	17.28	High	High	High	High	High	High
FALSE	High	Master Protein	Q6FFV1	dTDP-glucose 4,6-dehydratase OS=Acinetobacter baylyi (strain ATCC 33305 / BD413 / ADP1) OX=62977 GN=rmlB PE=3 SV=1	0	192.351	72	23	138	23	1	356	40	5.74	494.52	23	0	0.859	0.84297	51.85	103.4	96.6	12.79	4.33	High	High	High	High	High	High
FALSE	High	Master Protein	Q6FDW1	Cell division protein ZipA OS=Acinetobacter baylyi (strain ATCC 33305 / BD413 / ADP1) OX=62977 GN=ACIAD0847 PE=3 SV=1	0	192.25	55	22	115	22	1	325	36.2	4.81	419.87	22	0	1.16	0.901126	74.89	114	86	7.31	11.93	High	High	High	High	High	High
FALSE	High	Master Protein	Q6F8C2	Porin OS=Acinetobacter baylyi (strain ATCC 33305 / BD413 / ADP1) OX=62977 GN=ACIAD2984 PE=3 SV=1	0	192.222	48	23	226	23	1	416	46	5.74	645.22	23	0	0.804	0.690588	45.59	104.8	95.2	2.8	15.09	High	High	High	High	High	High
FALSE	High	Master Protein	Q6F7F5	Putative arginine/lysine/ornithine decarboxylase OS=Acinetobacter baylyi (strain ATCC 33305 / BD413 / ADP1) OX=62977 GN=ACIAD3341 PE=4 SV=1	0	191.205	36	35	176	35	1	929	106.1	6.49	423.7	35	0	1.354	0.547692	52.89	85.2	114.8	6.33	10.11	High	High	High	High	High	High
FALSE	High	Master Protein	Q6FDU7	Pseudouridine synthase OS=Acinetobacter baylyi (strain ATCC 33305 / BD413 / ADP1) OX=62977 GN=ACIAD0861 PE=3 SV=1	0	191.113	75	27	176	27	1	313	36	9.79	525.63	27	0	1.136	0.922127	42.9	94.2	105.8	4.71	2.71	High	High	High	High	High	High
FALSE	High	Master Protein	Q6F9R5	Ubiquinol oxidase subunit 2 OS=Acinetobacter baylyi (strain ATCC 33305 / BD413 / ADP1) OX=62977 GN=cyoA PE=3 SV=1	0	191.074	56	18	191	18	1	353	38.9	7.01	671.92	18	0	1.136	0.922127	68.36	85.3	114.7	4.27	7.2	High	High	High	High	High	High
FALSE	High	Master Protein	Q6FDY1	Cell shape-determining protein MreB OS=Acinetobacter baylyi (strain ATCC 33305 / BD413 / ADP1) OX=62977 GN=mreB PE=3 SV=1	0	190.851	43	19	169	19	1	346	36.8	5.35	462.49	19	0	1.048	0.978172	68.88	100.7	99.3	5.06	10.19	High	High	High	High	High	High
FALSE	High	Master Protein	Q6FF27	Ubiquinone/menaquinone biosynthesis C-methyltransferase UbiE OS=Acinetobacter baylyi (strain ATCC 33305 / BD413 / ADP1) OX=62977 GN=ubiE PE=3 SV=1	0	190.605	68	20	136	20	1	322	35.8	6.96	453.91	20	0	1.546	0.211248	59.97	76.5	123.5	14.61	8.07	High	High	High	High	High	High
FALSE	High	Master Protein	Q6FDA0	Sulfate adenylyltransferase subunit 2 OS=Acinetobacter baylyi (strain ATCC 33305 / BD413 / ADP1) OX=62977 GN=cysD PE=3 SV=1	0	190.426	54	20	164	20	1	304	35.2	6.81	457.54	20	0	1.185	0.865698	61.68	82.7	117.3	0.61	0.71	High	High	High	High	High	High
FALSE	High	Master Protein	Q6FDB6	Putative ferric siderophore receptor protein OS=Acinetobacter baylyi (strain ATCC 33305 / BD413 / ADP1) OX=62977 GN=ACIAD1054 PE=3 SV=1	0	190.387	39	25	128	25	1	745	82.1	6.11	353.45	25	0	0.73	0.444889	36.66	111.8	88.2	7.11	38.19	High	High	High	High	High	High
FALSE	High	Master Protein	Q6F817	Leucine--tRNA ligase OS=Acinetobacter baylyi (strain ATCC 33305 / BD413 / ADP1) OX=62977 GN=leuS PE=3 SV=1	0	190.206	40	32	166	32	1	873	97.6	5.19	454.99	32	0	1.236	0.776	63.25	88.9	111.1	8.79	10.27	High	High	High	High	High	High
FALSE	High	Master Protein	Q6F8J5	Outer membrane protein assembly factor BamD OS=Acinetobacter baylyi (strain ATCC 33305 / BD413 / ADP1) OX=62977 GN=bamD PE=3 SV=1	0	188.941	66	21	161	21	1	351	39.4	7.52	539.3	21	0	0.713	0.38705	61.89	121.5	78.5	8.93	32.26	High	High	High	High	High	High
FALSE	High	Master Protein	Q6FCX1	L-2,4-diaminobutyrate decarboxylase OS=Acinetobacter baylyi (strain ATCC 33305 / BD413 / ADP1) OX=62977 GN=ddc PE=3 SV=1	0	188.718	48	27	199	27	1	510	55.9	5.21	580.74	27	0	1.066	0.964129	65.19	103.1	96.9	2.64	4.31	High	High	High	High	High	High
FALSE	High	Master Protein	Q6FCJ0	Putative metalloprotease OS=Acinetobacter baylyi (strain ATCC 33305 / BD413 / ADP1) OX=62977 GN=ACIAD1353 PE=4 SV=1	0	188.677	27	25	115	25	1	979	110.3	5.34	342.99	25	0	1.294	0.776	64.69	85.5	114.5	13.71	19.76	High	High	High	High	High	High
FALSE	High	Master Protein	Q6FFC8	Homoserine dehydrogenase OS=Acinetobacter baylyi (strain ATCC 33305 / BD413 / ADP1) OX=62977 GN=hom PE=3 SV=1	0	188.605	49	23	153	23	1	437	47.1	5.07	497.35	23	0	1.295	0.664229	67.47	94.5	105.5	4.09	6.75	High	High	High	High	High	High
FALSE	High	Master Protein	Q6FE76	Ribonucleoside-diphosphate reductase subunit beta OS=Acinetobacter baylyi (strain ATCC 33305 / BD413 / ADP1) OX=62977 GN=nrdB PE=3 SV=1	0	188.124	51	23	153	23	1	427	48.8	5.03	499.31	23	0	0.904	0.922127	64.44	111.5	88.5	5.57	7.14	High	High	High	High	High	High
FALSE	High	Master Protein	Q6FEJ6	Protein translocase subunit SecD OS=Acinetobacter baylyi (strain ATCC 33305 / BD413 / ADP1) OX=62977 GN=secD PE=3 SV=1	0	187.872	41	23	134	23	1	633	69.3	8.25	480.42	23	0	1.059	0.964129	50.31	101.9	98.1	9.14	6.25	High	High	High	High	High	High
FALSE	High	Master Protein	Q6FA16	O-succinylhomoserine sulfhydrylase OS=Acinetobacter baylyi (strain ATCC 33305 / BD413 / ADP1) OX=62977 GN=metZ PE=3 SV=1	0	187.401	46	17	132	17	1	396	43	6.24	432.21	17	0	0.654	0.177511	49.24	125.5	74.5	8.03	7.01	High	High	High	High	High	High
FALSE	High	Master Protein	Q6FBH8	Aspartate ammonia-lyase (Aspartase) OS=Acinetobacter baylyi (strain ATCC 33305 / BD413 / ADP1) OX=62977 GN=aspA PE=4 SV=1	0	186.385	44	22	145	21	1	472	51.7	5.33	483.62	22	0	1.229	0.787501	57.08	100.5	99.5	2.02	12.92	High	High	High	High	High	High
FALSE	High	Master Protein	Q6F9A2	Uncharacterized protein OS=Acinetobacter baylyi (strain ATCC 33305 / BD413 / ADP1) OX=62977 GN=ACIAD2602 PE=4 SV=1	0	186.239	74	20	140	20	1	136	14.6	9.33	420.57	20	0	0.532	0.0102477	28.24	126.6	73.4	20.98	26.14	High	High	High	High	High	High
FALSE	High	Master Protein	Q6FDT6	LysM domain-containing protein OS=Acinetobacter baylyi (strain ATCC 33305 / BD413 / ADP1) OX=62977 GN=ACIAD0873 PE=4 SV=1	0	185.639	53	16	239	16	1	158	17.4	5.58	739.6	16	0	1.08	0.951446	52.07	100.2	99.8	28.83	7.45	High	High	High	High	High	High
FALSE	High	Master Protein	Q6FA53	30S ribosomal protein S2 OS=Acinetobacter baylyi (strain ATCC 33305 / BD413 / ADP1) OX=62977 GN=rpsB PE=3 SV=1	0	185.152	79	27	274	27	1	249	27.5	9.03	622.25	27	0	0.913	0.922127	83.6	93.9	106.1	32.85	10	High	High	High	High	High	High
FALSE	High	Master Protein	Q6FFR5	D-amino acid dehydrogenase OS=Acinetobacter baylyi (strain ATCC 33305 / BD413 / ADP1) OX=62977 GN=dadA PE=3 SV=1	0	183.427	49	21	124	21	1	419	46.3	6.46	377.53	21	0	0.503	0.00386861	27.03	133.1	66.9	6.31	6.14	High	High	High	High	High	High
FALSE	High	Master Protein	Q6F6L0	Membrane protein insertase YidC OS=Acinetobacter baylyi (strain ATCC 33305 / BD413 / ADP1) OX=62977 GN=yidC PE=3 SV=1	0	183.136	31	22	155	22	1	583	65.5	8.02	450.63	22	0	1.124	0.922127	59.75	88.7	111.3	1.87	1.9	High	High	High	High	High	High
FALSE	High	Master Protein	Q6F9Q8	50S ribosomal protein L9 OS=Acinetobacter baylyi (strain ATCC 33305 / BD413 / ADP1) OX=62977 GN=rplI PE=3 SV=1	0	181.599	79	18	502	17	1	148	15.8	5.9	1695.54	18	1	0.989	0.992189	48.95	100.5	99.5	8.28	13.62	High	High	High	High	High	High
FALSE	High	Master Protein	Q6F7R3	50S ribosomal protein L4 OS=Acinetobacter baylyi (strain ATCC 33305 / BD413 / ADP1) OX=62977 GN=rplD PE=3 SV=1	0	181.583	77	17	172	17	1	205	22.1	9.83	507.36	17	0	0.357	1.5533e-06	17.55	122.9	77.1	5.34	34.62	High	High	High	High	High	High
FALSE	High	Master Protein	Q6F7G5	Bacterioferritin OS=Acinetobacter baylyi (strain ATCC 33305 / BD413 / ADP1) OX=62977 GN=bfrB PE=3 SV=1	0	181.145	68	17	160	17	1	141	16.8	5.2	544.31	17	0	0.841	0.79958	57.84	114.5	85.5	8.01	18.75	High	High	High	High	High	High
FALSE	High	Master Protein	Q6FDC0	Uncharacterized protein OS=Acinetobacter baylyi (strain ATCC 33305 / BD413 / ADP1) OX=62977 GN=ACIAD1049 PE=4 SV=1	0	180.945	51	24	150	24	1	516	57.6	8.31	452.1	24	0	1.263	0.725162	52.49	99.1	100.9	5.19	6.02	High	High	High	High	High	High
FALSE	High	Master Protein	Q6F8C3	Glucose dehydrogenase [pyrroloquinoline-quinone] (Quinoprotein glucose DH) OS=Acinetobacter baylyi (strain ATCC 33305 / BD413 / ADP1) OX=62977 GN=gcd PE=4 SV=1	0	180.839	34	27	128	27	1	801	87.1	8.38	307.87	27	0	1.276	0.697276	43	88.1	111.9	4.13	4.77	High	High	High	High	High	High
FALSE	High	Master Protein	Q6FDM3	Putative hemagglutinin/hemolysin-related protein OS=Acinetobacter baylyi (strain ATCC 33305 / BD413 / ADP1) OX=62977 GN=ACIAD0940 PE=4 SV=1	0	180.205	13	37	80	37	1	3711	392.5	5.25	197.84	37	0	1.187	0.925188	48.35	78.3	121.7	7.12	11.01	High	High	High	High	High	High
FALSE	High	Master Protein	Q6F7R7	50S ribosomal protein L22 OS=Acinetobacter baylyi (strain ATCC 33305 / BD413 / ADP1) OX=62977 GN=rplV PE=3 SV=1	0	179.936	85	20	305	20	1	110	11.9	10.18	878.62	20	0	0.695	0.318007	45.31	108.8	91.2	15.17	6.09	High	High	High	High	High	High
FALSE	High	Master Protein	Q6FCQ4	Uncharacterized protein OS=Acinetobacter baylyi (strain ATCC 33305 / BD413 / ADP1) OX=62977 GN=ACIAD1282 PE=4 SV=1	0	179.581	59	22	136	22	1	383	42.6	5.15	407.01	22	0	0.967	0.964129	46.22	97.5	102.5	15.81	20.62	High	High	High	High	High	High
FALSE	High	Master Protein	Q6F8L6	Tryptophanyl-tRNA synthetase OS=Acinetobacter baylyi (strain ATCC 33305 / BD413 / ADP1) OX=62977 GN=trpS PE=3 SV=1	0	179.34	54	23	130	23	1	337	37.7	6.46	443.97	23	0	1.197	0.839811	47.21	95.5	104.5	1.78	5.09	High	High	High	High	High	High
FALSE	High	Master Protein	Q6FFG9	UPF0313 protein ACIAD0220 OS=Acinetobacter baylyi (strain ATCC 33305 / BD413 / ADP1) OX=62977 GN=ACIAD0220 PE=3 SV=1	0	178.646	39	28	152	28	1	800	90.6	8.87	328.18	28	0	1.307	0.751902	55.75	79.6	120.4	13.92	3.9	High	High	High	High	High	High
FALSE	High	Master Protein	Q6FA91	Putative acyl coenzyme A dehydrogenase (HcaD-like) OS=Acinetobacter baylyi (strain ATCC 33305 / BD413 / ADP1) OX=62977 GN=ACIAD2226 PE=3 SV=1	0	178.271	59	21	130	21	1	381	42.1	5.68	370.95	21	0	0.979	0.974496	39.81	108.9	91.1	3.78	13.86	High	High	High	High	High	High
FALSE	High	Master Protein	Q6FFF6	DNA topoisomerase 4 subunit A OS=Acinetobacter baylyi (strain ATCC 33305 / BD413 / ADP1) OX=62977 GN=parC PE=3 SV=1	0	177.758	41	33	179	33	1	738	82.4	7.49	451.04	33	0	1.199	0.83893	45.84	100.8	99.2	3.87	16.82	High	High	High	High	High	High
FALSE	High	Master Protein	Q6F9Q1	tRNA uridine 5-carboxymethylaminomethyl modification enzyme MnmG OS=Acinetobacter baylyi (strain ATCC 33305 / BD413 / ADP1) OX=62977 GN=mnmG PE=3 SV=1	0	177.716	45	28	140	28	1	626	69	6.79	349.51	28	0	1.14	0.922127	58.8	92.4	107.6	9.34	3.6	High	High	High	High	High	High
FALSE	High	Master Protein	Q6F872	Phenylalanine--tRNA ligase alpha subunit OS=Acinetobacter baylyi (strain ATCC 33305 / BD413 / ADP1) OX=62977 GN=pheS PE=3 SV=1	0	177.432	64	21	138	21	1	330	37.1	6.8	411.28	21	0	1.009	0.999526	76.82	95.5	104.5	2.25	5.14	High	High	High	High	High	High
FALSE	High	Master Protein	Q6FCT3	Aspartokinase OS=Acinetobacter baylyi (strain ATCC 33305 / BD413 / ADP1) OX=62977 GN=lysC PE=3 SV=1	0	177.1	54	25	205	25	1	426	45.9	4.98	574.89	25	0	0.72	0.410118	40.44	113.8	86.2	6.11	16.48	High	High	High	High	High	High
FALSE	High	Master Protein	Q6FAK3	ATP-dependent helicase OS=Acinetobacter baylyi (strain ATCC 33305 / BD413 / ADP1) OX=62977 GN=hrpA PE=4 SV=1	0	176.627	26	33	137	33	1	1284	148.1	7.78	292.78	33	0	1.189	0.920018	56.76	95.2	104.8	10.83	4.02	High	High	High	High	High	High
FALSE	High	Master Protein	Q6FAJ0	Putative ferric siderophore receptor protein OS=Acinetobacter baylyi (strain ATCC 33305 / BD413 / ADP1) OX=62977 GN=ACIAD2116 PE=3 SV=1	0	175.96	33	22	97	22	1	735	81.4	5.38	337.91	22	0	1.116	0.953446	50.97	80.8	119.2	21.38	29.24	High	High	High	High	High	High
FALSE	High	Master Protein	Q6F879	Acetyl-coenzyme A carboxylase carboxyl transferase subunit alpha OS=Acinetobacter baylyi (strain ATCC 33305 / BD413 / ADP1) OX=62977 GN=accA PE=3 SV=1	0	175.489	61	17	121	17	1	274	29.8	5.83	421.79	17	0	1.164	0.897391	49.55	94.3	105.7	7.09	2.59	High	High	High	High	High	High
FALSE	High	Master Protein	Q6F819	Acetolactate synthase OS=Acinetobacter baylyi (strain ATCC 33305 / BD413 / ADP1) OX=62977 GN=ilvI PE=3 SV=1	0	175.468	40	22	151	22	1	574	62.8	6.61	489.55	22	0	1.049	0.977668	65.02	98.2	101.8	4.01	7.82	High	High	High	High	High	High
FALSE	High	Master Protein	Q6FBD8	Uncharacterized protein OS=Acinetobacter baylyi (strain ATCC 33305 / BD413 / ADP1) OX=62977 GN=ACIAD1788 PE=4 SV=1	0	175.278	34	23	101	7	1	874	97.8	6.35	311.68	23	0	1.828	0.138467	46.13	47.1	152.9	25.1	19.27	High	High	High	High	High	High
FALSE	High	Master Protein	Q6F7R1	30S ribosomal protein S10 OS=Acinetobacter baylyi (strain ATCC 33305 / BD413 / ADP1) OX=62977 GN=rpsJ PE=3 SV=2	0	175.145	75	18	167	18	1	103	11.7	9.25	489.77	18	0	0.709	0.372984	54.28	90.8	109.2	8.85	38.49	High	High	High	High	High	High
FALSE	High	Master Protein	Q6F919	Uncharacterized protein OS=Acinetobacter baylyi (strain ATCC 33305 / BD413 / ADP1) OX=62977 GN=ACIAD2693 PE=4 SV=1	0	174.952	60	16	146	16	1	218	23.8	9.79	467.5	16	0	0.596	0.0580189	33.44	149	51	4.99	63.71	High	High	High	High	High	High
FALSE	High	Master Protein	Q6FFK1	ATP synthase gamma chain OS=Acinetobacter baylyi (strain ATCC 33305 / BD413 / ADP1) OX=62977 GN=atpG PE=3 SV=1	0	174.902	58	23	141	23	1	289	32	9.22	360.98	23	0	1.448	0.378395	58.09	85.7	114.3	6.02	7.19	High	High	High	High	High	High
FALSE	High	Master Protein	Q6F741	Acetyl-coenzyme A synthetase OS=Acinetobacter baylyi (strain ATCC 33305 / BD413 / ADP1) OX=62977 GN=acs PE=3 SV=1	0	173.939	42	24	109	24	1	653	72.8	5.66	283.98	24	0	1.098	0.956409	58.41	95.7	104.3	5.11	5.05	High	High	High	High	High	High
FALSE	High	Master Protein	Q6F7F7	Alcohol dehydrogenase OS=Acinetobacter baylyi (strain ATCC 33305 / BD413 / ADP1) OX=62977 GN=adhA PE=3 SV=1	0	173.683	55	20	160	20	1	343	36.4	5.53	464.39	20	0	0.878	0.893882	70.94	96.2	103.8	13.3	37	High	High	High	High	High	High
FALSE	High	Master Protein	Q6FEM0	Outer membrane protein assembly factor BamB OS=Acinetobacter baylyi (strain ATCC 33305 / BD413 / ADP1) OX=62977 GN=bamB PE=3 SV=1	0	173.114	59	23	138	23	1	384	41.7	9.28	422.38	23	0	0.57	0.0311826	37.1	118.7	81.3	8.04	28.03	High	High	High	High	High	High
FALSE	High	Master Protein	Q6FFV9	Peptidyl-prolyl cis-trans isomerase OS=Acinetobacter baylyi (strain ATCC 33305 / BD413 / ADP1) OX=62977 GN=fkpA PE=3 SV=1	0	172.162	48	17	97	17	1	235	25.3	6.55	330.86	17	0	1.094	0.934971	88.06	86.2	113.8	8.12	3.86	High	High	High	High	High	High
FALSE	High	Master Protein	Q6F9W9	Chromosome partitioning protein OS=Acinetobacter baylyi (strain ATCC 33305 / BD413 / ADP1) OX=62977 GN=spoOJ PE=3 SV=1	0	171.995	61	23	133	23	1	296	33.4	7.65	372.94	23	0	0.921	0.927662	70.98	100.7	99.3	12.07	12.32	High	High	High	High	High	High
FALSE	High	Master Protein	Q6F808	Uncharacterized protein OS=Acinetobacter baylyi (strain ATCC 33305 / BD413 / ADP1) OX=62977 GN=ACIAD3115 PE=4 SV=1	0	171.962	37	24	109	8	1	920	102.5	6.18	305.59	24	13	1.364	0.528728	51.85	81	119	15.87	13.25	High	High	High	High	High	High
FALSE	High	Master Protein	Q6FF93	50S ribosomal protein L1 OS=Acinetobacter baylyi (strain ATCC 33305 / BD413 / ADP1) OX=62977 GN=rplA PE=3 SV=1	0	171.929	78	20	311	20	1	231	24	9.55	987.92	20	0	0.952	0.951446	95.86	93.5	106.5	9.55	11.53	High	High	High	High	High	High
FALSE	High	Master Protein	Q6F768	NADP+-dependent succinate semialdehyde dehydrogenase OS=Acinetobacter baylyi (strain ATCC 33305 / BD413 / ADP1) OX=62977 GN=gabD PE=3 SV=1	0	171.744	46	24	136	24	1	482	51.7	5.64	373.72	24	0	1.208	0.826798	59.62	93.4	106.6	6.09	7.56	High	High	High	High	High	High
FALSE	High	Master Protein	Q6F861	Translation initiation factor IF-3 OS=Acinetobacter baylyi (strain ATCC 33305 / BD413 / ADP1) OX=62977 GN=infC PE=3 SV=1	0	171.299	69	19	177	19	1	183	20.8	9.47	556.59	19	0	0.84	0.797907	56.51	92.4	107.6	14.02	24.24	High	High	High	High	High	High
FALSE	High	Master Protein	Q6FA02	Phospho-2-dehydro-3-deoxyheptonate aldolase OS=Acinetobacter baylyi (strain ATCC 33305 / BD413 / ADP1) OX=62977 GN=aro PE=3 SV=1	0	171.284	58	20	151	20	1	370	40.4	5.92	483.23	20	0	0.63	0.114002	28.46	112.1	87.9	3.19	12.49	High	High	High	High	High	High
FALSE	High	Master Protein	Q6F878	Exopolyphosphatase (ExopolyPase) (Metaphosphatase) OS=Acinetobacter baylyi (strain ATCC 33305 / BD413 / ADP1) OX=62977 GN=ppx PE=3 SV=1	0	170.354	49	28	135	28	1	506	56.4	6.38	319.36	28	0	1.037	0.995362	63.91	103.7	96.3	9.48	9.28	High	High	High	High	High	High
FALSE	High	Master Protein	Q6F873	Phenylalanine--tRNA ligase beta subunit OS=Acinetobacter baylyi (strain ATCC 33305 / BD413 / ADP1) OX=62977 GN=pheT PE=3 SV=1	0	170.001	35	25	157	25	1	793	87.6	5	389.34	25	0	0.945	0.945046	57.77	95.9	104.1	5.77	0.95	High	High	High	High	High	High
FALSE	High	Master Protein	Q6FEI8	Branched-chain-amino-acid aminotransferase OS=Acinetobacter baylyi (strain ATCC 33305 / BD413 / ADP1) OX=62977 GN=ilvE PE=3 SV=1	0	169.414	53	18	117	18	1	311	34.7	6.33	365.46	18	0	0.878	0.893882	71.01	110.7	89.3	8.41	13.98	High	High	High	High	High	High
FALSE	High	Master Protein	Q6FA49	Lipoyl synthase OS=Acinetobacter baylyi (strain ATCC 33305 / BD413 / ADP1) OX=62977 GN=lipA PE=3 SV=1	0	169.107	57	23	139	23	1	337	38	7.02	411.07	23	0	1.153	0.902567	52.84	97.8	102.2	2.9	17.31	High	High	High	High	High	High
FALSE	High	Master Protein	Q6FC63	Biotin_lipoyl_2 domain-containing protein OS=Acinetobacter baylyi (strain ATCC 33305 / BD413 / ADP1) OX=62977 GN=ACIAD1489 PE=4 SV=1	0	169.093	61	26	115	26	1	396	44.1	9.11	339.38	26	0	1.309	0.633437	43.33	82.7	117.3	2.84	14.65	High	High	High	High	High	High
FALSE	High	Master Protein	Q6F7N5	1-deoxy-D-xylulose-5-phosphate synthase OS=Acinetobacter baylyi (strain ATCC 33305 / BD413 / ADP1) OX=62977 GN=dxs PE=3 SV=1	0	168.784	38	19	133	19	1	640	70.6	5.97	380.15	19	0	1.216	0.811539	38.64	88.4	111.6	6.56	10.87	High	High	High	High	High	High
FALSE	High	Master Protein	Q6FD29	Dihydroorotase OS=Acinetobacter baylyi (strain ATCC 33305 / BD413 / ADP1) OX=62977 GN=pyrC PE=3 SV=1	0	168.621	72	24	111	24	1	344	38.8	6.52	288.31	24	0	1.075	0.955413	34.32	129.2	70.8	29.98	1.69	High	High	High	High	High	High
FALSE	High	Master Protein	Q6FDF9	Oxygen-dependent choline dehydrogenase OS=Acinetobacter baylyi (strain ATCC 33305 / BD413 / ADP1) OX=62977 GN=betA PE=3 SV=1	0	168.358	52	22	108	22	1	553	61.4	6.58	285.44	22	0	1.091	0.964129	56.22	89.3	110.7	2.31	13.32	High	High	High	High	High	High
FALSE	High	Master Protein	Q6FEN5	Gamma-glutamyl phosphate reductase OS=Acinetobacter baylyi (strain ATCC 33305 / BD413 / ADP1) OX=62977 GN=proA PE=3 SV=1	0	168.066	41	21	132	21	1	421	46	6.39	375.73	21	0	1.098	0.934671	52.8	94.9	105.1	2.94	7.71	High	High	High	High	High	High
FALSE	High	Master Protein	Q6F6U8	Glutamine--fructose-6-phosphate aminotransferase [isomerizing] OS=Acinetobacter baylyi (strain ATCC 33305 / BD413 / ADP1) OX=62977 GN=glmS PE=3 SV=3	0	168.03	40	19	138	19	1	612	67.5	5.6	453.12	19	0	0.931	0.932109	47.33	95.2	104.8	4.33	12.12	High	High	High	High	High	High
FALSE	High	Master Protein	Q6FDK5	Putative succinate-semialdehyde dehydrogenase [NADP+] (GabD-like) OS=Acinetobacter baylyi (strain ATCC 33305 / BD413 / ADP1) OX=62977 GN=ACIAD0960 PE=4 SV=1	0	167.281	49	19	110	19	1	462	50.2	5.44	403.43	19	0	0.889	0.901126	49.87	107	93	11.39	13.89	High	High	High	High	High	High
FALSE	High	Master Protein	Q6F7N6	Inositol-1-monophosphatase OS=Acinetobacter baylyi (strain ATCC 33305 / BD413 / ADP1) OX=62977 GN=suhB PE=3 SV=1	0	166.949	69	19	138	19	1	276	30.6	7.15	420.48	19	0	0.71	0.379399	25.36	116	84	2.97	11.86	High	High	High	High	High	High
FALSE	High	Master Protein	Q6FCJ4	HtrA-like serine protease OS=Acinetobacter baylyi (strain ATCC 33305 / BD413 / ADP1) OX=62977 GN=algW PE=4 SV=1	0	166.094	44	19	129	19	1	392	42	8.05	432.21	19	0	1.2	0.83893	36.99	92.9	107.1	3.88	3.48	High	High	High	High	High	High
FALSE	High	Master Protein	Q6F9D2	UvrABC system protein B OS=Acinetobacter baylyi (strain ATCC 33305 / BD413 / ADP1) OX=62977 GN=uvrB PE=3 SV=1	0	165.582	43	34	168	34	1	675	77.6	5.8	407.91	34	0	1.24	0.775766	55.42	103.9	96.1	9.79	12.49	High	High	High	High	High	High
FALSE	High	Master Protein	Q6FF91	50S ribosomal protein L7/L12 OS=Acinetobacter baylyi (strain ATCC 33305 / BD413 / ADP1) OX=62977 GN=rplL PE=3 SV=1	0	164.605	58	17	620	17	1	121	12.7	4.56	1774.96	17	0	0.832	0.776	68.92	100.5	99.5	22.13	9.46	High	High	High	High	High	High
FALSE	High	Master Protein	Q6FD71	Adenylate kinase OS=Acinetobacter baylyi (strain ATCC 33305 / BD413 / ADP1) OX=62977 GN=adk PE=3 SV=1	0	164.497	69	21	120	21	1	219	24.1	5.17	404.29	21	0	0.784	0.62826	46.26	129.3	70.7	16.46	13.55	High	High	High	High	High	High
FALSE	High	Master Protein	Q6F6N8	Carboxylesterase (ALI-esterase) (B-esterase) (MONOBUTYRASE) (Cocaine esterase) (PROCAINE esterase) (METHYLBUTYRASE) OS=Acinetobacter baylyi (strain ATCC 33305 / BD413 / ADP1) OX=62977 GN=estA PE=4 SV=1	0	163.871	54	17	98	17	1	356	39.9	8.59	325.28	17	0	0.82	0.707032	51.16	105.3	94.7	1.86	15	High	High	High	High	High	High
FALSE	High	Master Protein	Q6FEU9	Aspartate-semialdehyde dehydrogenase OS=Acinetobacter baylyi (strain ATCC 33305 / BD413 / ADP1) OX=62977 GN=asd PE=3 SV=1	0	163.755	57	21	115	21	1	372	40.7	5.8	353.05	21	0	0.765	0.570363	41.73	106.1	93.9	1.63	14.06	High	High	High	High	High	High
FALSE	High	Master Protein	Q6FCW2	tRNA-specific 2-thiouridylase MnmA OS=Acinetobacter baylyi (strain ATCC 33305 / BD413 / ADP1) OX=62977 GN=mnmA PE=3 SV=1	0	163.169	51	21	114	21	1	377	42	5.68	284.8	21	0	1.315	0.664578	41.69	92.2	107.8	6.81	12.96	High	High	High	High	High	High
FALSE	High	Master Protein	Q6F8F5	Outer membrane protein (AdeC-like) OS=Acinetobacter baylyi (strain ATCC 33305 / BD413 / ADP1) OX=62977 GN=ACIAD2945 PE=3 SV=1	0	162.794	50	24	99	24	1	484	52.7	9.1	315.89	24	0	0.921	0.927662	58.5	103.3	96.7	1.99	26.87	High	High	High	High	High	High
FALSE	High	Master Protein	Q6FCF0	Transcription-repair-coupling factor OS=Acinetobacter baylyi (strain ATCC 33305 / BD413 / ADP1) OX=62977 GN=mfd PE=3 SV=1	0	162.574	29	29	106	29	1	1171	133	6.33	269.99	29	0	1.452	0.510175	43.3	72.3	127.7	11.63	12.32	High	High	High	High	High	High
FALSE	High	Master Protein	Q6FFC7	Thiol:disulfide interchange protein OS=Acinetobacter baylyi (strain ATCC 33305 / BD413 / ADP1) OX=62977 GN=dsbC PE=3 SV=1	0	162.394	58	21	114	21	1	270	29.7	7.72	306.47	21	0	1.383	0.50091	50.92	68.2	131.8	21.53	19.16	High	High	High	High	High	High
FALSE	High	Master Protein	Q6FFS9	UDP-glucose 6-dehydrogenase OS=Acinetobacter baylyi (strain ATCC 33305 / BD413 / ADP1) OX=62977 GN=ACIAD0100 PE=3 SV=1	0	161.921	54	22	118	22	1	423	48.2	6.68	344.98	22	0	0.971	0.964129	47.1	95	105	4.27	11.05	High	High	High	High	High	High
FALSE	High	Master Protein	Q6FA48	Putative acyl-CoA dehydrogenase OS=Acinetobacter baylyi (strain ATCC 33305 / BD413 / ADP1) OX=62977 GN=ACIAD2277 PE=4 SV=1	0	161.8	32	22	103	22	1	829	92.1	5.81	295.82	22	0	1.16	0.901126	68.62	94.9	105.1	10.03	8.2	High	High	High	High	High	High
FALSE	High	Master Protein	Q6FAC2	Uncharacterized protein OS=Acinetobacter baylyi (strain ATCC 33305 / BD413 / ADP1) OX=62977 GN=ACIAD2192 PE=4 SV=1	0	161.346	49	27	141	27	1	381	43.7	5.25	346.52	27	0	1.067	0.964129	59.81	97.7	102.3	11.14	11.42	High	High	High	High	High	High
FALSE	High	Master Protein	Q6FBU9	Putative acyl-CoA dehydrogenase protein (AcdB-like) OS=Acinetobacter baylyi (strain ATCC 33305 / BD413 / ADP1) OX=62977 GN=ACIAD1613 PE=3 SV=1	0	160.444	62	19	117	19	1	375	40.6	5.68	348.94	19	0	1.372	0.514301	44.18	87.5	112.5	2.61	2.54	High	High	High	High	High	High
FALSE	High	Master Protein	Q6FAN9	Glutamate/aspartate transport protein (ABC superfamily, peri_bind) OS=Acinetobacter baylyi (strain ATCC 33305 / BD413 / ADP1) OX=62977 GN=gltI PE=4 SV=1	0	160.366	69	22	108	22	1	297	32.1	9.35	315.82	22	0	0.921	0.927662	63.85	101.5	98.5	28.97	18.25	High	High	High	High	High	High
FALSE	High	Master Protein	Q6FG14	Putative RND type efflux pump involved in aminoglycoside resistance (AdeT) OS=Acinetobacter baylyi (strain ATCC 33305 / BD413 / ADP1) OX=62977 GN=ACIAD0008 PE=4 SV=1	0	160.161	54	25	118	25	1	336	36.7	9.28	356.73	25	0	0.927	0.929669	42	102	98	6.75	6.88	High	High	High	High	High	High
FALSE	High	Master Protein	Q6FEE3	SPOR domain-containing protein OS=Acinetobacter baylyi (strain ATCC 33305 / BD413 / ADP1) OX=62977 GN=ACIAD0645 PE=4 SV=1	0	160.003	43	18	81	18	1	329	36.6	9.23	291.92	18	0	0.672	0.230602	44.2	119.1	80.9	20.69	20.38	High	High	High	High	High	High
FALSE	High	Master Protein	Q6F8F6	Efflux pump membrane transporter OS=Acinetobacter baylyi (strain ATCC 33305 / BD413 / ADP1) OX=62977 GN=ACIAD2944 PE=3 SV=1	0	159.676	24	25	133	25	1	1059	114.7	6.83	356.34	25	0	1.147	0.91459	57.71	87.5	112.5	13.7	2.31	High	High	High	High	High	High
FALSE	High	Master Protein	Q6FD99	Sulfate adenylyltransferase subunit 1 OS=Acinetobacter baylyi (strain ATCC 33305 / BD413 / ADP1) OX=62977 GN=cysN PE=3 SV=1	0	159.586	50	26	135	26	1	537	59.4	5.06	364.61	26	0	0.675	0.243855	44.18	114.7	85.3	9.49	11.64	High	High	High	High	High	High
FALSE	High	Master Protein	Q6FDT0	Beta-ketoacyl-ACP synthase I (3-oxoacyl-[acyl-carrier-protein] synthase I) OS=Acinetobacter baylyi (strain ATCC 33305 / BD413 / ADP1) OX=62977 GN=fabB PE=3 SV=1	0	159.515	51	18	153	18	1	409	43.1	5.44	470.28	18	0	0.973	0.964756	76.34	98.3	101.7	1.33	7.74	High	High	High	High	High	High
FALSE	High	Master Protein	Q6FDF8	NAD/NADP-dependent betaine aldehyde dehydrogenase OS=Acinetobacter baylyi (strain ATCC 33305 / BD413 / ADP1) OX=62977 GN=betB PE=3 SV=1	0	159.439	49	20	115	20	1	490	53	5.36	345.84	20	0	1.264	0.724094	46.36	97.2	102.8	9.15	6.93	High	High	High	High	High	High
FALSE	High	Master Protein	Q6FAW2	Putative short-chain dehydrogenase OS=Acinetobacter baylyi (strain ATCC 33305 / BD413 / ADP1) OX=62977 GN=ACIAD1976 PE=4 SV=1	0	159.296	50	21	149	21	1	466	48.9	8.19	407.67	21	0	1.135	0.922127	38.63	97.7	102.3	15.59	13.03	High	High	High	High	High	High
FALSE	High	Master Protein	Q6FFH4	Putative outer membrane copper receptor (OprC) OS=Acinetobacter baylyi (strain ATCC 33305 / BD413 / ADP1) OX=62977 GN=ACIAD0214 PE=3 SV=1	0	159.161	41	24	84	24	1	662	73.4	5.87	240.58	24	0	1.176	0.922127	57.88	79.5	120.5	4.18	27.4	High	High	High	High	High	High
FALSE	High	Master Protein	Q6FCD8	DNA-binding protein HU-beta OS=Acinetobacter baylyi (strain ATCC 33305 / BD413 / ADP1) OX=62977 GN=hupB PE=3 SV=1	0	159.061	87	16	145	16	1	90	9.3	9.64	433.9	16	0	0.522	0.00761135	24.31	125.2	74.8	11.35	32.45	High	High	High	High	High	High
FALSE	High	Master Protein	Q6FDR1	ATP-dependent DNA helicase Rep OS=Acinetobacter baylyi (strain ATCC 33305 / BD413 / ADP1) OX=62977 GN=rep PE=3 SV=1	0	159.057	40	30	138	30	1	679	77.7	6.87	290.2	30	0	1.291	0.668515	47.45	65.8	134.2	7.28	51.66	High	High	High	High	High	High
FALSE	High	Master Protein	Q6F7T1	50S ribosomal protein L15 OS=Acinetobacter baylyi (strain ATCC 33305 / BD413 / ADP1) OX=62977 GN=rplO PE=3 SV=1	0	158.677	80	17	262	17	1	146	15.4	10.93	805.16	17	0	0.957	0.956891	56.37	96.3	103.7	2.21	17.83	High	High	High	High	High	High
FALSE	High	Master Protein	Q6F779	Putative type I restriction-modification system (HsdR) OS=Acinetobacter baylyi (strain ATCC 33305 / BD413 / ADP1) OX=62977 GN=ACIAD3430 PE=4 SV=1	0	157.599	28	28	95	28	1	1020	116.6	6.73	205.17	28	0	1.234	0.896227	39.21	92.4	107.6	17.18	7.72	High	High	High	High	High	High
FALSE	High	Master Protein	Q6F7F0	Uncharacterized protein OS=Acinetobacter baylyi (strain ATCC 33305 / BD413 / ADP1) OX=62977 GN=ACIAD3347 PE=4 SV=1	0	157.213	79	18	132	18	1	196	21.9	8.07	424.13	18	0	0.946	0.945564	46.83	99.6	100.4	9.01	24.73	High	High	High	High	High	High
FALSE	High	Master Protein	Q6FDV9	Putative dehydrogenase OS=Acinetobacter baylyi (strain ATCC 33305 / BD413 / ADP1) OX=62977 GN=ACIAD0849 PE=4 SV=1	0	157.129	51	17	125	17	1	351	38.8	6.46	365.89	17	0	1.031	0.997291	78.41	93.6	106.4	13.82	18.71	High	High	High	High	High	High
FALSE	High	Master Protein	Q6F7P1	Putative toluene tolerance protein (Ttg2D) OS=Acinetobacter baylyi (strain ATCC 33305 / BD413 / ADP1) OX=62977 GN=ACIAD3241 PE=4 SV=1	0	157.052	72	19	120	19	1	212	23.4	9.8	372.72	19	0	0.872	0.878392	58.56	100.3	99.7	5.66	8.42	High	High	High	High	High	High
FALSE	High	Master Protein	Q6F8R1	Putative hydroxymethylglutaryl-CoA lyase OS=Acinetobacter baylyi (strain ATCC 33305 / BD413 / ADP1) OX=62977 GN=ACIAD2820 PE=4 SV=1	0	157.011	52	18	132	18	1	326	35	5.86	400.33	18	0	0.711	0.380437	43.1	120.6	79.4	9.67	22.31	High	High	High	High	High	High
FALSE	High	Master Protein	Q6F985	Tol-Pal system protein TolB OS=Acinetobacter baylyi (strain ATCC 33305 / BD413 / ADP1) OX=62977 GN=tolB PE=3 SV=1	0	156.999	40	23	148	23	1	425	46.4	8.84	399.88	23	0	1.077	0.953446	46.11	100.6	99.4	5.83	1.76	High	High	High	High	High	High
FALSE	High	Master Protein	Q6FDE9	Dihydrolipoamide acetyltransferase component of pyruvate dehydrogenase complex OS=Acinetobacter baylyi (strain ATCC 33305 / BD413 / ADP1) OX=62977 GN=acoC PE=3 SV=1	0	156.057	50	23	104	23	1	513	55.2	6.23	277.58	23	0	0.901	0.90808	66	104.8	95.2	7.08	8.23	High	High	High	High	High	High
FALSE	High	Master Protein	Q6FA37	Cytochrome d terminal oxidase, polypeptide subunit I OS=Acinetobacter baylyi (strain ATCC 33305 / BD413 / ADP1) OX=62977 GN=cydA PE=3 SV=1	0	155.285	24	19	152	19	1	529	58.6	7.75	422.22	19	0	0.893	0.907412	33.33	108	92	2.93	3.56	High	High	High	High	High	High
FALSE	High	Master Protein	Q6F770	Amino_oxidase domain-containing protein OS=Acinetobacter baylyi (strain ATCC 33305 / BD413 / ADP1) OX=62977 GN=ACIAD3443 PE=4 SV=1	0	155.104	48	19	129	19	1	448	50.4	7.83	386.19	19	0	0.889	0.901126	48.6	104.9	95.1	10.52	14.09	High	High	High	High	High	High
FALSE	High	Master Protein	Q6FC71	Cysteine--tRNA ligase OS=Acinetobacter baylyi (strain ATCC 33305 / BD413 / ADP1) OX=62977 GN=cysS PE=3 SV=1	0	154.801	48	30	146	30	1	473	54.2	5.57	335.95	30	0	1.065	0.964129	43.72	46.6	153.4	10.5	2.85	High	High	High	High	High	High
FALSE	High	Master Protein	Q6FD67	Glutamate dehydrogenase OS=Acinetobacter baylyi (strain ATCC 33305 / BD413 / ADP1) OX=62977 GN=gdhA PE=3 SV=1	0	154.207	52	22	126	22	1	447	49.1	6.34	347.05	22	0	0.976	0.971759	57.12	106.4	93.6	3.87	2.94	High	High	High	High	High	High
FALSE	High	Master Protein	Q6FAM6	Formate-dependent phosphoribosylglycinamide formyltransferase OS=Acinetobacter baylyi (strain ATCC 33305 / BD413 / ADP1) OX=62977 GN=purT PE=3 SV=1	0	154.199	38	17	116	17	1	404	43.9	5.48	357.43	17	0	1.193	0.847499	52.39	89.6	110.4	3.68	23.61	High	High	High	High	High	High
FALSE	High	Master Protein	Q6FEE5	Acetyl-coenzyme A carboxylase carboxyl transferase subunit beta OS=Acinetobacter baylyi (strain ATCC 33305 / BD413 / ADP1) OX=62977 GN=accD PE=3 SV=1	0	153.953	55	19	144	19	1	298	32.9	6.24	476.29	19	0	0.914	0.922127	47.35	92.3	107.7	5.33	4.3	High	High	High	High	High	High
FALSE	High	Master Protein	Q59088	Glucose-6-phosphate isomerase OS=Acinetobacter baylyi (strain ATCC 33305 / BD413 / ADP1) OX=62977 GN=pgi PE=3 SV=1	0	153.228	32	19	120	19	1	557	63.2	6.68	275.06	19	0	1.154	0.902567	65.36	90.6	109.4	10.67	4.42	High	High	High	High	High	High
FALSE	High	Master Protein	Q6F8F7	Putative membrane fusion protein (AdeA-like) OS=Acinetobacter baylyi (strain ATCC 33305 / BD413 / ADP1) OX=62977 GN=ACIAD2943 PE=3 SV=1	0	153.213	48	17	108	17	1	421	44.9	8.92	354.91	17	0	1.001	0.99804	56.91	89.4	110.6	13.84	12.18	High	High	High	High	High	High
FALSE	High	Master Protein	Q6F9M7	Xanthine dehydrogenase, large subunit OS=Acinetobacter baylyi (strain ATCC 33305 / BD413 / ADP1) OX=62977 GN=xdhB PE=4 SV=1	0	152.93	28	20	108	20	1	793	87.1	6.32	278.27	20	0	1.383	0.610342	44.1	81.9	118.1	12.56	7.52	High	High	High	High	High	High
FALSE	High	Master Protein	Q6F7R4	50S ribosomal protein L23 OS=Acinetobacter baylyi (strain ATCC 33305 / BD413 / ADP1) OX=62977 GN=rplW PE=3 SV=1	0	152.685	96	21	197	21	1	106	11.6	9.5	494.73	21	0	0.6	0.0624411	42.31	118.4	81.6	2.32	1.31	High	High	High	High	High	High
FALSE	High	Master Protein	Q6FCQ2	Acetylornithine aminotransferase OS=Acinetobacter baylyi (strain ATCC 33305 / BD413 / ADP1) OX=62977 GN=astC PE=3 SV=1	0	152.512	41	14	105	14	1	403	43.1	5.76	370.82	14	0	1.057	0.964756	61.76	105.2	94.8	16.24	9.12	High	High	High	High	High	High
FALSE	High	Master Protein	Q6F7X8	Putative phosphorylase family protein OS=Acinetobacter baylyi (strain ATCC 33305 / BD413 / ADP1) OX=62977 GN=ACIAD3146 PE=4 SV=1	0	152.32	51	18	110	18	1	349	37.7	6.54	381.72	18	0	1.148	0.913884	31.51	93	107	3.18	6.37	High	High	High	High	High	High
FALSE	High	Master Protein	Q6FFS1	L-lactate dehydrogenase OS=Acinetobacter baylyi (strain ATCC 33305 / BD413 / ADP1) OX=62977 GN=lldD PE=3 SV=1	0	152.203	54	23	133	23	1	384	42.1	7.03	384.12	23	0	1.118	0.927662	55.27	98.7	101.3	10.92	5.95	High	High	High	High	High	High
FALSE	High	Master Protein	Q6FDX4	Putative 5'-adenylylsulfate reductase (APS reductase) (CysH-like) OS=Acinetobacter baylyi (strain ATCC 33305 / BD413 / ADP1) OX=62977 GN=ACIAD0833 PE=3 SV=1	0	151.781	55	17	132	17	1	249	28.3	5.67	408.09	17	0	0.759	0.547692	45.39	110.8	89.2	7.59	4.03	High	High	High	High	High	High
FALSE	High	Master Protein	Q6FEA0	Putative acetyl-CoA acetyltransferase (Acetoacetyl-CoA thiolase) OS=Acinetobacter baylyi (strain ATCC 33305 / BD413 / ADP1) OX=62977 GN=ACIAD0694 PE=3 SV=1	0	151.424	53	17	107	17	1	391	40.9	6.13	315.22	17	0	1.16	0.901126	35.8	98.2	101.8	14.89	14.53	High	High	High	High	High	High
FALSE	High	Master Protein	Q6F6U2	4-hydroxy-tetrahydrodipicolinate synthase OS=Acinetobacter baylyi (strain ATCC 33305 / BD413 / ADP1) OX=62977 GN=dapA PE=3 SV=1	0	150.875	71	17	82	17	1	320	34.7	5.91	350.75	17	0	0.741	0.492892	24.73	109.1	90.9	6.92	19.34	High	High	High	High	High	High
FALSE	High	Master Protein	Q6F7S0	50S ribosomal protein L29 OS=Acinetobacter baylyi (strain ATCC 33305 / BD413 / ADP1) OX=62977 GN=rpmC PE=3 SV=1	0	149.938	94	19	129	18	1	65	7.4	9.99	353.56	19	1	0.288	2.50157e-09	11.25	126.1	73.9	15.59	6.12	High	High	High	High	High	High
FALSE	High	Master Protein	Q6FCQ6	Putative Cyanophycinase (CphI) OS=Acinetobacter baylyi (strain ATCC 33305 / BD413 / ADP1) OX=62977 GN=ACIAD1280 PE=3 SV=1	0	149.511	39	27	134	27	1	731	79.9	5.12	332.81	27	0	0.917	0.925205	62.55	109.4	90.6	1.33	10.07	High	High	High	High	High	High
FALSE	High	Master Protein	Q6F717	Phosphoglucosamine mutase OS=Acinetobacter baylyi (strain ATCC 33305 / BD413 / ADP1) OX=62977 GN=glmM PE=3 SV=1	0	149.053	49	21	115	21	1	443	48.2	6.07	330.08	21	0	0.891	0.902567	47.18	108	92	1.34	8.88	High	High	High	High	High	High
FALSE	High	Master Protein	Q6F7J1	Putative FAD/FMN-containing dehydrogenase OS=Acinetobacter baylyi (strain ATCC 33305 / BD413 / ADP1) OX=62977 GN=ACIAD3300 PE=4 SV=1	0	148.606	41	20	127	20	1	469	52.4	5.08	350.56	20	0	1.268	0.713305	42.68	75.6	124.4	26.68	22.55	High	High	High	High	High	High
FALSE	High	Master Protein	Q6F953	Electron transfer flavoprotein beta-subunit OS=Acinetobacter baylyi (strain ATCC 33305 / BD413 / ADP1) OX=62977 GN=etfB PE=4 SV=1	0	148.518	65	20	124	20	1	249	26.7	5.95	348	20	0	0.374	5.25841e-06	16.09	116.8	83.2	13.01	18.46	High	High	High	High	High	High
FALSE	High	Master Protein	Q6FDR6	Site-determining protein OS=Acinetobacter baylyi (strain ATCC 33305 / BD413 / ADP1) OX=62977 GN=minD PE=3 SV=1	0	148.375	63	21	167	21	1	278	30.8	5.59	503.83	21	0	0.8	0.677519	60.65	105.7	94.3	3.9	9.78	High	High	High	High	High	High
FALSE	High	Master Protein	Q6FEM3	4-hydroxy-3-methylbut-2-en-1-yl diphosphate synthase (flavodoxin) OS=Acinetobacter baylyi (strain ATCC 33305 / BD413 / ADP1) OX=62977 GN=ispG PE=3 SV=1	0	148.252	68	26	143	26	1	371	40.5	6.05	388.78	26	0	1.02	0.999526	66.84	96.6	103.4	7.62	7.57	High	High	High	High	High	High
FALSE	High	Master Protein	Q6FC88	Putative ferrichrome-iron receptor protein OS=Acinetobacter baylyi (strain ATCC 33305 / BD413 / ADP1) OX=62977 GN=ACIAD1460 PE=3 SV=1	0	148.098	41	21	70	21	1	711	80.7	5.99	207.3	21	0	0.999	0.964129	49.28	105.3	94.7	19.48	39.43	High	High	High	High	High	High
FALSE	High	Master Protein	Q6FCV3	Acetylornithine aminotransferase OS=Acinetobacter baylyi (strain ATCC 33305 / BD413 / ADP1) OX=62977 GN=argD PE=3 SV=1	0	148.024	47	18	108	18	1	404	43.6	5.87	315.55	18	0	1.094	0.934971	61.58	102.6	97.4	1.72	2.58	High	High	High	High	High	High
FALSE	High	Master Protein	Q6FDW0	DNA ligase OS=Acinetobacter baylyi (strain ATCC 33305 / BD413 / ADP1) OX=62977 GN=ligA PE=3 SV=1	0	147.503	31	19	107	19	1	676	75.6	5.62	274.37	19	0	0.918	0.920018	61.21	130.1	69.9	57.25	13.56	High	High	High	High	High	High
FALSE	High	Master Protein	Q6F8H1	Putative alcohol dehydrogenase OS=Acinetobacter baylyi (strain ATCC 33305 / BD413 / ADP1) OX=62977 GN=ACIAD2929 PE=4 SV=1	0	147.138	36	15	112	15	1	394	42.4	6.19	385.71	15	0	1.433	0.401333	45.26	85.1	114.9	11.94	9.19	High	High	High	High	High	High
FALSE	High	Master Protein	Q6F954	Electron transfer flavoprotein alpha-subunit OS=Acinetobacter baylyi (strain ATCC 33305 / BD413 / ADP1) OX=62977 GN=etfA PE=4 SV=1	0	145.902	59	16	110	16	1	311	31.6	4.97	369.15	16	0	1.004	0.999526	82.59	99.5	100.5	17.34	13.06	High	High	High	High	High	High
FALSE	High	Master Protein	Q6FB14	Peptidyl-prolyl cis-trans isomerase OS=Acinetobacter baylyi (strain ATCC 33305 / BD413 / ADP1) OX=62977 GN=ppiB PE=3 SV=1	0	145.81	89	15	140	15	1	169	18.5	5.57	436.58	15	0	0.697	0.324507	25.22	126.9	73.1	2.64	15.51	High	High	High	High	High	High
FALSE	High	Master Protein	Q6F8Q3	tRNA-cytidine(32) 2-sulfurtransferase OS=Acinetobacter baylyi (strain ATCC 33305 / BD413 / ADP1) OX=62977 GN=ttcA PE=3 SV=1	0	145.16	57	18	91	18	1	301	34.7	7.74	231.87	18	0	0.896	0.895621	63.89	101	99	10.92	8.7	High	High	High	High	High	High
FALSE	High	Master Protein	Q6F8I9	Ribose-phosphate pyrophosphokinase OS=Acinetobacter baylyi (strain ATCC 33305 / BD413 / ADP1) OX=62977 GN=prs PE=3 SV=1	0	144.974	50	16	119	16	1	317	34.5	6.18	416.85	16	0	1.084	0.947358	63.71	89.4	110.6	8.03	9.68	High	High	High	High	High	High
FALSE	High	Master Protein	Q6F8L0	Succinate dehydrogenase, iron-sulfur subunit OS=Acinetobacter baylyi (strain ATCC 33305 / BD413 / ADP1) OX=62977 GN=sdhB PE=4 SV=1	0	144.896	72	21	159	21	1	236	27	7.5	396.38	21	0	1.152	0.902567	61.82	91.9	108.1	2.58	6.92	High	High	High	High	High	High
FALSE	High	Master Protein	Q6FDF0	Acetoin:2,6-dichlorophenolindophenol oxidoreductase beta subunit (Acetoin:DCPIP oxidoreductase-beta) (AO:DCPIP OR) (TPP-dependent acetoin dehydrogenase E1 beta-subunit) OS=Acinetobacter baylyi (strain ATCC 33305 / BD413 / ADP1) OX=62977 GN=acoB PE=4 SV=1	0	144.443	74	24	118	24	1	339	36.6	5.57	343.48	24	0	0.993	0.996783	57.39	109.4	90.6	10.75	3.34	High	High	High	High	High	High
FALSE	High	Master Protein	Q6FAR2	Chorismate synthase OS=Acinetobacter baylyi (strain ATCC 33305 / BD413 / ADP1) OX=62977 GN=aroC PE=3 SV=1	0	143.926	57	16	95	16	1	363	39.1	6.15	287.86	16	0	0.91	0.922127	65.47	93.5	106.5	3.87	19.91	High	High	High	High	High	High
FALSE	High	Master Protein	Q6F720	Uncharacterized protein OS=Acinetobacter baylyi (strain ATCC 33305 / BD413 / ADP1) OX=62977 GN=ACIAD3499 PE=4 SV=1	0	143.887	55	16	126	16	1	257	27.8	5	427.6	16	0	2.435	0.000105361	107.69	39.6	160.4	79.53	68.14	High	High	High	High	High	High
FALSE	High	Master Protein	Q6F9C0	Signal peptidase I OS=Acinetobacter baylyi (strain ATCC 33305 / BD413 / ADP1) OX=62977 GN=lepB PE=3 SV=1	0	143.65	64	22	132	22	1	275	31.7	6.55	281.29	22	0	1.348	0.562891	54.24	84.7	115.3	7.83	6.34	High	High	High	High	High	High
FALSE	High	Master Protein	Q6FBG0	Serine acetyltransferase OS=Acinetobacter baylyi (strain ATCC 33305 / BD413 / ADP1) OX=62977 GN=srpH PE=4 SV=1	0	143.599	50	15	111	14	1	302	33.7	6.19	323.69	15	1	0.926	0.929669	30.89	98.5	101.5	5.63	4.46	High	High	High	High	High	High
FALSE	High	Master Protein	Q6FBV0	Putative acetyl-CoA C-acetyltransferase with thiolase domain OS=Acinetobacter baylyi (strain ATCC 33305 / BD413 / ADP1) OX=62977 GN=ACIAD1612 PE=3 SV=1	0	142.937	48	14	85	14	1	393	42.1	6.76	282.98	14	0	1.146	0.922127	47.87	95.7	104.3	1.68	8.46	High	High	High	High	High	High
FALSE	High	Master Protein	Q6F9W0	DNA mismatch repair protein MutL OS=Acinetobacter baylyi (strain ATCC 33305 / BD413 / ADP1) OX=62977 GN=mutL PE=3 SV=1	0	142.389	40	24	74	24	1	653	73.5	6.43	175.85	24	0	1.247	0.852699	79.23	97.1	102.9	15.43	14.54	High	High	High	High	High	High
FALSE	High	Master Protein	Q6FB08	Phosphoglycerate kinase OS=Acinetobacter baylyi (strain ATCC 33305 / BD413 / ADP1) OX=62977 GN=pgk PE=3 SV=1	0	142.243	43	19	101	19	1	395	41.2	4.96	355.76	19	0	0.855	0.838021	39.96	110	90	8.85	16.16	High	High	High	High	High	High
FALSE	High	Master Protein	Q6FDQ8	Acetylglutamate kinase OS=Acinetobacter baylyi (strain ATCC 33305 / BD413 / ADP1) OX=62977 GN=argB PE=3 SV=1	0	141.915	56	17	134	17	1	303	32.3	6.33	401.28	17	0	1.208	0.828271	38.42	98.1	101.9	7.08	14.21	High	High	High	High	High	High
FALSE	High	Master Protein	Q6FCL4	2-keto-D-gluconate reductase (2-ketoaldonate reductase) OS=Acinetobacter baylyi (strain ATCC 33305 / BD413 / ADP1) OX=62977 GN=tkrA PE=3 SV=1	0	141.589	68	20	92	20	1	321	35.6	6.24	280.94	20	0	1.066	0.964129	64.25	100.7	99.3	7.19	10.71	High	High	High	High	High	High
FALSE	High	Master Protein	Q6FFY1	Ubiquinone biosynthesis O-methyltransferase OS=Acinetobacter baylyi (strain ATCC 33305 / BD413 / ADP1) OX=62977 GN=ubiG PE=3 SV=1	0	140.586	54	11	80	11	1	238	26.7	6.39	259.12	11	0	1.335	0.701576	57.22	87.9	112.1	10.56	17.47	High	High	High	High	High	High
FALSE	High	Master Protein	Q6F9L4	Uncharacterized protein OS=Acinetobacter baylyi (strain ATCC 33305 / BD413 / ADP1) OX=62977 GN=ACIAD2482 PE=4 SV=1	0	139.999	52	21	146	21	1	353	39.5	6.6	367.77	21	0	1.06	0.964129	56.01	96.5	103.5	8.2	19.41	High	High	High	High	High	High
FALSE	High	Master Protein	Q6FBP9	Putative methylase OS=Acinetobacter baylyi (strain ATCC 33305 / BD413 / ADP1) OX=62977 GN=ACIAD1668 PE=4 SV=1	0	139.957	52	26	98	26	1	582	65.9	7.58	208.37	26	0	1.243	0.768201	57.76	142.3	57.7	12.29	6.29	High	High	High	High	High	High
FALSE	High	Master Protein	Q6FF98	Anthranilate synthase component 1 OS=Acinetobacter baylyi (strain ATCC 33305 / BD413 / ADP1) OX=62977 GN=trpE PE=3 SV=1	0	139.75	41	19	122	19	1	497	55.3	5.41	350.15	19	0	1.212	0.817878	62.6	84.6	115.4	3.57	4.55	High	High	High	High	High	High
FALSE	High	Master Protein	Q6F8W4	Citrate synthase OS=Acinetobacter baylyi (strain ATCC 33305 / BD413 / ADP1) OX=62977 GN=prpC PE=3 SV=1	0	139.575	48	13	100	13	1	364	40.2	6.43	317.62	13	0	1.384	0.510175	46.84	84.4	115.6	1.39	7.95	High	High	High	High	High	High
FALSE	High	Master Protein	Q6FFB9	RNA polymerase-binding transcription factor DksA OS=Acinetobacter baylyi (strain ATCC 33305 / BD413 / ADP1) OX=62977 GN=dksA PE=3 SV=1	0	139.346	65	14	85	14	1	179	20.4	5.16	268.12	14	0	1.172	0.901126	55.75	95.5	104.5	10.83	16.96	High	High	High	High	High	High
FALSE	High	Master Protein	Q8GGG1	O-acyltransferase WSD OS=Acinetobacter baylyi (strain ATCC 33305 / BD413 / ADP1) OX=62977 GN=wax-dgaT PE=1 SV=1	0	138.617	38	19	100	19	1	458	51.7	8.92	248.76	19	0	1.071	0.964129	77.71	117.8	82.2	36.8	17.75	High	High	High	High	High	High
FALSE	High	Master Protein	Q6F7R6	30S ribosomal protein S19 OS=Acinetobacter baylyi (strain ATCC 33305 / BD413 / ADP1) OX=62977 GN=rpsS PE=3 SV=1	0	138.313	92	12	272	12	1	91	10.2	11.05	766.22	12	0	0.874	0.881069	60.98	117.2	82.8	17.6	24.39	High	High	High	High	High	High
FALSE	High	Master Protein	Q6F807	Enoyl-[acyl-carrier-protein] reductase [NADH] OS=Acinetobacter baylyi (strain ATCC 33305 / BD413 / ADP1) OX=62977 GN=fabI PE=3 SV=1	0	137.621	58	18	177	18	1	291	31.5	6.3	468.26	18	0	0.396	2.23511e-05	19.89	116.9	83.1	5.79	5.41	High	High	High	High	High	High
FALSE	High	Master Protein	Q6FCR5	Aspartate carbamoyltransferase OS=Acinetobacter baylyi (strain ATCC 33305 / BD413 / ADP1) OX=62977 GN=pyrB PE=3 SV=1	0	136.69	55	17	79	17	1	338	37.2	6.96	235.55	17	0	0.856	0.80937	30.69	116.2	83.8	0.91	14.16	High	High	High	High	High	High
FALSE	High	Master Protein	Q6FC59	Usp domain-containing protein OS=Acinetobacter baylyi (strain ATCC 33305 / BD413 / ADP1) OX=62977 GN=ACIAD1493 PE=4 SV=1	0	136.642	63	18	119	18	1	280	31.5	5.82	345.36	18	0	0.918	0.926978	34.24	101.5	98.5	10.87	13.71	High	High	High	High	High	High
FALSE	High	Master Protein	Q6F8R0	Uncharacterized protein OS=Acinetobacter baylyi (strain ATCC 33305 / BD413 / ADP1) OX=62977 GN=ACIAD2821 PE=3 SV=1	0	136.604	46	20	193	20	1	399	43.9	5.92	503.31	20	0	1.112	0.929627	48.56	83.2	116.8	6.19	7.28	High	High	High	High	High	High
FALSE	High	Master Protein	Q6FFY0	Thiol:disulfide interchange protein OS=Acinetobacter baylyi (strain ATCC 33305 / BD413 / ADP1) OX=62977 GN=dsbA PE=3 SV=1	0	136.288	83	19	98	19	1	206	23.2	9.44	279.91	19	0	0.758	0.547692	47.26	109.5	90.5	8.98	3.09	High	High	High	High	High	High
FALSE	High	Master Protein	Q6F809	Uncharacterized protein OS=Acinetobacter baylyi (strain ATCC 33305 / BD413 / ADP1) OX=62977 GN=ACIAD3114 PE=4 SV=1	0	135.511	30	26	113	26	1	1001	112.9	9.1	246.11	26	0	1.268	0.828271	39.37	83.1	116.9	3.52	4.73	High	High	High	High	High	High
FALSE	High	Master Protein	Q6F799	Imidazole glycerol phosphate synthase subunit HisF OS=Acinetobacter baylyi (strain ATCC 33305 / BD413 / ADP1) OX=62977 GN=hisF PE=3 SV=2	0	135.216	82	19	88	19	1	252	27.2	5.66	263.87	19	0	0.997	0.964129	47.91	93.8	106.2	6.21	19.65	High	High	High	High	High	High
FALSE	High	Master Protein	Q6F810	FGE-sulfatase domain-containing protein OS=Acinetobacter baylyi (strain ATCC 33305 / BD413 / ADP1) OX=62977 GN=ACIAD3113 PE=4 SV=1	0	135.041	56	19	83	19	1	327	37.2	9.1	236.45	19	0	1.182	0.922127	57.01	99.7	100.3	2.09	10.4	High	High	High	High	High	High
FALSE	High	Master Protein	Q6F778	Putative type I restriction-modification system specificity determinant for hsdM and hsdR (HsdS) OS=Acinetobacter baylyi (strain ATCC 33305 / BD413 / ADP1) OX=62977 GN=ACIAD3431 PE=4 SV=1	0	134.814	32	16	79	16	1	448	51.4	5.47	209.4	16	0	1.627	0.236779	48.09	83.2	116.8	34.42	6.22	High	High	High	High	High	High
FALSE	High	Master Protein	Q6FCS5	Peptidase_M48 domain-containing protein OS=Acinetobacter baylyi (strain ATCC 33305 / BD413 / ADP1) OX=62977 GN=ACIAD1260 PE=3 SV=1	0	134.757	68	16	103	16	1	259	27.6	9.36	336.4	16	0	0.689	0.297064	25.44	124.9	75.1	8.35	6.65	High	High	High	High	High	High
FALSE	High	Master Protein	Q6FCI4	N-acetyl-gamma-glutamyl-phosphate reductase OS=Acinetobacter baylyi (strain ATCC 33305 / BD413 / ADP1) OX=62977 GN=argC PE=3 SV=1	0	134.753	51	18	136	18	1	349	38.1	5.97	417.46	18	0	0.852	0.828271	57.68	109.6	90.4	7.54	5.03	High	High	High	High	High	High
FALSE	High	Master Protein	Q6F823	Peptide chain release factor 3 OS=Acinetobacter baylyi (strain ATCC 33305 / BD413 / ADP1) OX=62977 GN=prfC PE=3 SV=1	0	134.734	46	26	101	26	1	529	60.3	6.07	201.99	26	0	0.886	0.901126	41.43	103.3	96.7	7.59	5.78	High	High	High	High	High	High
FALSE	High	Master Protein	Q6FAL6	Glutaminase-asparaginase OS=Acinetobacter baylyi (strain ATCC 33305 / BD413 / ADP1) OX=62977 GN=aspQ PE=3 SV=1	0	134.681	35	14	132	14	1	355	37.9	8.6	437.55	14	0	1.205	0.832061	34.63	92	108	10.81	5.44	High	High	High	High	High	High
FALSE	High	Master Protein	Q6F945	Tim44 domain-containing protein OS=Acinetobacter baylyi (strain ATCC 33305 / BD413 / ADP1) OX=62977 GN=ACIAD2665 PE=4 SV=1	0	134.182	38	10	67	10	1	340	35.9	8.32	300.04	10	0	1.793	0.0377355	96.66	90	110	15.45	13.68	High	High	High	High	High	High
FALSE	High	Master Protein	Q6FAY5	Tellurium resistance protein OS=Acinetobacter baylyi (strain ATCC 33305 / BD413 / ADP1) OX=62977 GN=terZ PE=4 SV=1	0	133.912	62	14	86	14	1	192	21	6.54	327.54	14	0	1.066	0.964129	62.81	98.8	101.2	4.74	8.75	High	High	High	High	High	High
FALSE	High	Master Protein	Q6F9D9	Glutamate 5-kinase OS=Acinetobacter baylyi (strain ATCC 33305 / BD413 / ADP1) OX=62977 GN=proB PE=3 SV=1	0	133.739	44	15	86	15	1	377	40.7	6.8	253.98	15	0	1.063	0.994933	48.33	94.9	105.1	2.59	8.58	High	High	High	High	High	High
FALSE	High	Master Protein	Q6F7T8	50S ribosomal protein L17 OS=Acinetobacter baylyi (strain ATCC 33305 / BD413 / ADP1) OX=62977 GN=rplQ PE=3 SV=1	0	133.679	68	16	120	16	1	125	13.9	10.95	373.84	16	0	0.969	0.964129	56.29	104.5	95.5	11.65	2.76	High	High	High	High	High	High
FALSE	High	Master Protein	Q6F984	Peptidoglycan-associated protein OS=Acinetobacter baylyi (strain ATCC 33305 / BD413 / ADP1) OX=62977 GN=pal PE=3 SV=1	0	133.611	58	11	111	11	1	193	20.8	8.13	408.46	11	0	1.142	0.920018	65.46	117.7	82.3	2.05	13.48	High	High	High	High	High	High
FALSE	High	Master Protein	Q6FDF1	Acetoin:2,6-dichlorophenolindophenol oxidoreductase alpha subunit (Acetoin:DCPIP oxidoreductase-alpha) (AO:DCPIP OR) OS=Acinetobacter baylyi (strain ATCC 33305 / BD413 / ADP1) OX=62977 GN=acoA PE=4 SV=1	0	133.328	36	13	92	13	1	320	34.3	5.57	268.51	13	0	1.397	0.56157	32.91	89.7	110.3	8.88	3.76	High	High	High	High	High	High
FALSE	High	Master Protein	Q6F7G8	Putative bifunctional protein (SpoT) OS=Acinetobacter baylyi (strain ATCC 33305 / BD413 / ADP1) OX=62977 GN=ACIAD3326 PE=4 SV=1	0	133.231	31	21	100	21	1	704	79.7	6.19	245.84	21	0	1.322	0.609851	46.6	81.8	118.2	7.42	7.92	High	High	High	High	High	High
FALSE	High	Master Protein	Q6FE74	Putative response regulator (Activator) in two-component regulatory system (OmpR family) OS=Acinetobacter baylyi (strain ATCC 33305 / BD413 / ADP1) OX=62977 GN=ACIAD0726 PE=4 SV=1	0	132.849	61	19	109	19	1	238	27.1	5.12	297.16	19	0	0.772	0.600467	51.88	122	78	9.4	10.11	High	High	High	High	High	High
FALSE	High	Master Protein	Q6F9C3	GTPase Era OS=Acinetobacter baylyi (strain ATCC 33305 / BD413 / ADP1) OX=62977 GN=era PE=3 SV=1	0	132.53	35	17	130	17	1	345	39.1	7.61	343.13	17	0	1.305	0.639897	51.12	102.1	97.9	14.38	10.41	High	High	High	High	High	High
FALSE	High	Master Protein	Q6FES9	50S ribosomal protein L28 OS=Acinetobacter baylyi (strain ATCC 33305 / BD413 / ADP1) OX=62977 GN=rpmB PE=3 SV=1	0	132.347	81	14	169	14	1	78	9.1	11.28	424.99	14	0	0.712	0.385212	45.5	123.8	76.2	10.59	18.1	High	High	High	High	High	High
FALSE	High	Master Protein	Q6F9B9	Elongation factor 4 OS=Acinetobacter baylyi (strain ATCC 33305 / BD413 / ADP1) OX=62977 GN=lepA PE=3 SV=1	0	132.093	35	22	123	22	1	605	66.8	5.67	326.25	22	0	0.907	0.922127	51.57	104.4	95.6	9.3	11.73	High	High	High	High	High	High
FALSE	High	Master Protein	Q6F7S1	30S ribosomal protein S17 OS=Acinetobacter baylyi (strain ATCC 33305 / BD413 / ADP1) OX=62977 GN=rpsQ PE=3 SV=1	0	132.066	71	15	157	15	1	85	9.6	9.76	389.78	15	0	0.376	6.09027e-06	19.39	132.8	67.2	26.2	8.9	High	High	High	High	High	High
FALSE	High	Master Protein	Q6FAV4	P-type ATPase, Mg2+ ATPase transporter OS=Acinetobacter baylyi (strain ATCC 33305 / BD413 / ADP1) OX=62977 GN=mgtA PE=4 SV=1	0	131.224	27	23	94	23	1	920	103.8	6.83	197.53	23	0	1.098	0.964129	50.56	93.8	106.2	12.09	5.08	High	High	High	High	High	High
FALSE	High	Master Protein	Q6F7T4	30S ribosomal protein S13 OS=Acinetobacter baylyi (strain ATCC 33305 / BD413 / ADP1) OX=62977 GN=rpsM PE=3 SV=1	0	131.072	68	17	232	17	1	118	13.1	11.28	618.05	17	0	1.072	0.959353	66.9	103	97	2.04	8.94	High	High	High	High	High	High
FALSE	High	Master Protein	Q6F6V4	3,4-dihydroxy-2-butanone 4-phosphate synthase OS=Acinetobacter baylyi (strain ATCC 33305 / BD413 / ADP1) OX=62977 GN=A PE=3 SV=1	0	131.025	55	19	120	19	1	373	41	5.72	345.35	19	0	0.898	0.920018	60.82	98.4	101.6	7	8.83	High	High	High	High	High	High
FALSE	High	Master Protein	Q6FG20	Beta sliding clamp OS=Acinetobacter baylyi (strain ATCC 33305 / BD413 / ADP1) OX=62977 GN=dnaN PE=3 SV=1	0	130.926	40	19	131	19	1	382	42.3	5.39	337.32	19	0	1.152	0.902567	74.63	101.9	98.1	3.47	26.13	High	High	High	High	High	High
FALSE	High	Master Protein	Q6FA85	Penicillin-binding protein 1B OS=Acinetobacter baylyi (strain ATCC 33305 / BD413 / ADP1) OX=62977 GN=mrcB PE=3 SV=1	0	130.723	23	16	90	16	1	799	88.2	8.38	275.63	16	0	1.12	0.934671	36.76	103.4	96.6	0.78	15.59	High	High	High	High	High	High
FALSE	High	Master Protein	Q6FEY1	Putative very-long-chain acyl-CoA synthetase OS=Acinetobacter baylyi (strain ATCC 33305 / BD413 / ADP1) OX=62977 GN=ACIAD0437 PE=4 SV=1	0	130.366	46	27	109	27	1	615	68.9	7.69	266.85	27	0	1.087	0.964129	36.2	107.6	92.4	17.23	2.25	High	High	High	High	High	High
FALSE	High	Master Protein	Q6FA42	Methylenetetrahydrofolate reductase OS=Acinetobacter baylyi (strain ATCC 33305 / BD413 / ADP1) OX=62977 GN=metF PE=3 SV=1	0	130.096	61	16	83	16	1	278	31	6.35	251.45	16	0	1.085	0.947072	65.15	88.4	111.6	2.19	9.2	High	High	High	High	High	High
FALSE	High	Master Protein	Q6FAM4	Putative aminotransferase OS=Acinetobacter baylyi (strain ATCC 33305 / BD413 / ADP1) OX=62977 GN=ACIAD2080 PE=4 SV=1	0	129.996	42	12	89	12	1	389	44	6.28	271.06	12	0	0.78	0.606155	57.89	103.9	96.1	8.1	9.67	High	High	High	High	High	High
FALSE	High	Master Protein	Q6FES8	Aldehyde dehydrogenase OS=Acinetobacter baylyi (strain ATCC 33305 / BD413 / ADP1) OX=62977 GN=calB PE=3 SV=1	0	129.841	44	16	89	16	1	482	54.3	8.21	232.06	16	0	1.368	0.603813	56.17	77.8	122.2	9.86	21.96	High	High	High	High	High	High
FALSE	High	Master Protein	Q6F991	Holliday junction ATP-dependent DNA helicase RuvB OS=Acinetobacter baylyi (strain ATCC 33305 / BD413 / ADP1) OX=62977 GN=ruvB PE=3 SV=1	0	129.493	52	17	93	17	1	334	36.7	5.39	307.91	17	0	1.002	0.966938	54.59	98.6	101.4	5.63	4.13	High	High	High	High	High	High
FALSE	High	Master Protein	Q6F7C0	Pyruvate dehydrogenase (Cytochrome) OS=Acinetobacter baylyi (strain ATCC 33305 / BD413 / ADP1) OX=62977 GN=poxB PE=3 SV=1	0	129.207	39	19	95	19	1	573	62.7	6.4	241.86	19	0	0.798	0.639897	57.45	100.4	99.6	9.02	17.31	High	High	High	High	High	High
FALSE	High	Master Protein	Q6FAL2	Uncharacterized protein OS=Acinetobacter baylyi (strain ATCC 33305 / BD413 / ADP1) OX=62977 GN=ACIAD2092 PE=4 SV=1	0	129.166	48	20	115	20	1	321	36.1	7.99	381.26	20	0	1.106	0.932109	83.56	101.3	98.7	4.89	3.19	High	High	High	High	High	High
FALSE	High	Master Protein	Q6FEU2	Transport protein Uup (ABC superfamily, atp_bind) OS=Acinetobacter baylyi (strain ATCC 33305 / BD413 / ADP1) OX=62977 GN=uup PE=4 SV=1	0	129.114	41	25	105	25	1	638	71.3	5.08	290.96	25	0	1.049	0.997162	53.38	95.4	104.6	20.58	9.23	High	High	High	High	High	High
FALSE	High	Master Protein	Q6F7S9	30S ribosomal protein S5 OS=Acinetobacter baylyi (strain ATCC 33305 / BD413 / ADP1) OX=62977 GN=rpsE PE=3 SV=1	0	127.857	76	13	121	13	1	165	17.1	10.13	446.34	13	0	0.771	0.596331	64.14	107.6	92.4	20.05	13.55	High	High	High	High	High	High
FALSE	High	Master Protein	Q6FEC8	Histidinol dehydrogenase OS=Acinetobacter baylyi (strain ATCC 33305 / BD413 / ADP1) OX=62977 GN=hisD PE=3 SV=1	0	127.277	36	15	97	15	1	430	46.6	5.25	334.11	15	0	0.94	0.934971	54.62	98.9	101.1	9.65	6.11	High	High	High	High	High	High
FALSE	High	Master Protein	Q6F949	Diaminopimelate decarboxylase OS=Acinetobacter baylyi (strain ATCC 33305 / BD413 / ADP1) OX=62977 GN=lysA PE=3 SV=1	0	126.539	50	18	119	18	1	416	45.6	5.24	343.67	18	0	1.158	0.901126	52.58	97.4	102.6	3.17	14.6	High	High	High	High	High	High
FALSE	High	Master Protein	Q6FEM7	Nucleoside diphosphate kinase OS=Acinetobacter baylyi (strain ATCC 33305 / BD413 / ADP1) OX=62977 GN=ndk PE=3 SV=1	0	126.177	64	11	104	11	1	143	15.4	5.8	378.59	11	0	1.038	0.993361	76.49	86.7	113.3	2.63	14.21	High	High	High	High	High	High
FALSE	High	Master Protein	Q6FA90	C4-dicarboxylate transport protein OS=Acinetobacter baylyi (strain ATCC 33305 / BD413 / ADP1) OX=62977 GN=dctA PE=3 SV=1	0	125.842	21	14	102	14	1	448	47.7	8.28	295.62	14	0	0.91	0.922127	88.19	104.6	95.4	16.92	16.18	High	High	High	High	High	High
FALSE	High	Master Protein	Q6FCM5	ATP-dependent RNA helicase RhlB OS=Acinetobacter baylyi (strain ATCC 33305 / BD413 / ADP1) OX=62977 GN=rhlB PE=3 SV=1	0	125.73	50	22	110	21	1	383	43.6	7.14	263.46	22	1	0.898	0.920018	64.3	97.1	102.9	8.8	5.79	High	High	High	High	High	High
FALSE	High	Master Protein	Q6FAN1	Ribosome-binding ATPase YchF OS=Acinetobacter baylyi (strain ATCC 33305 / BD413 / ADP1) OX=62977 GN=ychF PE=3 SV=1	0	125.242	50	14	109	14	1	367	39.7	4.94	282.11	14	0	1.141	0.920018	39.04	84.2	115.8	4.89	13.1	High	High	High	High	High	High
FALSE	High	Master Protein	Q6F8D9	PNPLA domain-containing protein OS=Acinetobacter baylyi (strain ATCC 33305 / BD413 / ADP1) OX=62977 GN=ACIAD2965 PE=4 SV=1	0	125.066	60	17	103	17	1	305	32.1	9.73	286.4	17	0	1.146	0.925651	47.18	96.3	103.7	3.62	23.31	High	High	High	High	High	High
FALSE	High	Master Protein	Q6FCQ0	N-succinylglutamate 5-semialdehyde dehydrogenase OS=Acinetobacter baylyi (strain ATCC 33305 / BD413 / ADP1) OX=62977 GN=astD PE=3 SV=1	0	124.977	37	16	89	16	1	489	52.9	5.71	220.62	16	0	1.038	0.993361	31.94	103.1	96.9	1.87	6.25	High	High	High	High	High	High
FALSE	High	Master Protein	Q6F7X5	Ribosomal RNA large subunit methyltransferase J OS=Acinetobacter baylyi (strain ATCC 33305 / BD413 / ADP1) OX=62977 GN=rlmJ PE=3 SV=1	0	124.866	57	20	110	20	1	285	32.9	8.5	261.75	20	0	1.184	0.866572	55.04	93.6	106.4	5.05	15.03	High	High	High	High	High	High
FALSE	High	Master Protein	Q6FCG5	UDP-3-O-acylglucosamine N-acyltransferase OS=Acinetobacter baylyi (strain ATCC 33305 / BD413 / ADP1) OX=62977 GN=lpxD PE=3 SV=1	0	124.643	47	15	59	15	1	356	38.6	7.23	196.34	15	0	0.994	0.964129	54.46	117.3	82.7	21.34	30.01	High	High	High	High	High	High
FALSE	High	Master Protein	Q6F6N4	Protein GrpE OS=Acinetobacter baylyi (strain ATCC 33305 / BD413 / ADP1) OX=62977 GN=grpE PE=3 SV=1	0	124.588	74	18	129	18	1	184	20.1	4.83	344.59	18	0	1.038	0.993646	76.17	94.7	105.3	7.83	7.8	High	High	High	High	High	High
FALSE	High	Master Protein	Q6F961	Phosphoserine aminotransferase OS=Acinetobacter baylyi (strain ATCC 33305 / BD413 / ADP1) OX=62977 GN=serC PE=3 SV=2	0	124.275	43	14	93	14	1	359	39.3	5.15	269.26	14	0	0.948	0.947562	38.54	101.6	98.4	5.27	10.58	High	High	High	High	High	High
FALSE	High	Master Protein	Q6F8N7	Bifunctional protein FolD 2 OS=Acinetobacter baylyi (strain ATCC 33305 / BD413 / ADP1) OX=62977 GN=folD2 PE=3 SV=1	0	124.262	59	14	128	14	1	282	29.5	5.9	360.6	14	0	0.58	0.0394868	28.35	121.9	78.1	8.13	25.14	High	High	High	High	High	High
FALSE	High	Master Protein	Q6FE38	Lactamase_B domain-containing protein OS=Acinetobacter baylyi (strain ATCC 33305 / BD413 / ADP1) OX=62977 GN=ACIAD0766 PE=4 SV=1	0	124.223	66	15	95	15	1	325	35.8	8.53	212.14	15	0	1.042	0.999526	39.41	95.5	104.5	10.49	3.55	High	High	High	High	High	High
FALSE	High	Master Protein	Q6FG21	Chromosomal replication initiator protein DnaA OS=Acinetobacter baylyi (strain ATCC 33305 / BD413 / ADP1) OX=62977 GN=dnaA PE=3 SV=1	0	123.865	39	21	94	21	1	465	52.4	8.05	200.31	21	0	0.926	0.922127	59.72	113.1	86.9	10.39	11.82	High	High	High	High	High	High
FALSE	High	Master Protein	Q6F8I3	UPF0176 protein ACIAD2917 OS=Acinetobacter baylyi (strain ATCC 33305 / BD413 / ADP1) OX=62977 GN=ACIAD2917 PE=3 SV=1	0	123.864	50	18	130	18	1	314	35.6	5.6	354.79	18	0	0.883	0.896227	86.21	100.5	99.5	18.53	20.34	High	High	High	High	High	High
FALSE	High	Master Protein	Q6FCS8	ATP phosphoribosyltransferase regulatory subunit OS=Acinetobacter baylyi (strain ATCC 33305 / BD413 / ADP1) OX=62977 GN=hisZ PE=3 SV=1	0	123.459	51	18	88	18	1	388	43.1	5.54	265.11	18	0	1.012	0.999526	60.49	101.4	98.6	3.55	6.48	High	High	High	High	High	High
FALSE	High	Master Protein	Q6F8K4	Glutamine-dependent NAD(+) synthetase OS=Acinetobacter baylyi (strain ATCC 33305 / BD413 / ADP1) OX=62977 GN=nadE PE=3 SV=1	0	123.109	38	21	132	21	1	541	60.7	6	318.12	21	0	1.24	0.775766	54.33	95	105	10.26	11.88	High	High	High	High	High	High
FALSE	High	Master Protein	Q6FFL3	Uncharacterized protein OS=Acinetobacter baylyi (strain ATCC 33305 / BD413 / ADP1) OX=62977 GN=ACIAD0172 PE=4 SV=1	0	122.931	50	17	92	17	1	307	34.3	5.15	231.86	17	0	1.578	0.291588	50.61	78.6	121.4	9.65	13.2	High	High	High	High	High	High
FALSE	High	Master Protein	Q6F6M5	UDP-N-acetylmuramate--L-alanyl-gamma-D-glutamyl-meso-2,6-diaminoheptandioate ligase OS=Acinetobacter baylyi (strain ATCC 33305 / BD413 / ADP1) OX=62977 GN=mpl PE=3 SV=1	0	122.864	41	15	89	15	1	453	49.4	6.04	262.21	15	0	0.85	0.78745	68.9	95.4	104.6	16.05	10.04	High	High	High	High	High	High
FALSE	High	Master Protein	Q6FFR4	Alanine racemase OS=Acinetobacter baylyi (strain ATCC 33305 / BD413 / ADP1) OX=62977 GN=dadX PE=3 SV=1	0	122.705	43	13	100	13	1	365	40.2	6.15	300.09	13	0	0.698	0.327153	60.44	105.2	94.8	4.65	5.37	High	High	High	High	High	High
FALSE	High	Master Protein	Q6FDN4	Gamma-glutamyltranspeptidase OS=Acinetobacter baylyi (strain ATCC 33305 / BD413 / ADP1) OX=62977 GN=ggt PE=4 SV=1	0	122.47	29	14	86	14	1	653	68.7	5.64	253.54	14	0	1.03	0.999526	41.91	97.4	102.6	1.57	3.91	High	High	High	High	High	High
FALSE	High	Master Protein	Q6F916	Uncharacterized protein OS=Acinetobacter baylyi (strain ATCC 33305 / BD413 / ADP1) OX=62977 GN=ACIAD2696 PE=4 SV=1	0	122.444	38	15	88	15	1	455	52.5	6.34	302.44	15	0	0.746	0.495995	41.24	127.9	72.1	11.02	22.95	High	High	High	High	High	High
FALSE	High	Master Protein	Q6F7S2	50S ribosomal protein L14 OS=Acinetobacter baylyi (strain ATCC 33305 / BD413 / ADP1) OX=62977 GN=rplN PE=3 SV=1	0	122.269	79	16	173	16	1	122	13.5	10.45	535.14	16	0	1.161	0.901126	56.38	95	105	5.85	7.85	High	High	High	High	High	High
FALSE	High	Master Protein	Q6F7F4	ATP-grasp domain-containing protein OS=Acinetobacter baylyi (strain ATCC 33305 / BD413 / ADP1) OX=62977 GN=ACIAD3342 PE=4 SV=1	0	121.683	38	21	110	21	1	519	59.5	5.74	262.28	21	0	1.195	0.843448	50.42	96	104	10.46	6.91	High	High	High	High	High	High
FALSE	High	Master Protein	Q6F7D3	Peptidoglycan D,D-transpeptidase FtsI OS=Acinetobacter baylyi (strain ATCC 33305 / BD413 / ADP1) OX=62977 GN=ftsI PE=3 SV=1	0	121.556	35	22	92	22	1	621	68.9	9.76	226.51	22	0	1.006	0.964129	41.88	111.3	88.7	3.89	7.66	High	High	High	High	High	High
FALSE	High	Master Protein	Q6FAP9	Biotin synthase OS=Acinetobacter baylyi (strain ATCC 33305 / BD413 / ADP1) OX=62977 GN=bioB PE=3 SV=2	0	121.203	45	17	87	17	1	329	36.5	5.86	228.25	17	0	1.024	0.988358	50.18	96.9	103.1	16.42	6.87	High	High	High	High	High	High
FALSE	High	Master Protein	Q6F721	Peptide chain release factor 2 OS=Acinetobacter baylyi (strain ATCC 33305 / BD413 / ADP1) OX=62977 GN=prfB PE=3 SV=1	0	121.158	44	19	85	19	1	337	37.8	4.91	230.92	19	0	0.931	0.922127	46.57	99.8	100.2	9.15	26.11	High	High	High	High	High	High
FALSE	High	Master Protein	Q6F7Q8	Putative enzyme contains P-loop containing nucleotide triphosphate hydrolase domain OS=Acinetobacter baylyi (strain ATCC 33305 / BD413 / ADP1) OX=62977 GN=ACIAD3223 PE=4 SV=1	0	121.158	31	16	59	16	1	512	56	5.5	180.25	16	0	0.998	0.964129	58.97	87.2	112.8	12.03	18.9	High	High	High	High	High	High
FALSE	High	Master Protein	Q6FF30	Histidine biosynthesis bifunctional protein HisIE OS=Acinetobacter baylyi (strain ATCC 33305 / BD413 / ADP1) OX=62977 GN=hisIE PE=3 SV=1	0	120.889	54	16	74	16	1	257	29.2	5.73	241.61	16	0	0.887	0.876087	67.36	121.6	78.4	30.3	7	High	High	High	High	High	High
FALSE	High	Master Protein	Q6F7N3	Oxygen-dependent coproporphyrinogen-III oxidase OS=Acinetobacter baylyi (strain ATCC 33305 / BD413 / ADP1) OX=62977 GN=hemF PE=3 SV=1	0	120.883	45	16	193	16	1	326	37.4	5.34	394.78	16	0	0.819	0.737172	37.42	107.8	92.2	3.64	9.89	High	High	High	High	High	High
FALSE	High	Master Protein	Q6F9Y3	Putative enoyl-CoA hydratase/isomerase OS=Acinetobacter baylyi (strain ATCC 33305 / BD413 / ADP1) OX=62977 GN=ACIAD2351 PE=4 SV=1	0	120.469	41	18	97	18	1	373	41.8	6.2	266.06	18	0	1.012	0.999526	54.95	95.1	104.9	10.06	3.03	High	High	High	High	High	High
FALSE	High	Master Protein	Q6FD25	2,4-dienoyl-CoA reductase [NADPH] (2,4-dienoyl coenzyme A reductase) OS=Acinetobacter baylyi (strain ATCC 33305 / BD413 / ADP1) OX=62977 GN=fadH PE=4 SV=1	0	120.315	34	21	94	21	1	676	74.6	9	220.79	21	0	0.964	0.932109	50.94	106.5	93.5	23.31	13.99	High	High	High	High	High	High
FALSE	High	Master Protein	Q6F705	D-alanine--D-alanine ligase OS=Acinetobacter baylyi (strain ATCC 33305 / BD413 / ADP1) OX=62977 GN=ddl PE=3 SV=1	0	120.277	45	17	120	17	1	309	33.4	5.22	314.48	17	0	1.264	0.724094	43.36	89.8	110.2	1.63	19.92	High	High	High	High	High	High
FALSE	High	Master Protein	Q6FFV5	UDP-glucose 6-dehydrogenase OS=Acinetobacter baylyi (strain ATCC 33305 / BD413 / ADP1) OX=62977 GN=ugd PE=3 SV=1	0	120.178	52	21	112	21	1	387	42.9	5.21	286.26	21	0	1.162	0.899825	37.43	87.7	112.3	7.46	8.82	High	High	High	High	High	High
FALSE	High	Master Protein	Q6F8J4	DNA primase OS=Acinetobacter baylyi (strain ATCC 33305 / BD413 / ADP1) OX=62977 GN=dnaG PE=3 SV=1	0	120.051	30	22	100	22	1	629	72.1	6.43	207.67	22	0	1.547	0.426982	41.11	81.2	118.8	12.67	4.33	High	High	High	High	High	High
FALSE	High	Master Protein	Q6FCD2	ABC1 domain-containing protein OS=Acinetobacter baylyi (strain ATCC 33305 / BD413 / ADP1) OX=62977 GN=ACIAD1414 PE=4 SV=1	0	119.849	44	19	75	19	1	466	53.2	8.1	222.98	19	0	0.843	0.737172	32.44	112.7	87.3	11.05	10.92	High	High	High	High	High	High
FALSE	High	Master Protein	Q6FD91	Putative transcriptional regulator OS=Acinetobacter baylyi (strain ATCC 33305 / BD413 / ADP1) OX=62977 GN=ACIAD1082 PE=3 SV=1	0	119.49	52	18	91	18	1	329	38.1	8.95	246.27	18	0	1.07	0.996664	58.04	92	108	10.59	12.5	High	High	High	High	High	High
FALSE	High	Master Protein	Q43923	Putative porin QuiX OS=Acinetobacter baylyi (strain ATCC 33305 / BD413 / ADP1) OX=62977 GN=quiX PE=3 SV=1	0	119.228	41	16	80	16	1	439	49.3	6.34	253.25	16	0	0.981	0.978172	38.13	99.7	100.3	9.22	20.87	High	High	High	High	High	High
FALSE	High	Master Protein	Q6FF94	50S ribosomal protein L11 OS=Acinetobacter baylyi (strain ATCC 33305 / BD413 / ADP1) OX=62977 GN=rplK PE=3 SV=1	0	118.929	69	17	173	17	1	142	15.1	9.74	489.27	17	0	0.641	0.142286	53.51	106.2	93.8	10.55	17.68	High	High	High	High	High	High
FALSE	High	Master Protein	Q6FAA5	50S ribosomal protein L31 OS=Acinetobacter baylyi (strain ATCC 33305 / BD413 / ADP1) OX=62977 GN=rpmE PE=3 SV=1	0	118.84	92	11	72	11	1	74	8.3	9.5	279.46	11	0	0.344	2.34082e-06	17.18	113.2	86.8	61.77	38.13	High	High	High	High	High	High
FALSE	High	Master Protein	Q6FFR7	Aminotransferase OS=Acinetobacter baylyi (strain ATCC 33305 / BD413 / ADP1) OX=62977 GN=tyrB PE=3 SV=1	0	118.814	51	15	130	15	1	404	45.2	5.48	353.83	15	0	0.836	0.78745	24.62	104.8	95.2	10.77	8.1	High	High	High	High	High	High
FALSE	High	Master Protein	Q6FF13	30S ribosomal protein S15 OS=Acinetobacter baylyi (strain ATCC 33305 / BD413 / ADP1) OX=62977 GN=rpsO PE=3 SV=1	0	118.81	70	11	188	11	1	89	10.1	10.1	435.22	11	0	0.771	0.596331	47.33	104.9	95.1	18.74	19.43	High	High	High	High	High	High
FALSE	High	Master Protein	Q6FAW7	DNA polymerase III subunit gamma/tau OS=Acinetobacter baylyi (strain ATCC 33305 / BD413 / ADP1) OX=62977 GN=dnaX PE=3 SV=1	0	118.539	31	19	97	19	1	711	79.9	4.94	224.72	19	0	1.206	0.880482	39.16	94.7	105.3	19.03	12.55	High	High	High	High	High	High
FALSE	High	Master Protein	Q6FDN9	Delta-aminolevulinic acid dehydratase OS=Acinetobacter baylyi (strain ATCC 33305 / BD413 / ADP1) OX=62977 GN=hemB PE=3 SV=1	0	118.483	48	17	93	17	1	353	39.2	5.19	278.96	17	0	1.074	0.957603	49.07	108.3	91.7	10.06	10.22	High	High	High	High	High	High
FALSE	High	Master Protein	Q6FE64	NADH-quinone oxidoreductase subunit I OS=Acinetobacter baylyi (strain ATCC 33305 / BD413 / ADP1) OX=62977 GN=nuoI PE=3 SV=1	0	117.941	67	18	91	18	1	180	20.4	5.72	238.28	18	0	1.148	0.913873	65.76	91.5	108.5	7.15	1.23	High	High	High	High	High	High
FALSE	High	Master Protein	Q6FAT8	2-dehydro-3-deoxyphosphooctonate aldolase OS=Acinetobacter baylyi (strain ATCC 33305 / BD413 / ADP1) OX=62977 GN=kdsA PE=3 SV=1	0	117.068	53	23	121	23	1	285	31.5	6.73	301.63	23	0	0.772	0.600467	52.89	107.9	92.1	2.91	7.13	High	High	High	High	High	High
FALSE	High	Master Protein	Q6FES6	Formyltetrahydrofolate deformylase OS=Acinetobacter baylyi (strain ATCC 33305 / BD413 / ADP1) OX=62977 GN=purU1 PE=3 SV=1	0	116.807	54	16	94	16	1	296	33.9	5.77	261.08	16	0	0.719	0.390038	42.71	120.5	79.5	8.57	16.4	High	High	High	High	High	High
FALSE	High	Master Protein	Q6FB55	S-(hydroxymethyl)glutathione dehydrogenase OS=Acinetobacter baylyi (strain ATCC 33305 / BD413 / ADP1) OX=62977 GN=frmA PE=3 SV=1	0	116.787	46	14	94	14	1	369	39.3	5.73	309.04	14	0	0.957	0.957272	36.92	96.4	103.6	7.92	16.99	High	High	High	High	High	High
FALSE	High	Master Protein	Q6F7T5	30S ribosomal protein S11 OS=Acinetobacter baylyi (strain ATCC 33305 / BD413 / ADP1) OX=62977 GN=rpsK PE=3 SV=1	0	116.644	72	12	222	12	1	128	13.5	10.8	686.87	12	0	0.715	0.392785	36.44	118.9	81.1	9.2	29.91	High	High	High	High	High	High
FALSE	High	Master Protein	Q6F7S5	30S ribosomal protein S14 OS=Acinetobacter baylyi (strain ATCC 33305 / BD413 / ADP1) OX=62977 GN=rpsN PE=3 SV=1	0	116.413	83	14	147	14	1	101	11.4	10.81	457.04	14	0	0.531	0.0100401	26.9	137.2	62.8	10.93	71.57	High	High	High	High	High	High
FALSE	High	Master Protein	Q6FCX4	Putative fatty acid desaturase OS=Acinetobacter baylyi (strain ATCC 33305 / BD413 / ADP1) OX=62977 GN=ACIAD1208 PE=4 SV=1	0	116.328	43	18	87	18	1	364	42.3	9.44	220.83	18	0	0.691	0.3282	49.08	128.6	71.4	10.26	0.9	High	High	High	High	High	High
FALSE	High	Master Protein	Q6FA68	Putative tellurique resistant protein (KlaB/TelA) OS=Acinetobacter baylyi (strain ATCC 33305 / BD413 / ADP1) OX=62977 GN=ACIAD2252 PE=3 SV=1	0	116.262	55	16	62	16	1	380	43	6.14	185.33	16	0	1.354	0.671004	67.87	88.6	111.4	16.72	13.57	High	High	High	High	High	High
FALSE	High	Master Protein	Q6FAS6	Putative helicase OS=Acinetobacter baylyi (strain ATCC 33305 / BD413 / ADP1) OX=62977 GN=ACIAD2014 PE=4 SV=1	0	115.682	32	19	85	18	1	570	64.5	6.32	192.48	19	1	1.414	0.569918	42.52	91.2	108.8	6.39	7.63	High	High	High	High	High	High
FALSE	High	Master Protein	Q6FDX7	Ribonuclease G, endoribonuclease G (Cytoplasmic axial filament protein ) OS=Acinetobacter baylyi (strain ATCC 33305 / BD413 / ADP1) OX=62977 GN=cafA PE=4 SV=1	0	115.68	51	20	80	20	1	488	55.9	5.97	202.83	20	0	1.211	0.899825	43.72	90.9	109.1	1.96	12.1	High	High	High	High	High	High
FALSE	High	Master Protein	Q6FF66	Beta-hydroxylase OS=Acinetobacter baylyi (strain ATCC 33305 / BD413 / ADP1) OX=62977 GN=lpxO PE=4 SV=1	0	115.604	57	16	83	16	1	304	35.8	9.51	233.63	16	0	1.125	0.922127	39.13	90.2	109.8	16.35	5.69	High	High	High	High	High	High
FALSE	High	Master Protein	Q3V7H1	Glycerol-3-phosphate dehydrogenase [NAD(P)+] OS=Acinetobacter baylyi (strain ATCC 33305 / BD413 / ADP1) OX=62977 GN=gpsA PE=3 SV=1	0	115.602	50	15	80	15	1	357	38.8	6	222.59	15	0	1.028	0.997291	28.53	95.3	104.7	15.4	15.58	High	High	High	High	High	High
FALSE	High	Master Protein	Q6FB44	Fumarate hydratase class II OS=Acinetobacter baylyi (strain ATCC 33305 / BD413 / ADP1) OX=62977 GN=fumC PE=3 SV=1	0	115.03	36	17	99	16	1	464	50.1	5.71	330.58	17	0	1.101	0.932109	76.25	83.6	116.4	14.35	10.35	High	High	High	High	High	High
FALSE	High	Master Protein	Q6FFA0	FHA domain-containing protein OS=Acinetobacter baylyi (strain ATCC 33305 / BD413 / ADP1) OX=62977 GN=ACIAD0295 PE=4 SV=1	0	114.874	56	13	69	13	1	218	24.2	4.54	287.63	13	0	0.958	0.958325	69.35	90.8	109.2	9.25	11.01	High	High	High	High	High	High
FALSE	High	Master Protein	Q6F924	Uncharacterized protein OS=Acinetobacter baylyi (strain ATCC 33305 / BD413 / ADP1) OX=62977 GN=ACIAD2687 PE=4 SV=1	0	114.409	39	22	86	22	1	602	70.6	7.61	179.91	22	0	0.833	0.751663	39.37	117.9	82.1	21.17	4.16	High	High	High	High	High	High
FALSE	High	Master Protein	Q6F7S8	50S ribosomal protein L18 OS=Acinetobacter baylyi (strain ATCC 33305 / BD413 / ADP1) OX=62977 GN=rplR PE=3 SV=1	0	114.356	71	16	137	16	1	116	12.4	10.96	398.09	16	0	1.207	0.828271	86.39	93.3	106.7	9.06	11.92	High	High	High	High	High	High
FALSE	High	Master Protein	Q6FCV5	Lipoprotein OS=Acinetobacter baylyi (strain ATCC 33305 / BD413 / ADP1) OX=62977 GN=nlpD PE=4 SV=1	0	113.794	72	15	114	15	1	277	29.8	9.85	372.06	15	0	0.952	0.951446	35.11	100.5	99.5	5.39	9.71	High	High	High	High	High	High
FALSE	High	Master Protein	Q6FC70	Arabinose 5-phosphate isomerase OS=Acinetobacter baylyi (strain ATCC 33305 / BD413 / ADP1) OX=62977 GN=kdsD PE=3 SV=1	0	113.791	56	16	89	16	1	325	35.2	5.97	264.98	16	0	0.987	0.965648	59.29	95.4	104.6	10.88	13.49	High	High	High	High	High	High
FALSE	High	Master Protein	Q6FB60	Putative transport protein (ABC superfamily, ATP_bind) OS=Acinetobacter baylyi (strain ATCC 33305 / BD413 / ADP1) OX=62977 GN=ACIAD1873 PE=4 SV=1	0	113.745	33	16	94	16	1	616	69.2	6.95	240.83	16	0	1.067	0.992626	40.33	100.5	99.5	32.78	2.25	High	High	High	High	High	High
FALSE	High	Master Protein	Q6FE89	Putative tonB-dependent receptor protein OS=Acinetobacter baylyi (strain ATCC 33305 / BD413 / ADP1) OX=62977 GN=ACIAD0708 PE=3 SV=1	0	113.745	34	24	86	24	1	718	79.8	5.78	204.01	24	0	1.058	0.999526	37.71	114.8	85.2	12.42	11.45	High	High	High	High	High	High
FALSE	High	Master Protein	Q6FEP8	ATP-dependent Clp protease proteolytic subunit OS=Acinetobacter baylyi (strain ATCC 33305 / BD413 / ADP1) OX=62977 GN=clpP PE=3 SV=1	0	113.704	45	16	135	16	1	201	22.6	5.44	355.02	16	0	1.076	0.954605	73.52	89.1	110.9	11.76	7.58	High	High	High	High	High	High
FALSE	High	Master Protein	Q6F9X0	Lipid A export ATP-binding/permease protein MsbA OS=Acinetobacter baylyi (strain ATCC 33305 / BD413 / ADP1) OX=62977 GN=msbA PE=3 SV=1	0	113.545	41	19	71	19	1	574	64	7.96	168.24	19	0	0.744	0.467092	35.17	121.2	78.8	6.66	9.9	High	High	High	High	High	High
FALSE	High	Master Protein	Q6FC64	Uncharacterized protein OS=Acinetobacter baylyi (strain ATCC 33305 / BD413 / ADP1) OX=62977 GN=ACIAD1488 PE=4 SV=1	0	113.481	32	22	85	22	1	714	79.8	8.37	191.45	22	0	1.047	0.996783	48.34	104.7	95.3	11.77	8.21	High	High	High	High	High	High
FALSE	High	Master Protein	Q6F982	Fructose-1,6-bisphosphatase class 1 OS=Acinetobacter baylyi (strain ATCC 33305 / BD413 / ADP1) OX=62977 GN=fbp PE=3 SV=1	0	113.102	44	15	96	15	1	323	35.6	5.06	303.43	15	0	0.964	0.964129	62.5	91	109	18.48	14.67	High	High	High	High	High	High
FALSE	High	Master Protein	Q6FFL7	Uncharacterized protein OS=Acinetobacter baylyi (strain ATCC 33305 / BD413 / ADP1) OX=62977 GN=ACIAD0167 PE=4 SV=1	0	112.811	18	15	50	14	1	1106	123.1	5.49	139.53	15	0	1.552	0.409105	39.16	93.1	106.9	5.78	14.1	High	High	High	High	High	High
FALSE	High	Master Protein	Q6FCR4	Aspartate carbamoyltransferase, non-catalytic chain (Dihydroorotase-like protein) OS=Acinetobacter baylyi (strain ATCC 33305 / BD413 / ADP1) OX=62977 GN=pyrX PE=4 SV=1	0	112.624	38	12	83	12	1	411	44.7	5.91	248.69	12	0	0.964	0.934671	50.17	104	96	6.71	11.55	High	High	High	High	High	High
FALSE	High	Master Protein	Q6FCW6	Putative protease (SohB) OS=Acinetobacter baylyi (strain ATCC 33305 / BD413 / ADP1) OX=62977 GN=ACIAD1216 PE=4 SV=1	0	112.608	60	18	104	18	1	320	35.8	9.04	267.24	18	0	0.82	0.738661	53.67	99.7	100.3	7.71	6.73	High	High	High	High	High	High
FALSE	High	Master Protein	Q6F8Q8	Uncharacterized protein OS=Acinetobacter baylyi (strain ATCC 33305 / BD413 / ADP1) OX=62977 GN=ACIAD2824 PE=4 SV=1	0	112.604	35	20	90	20	1	432	48.8	6.83	209.94	20	0	0.896	0.896227	62.13	106.5	93.5	9.55	39.71	High	High	High	High	High	High
FALSE	High	Master Protein	Q6FE33	Iron-sulfur cluster carrier protein OS=Acinetobacter baylyi (strain ATCC 33305 / BD413 / ADP1) OX=62977 GN=ACIAD0772 PE=3 SV=1	0	112.508	42	15	95	15	1	417	45	5.57	270.44	15	0	1.503	0.300157	77.33	78.3	121.7	6.06	11.5	High	High	High	High	High	High
FALSE	High	Master Protein	Q6FCZ2	Isocitrate dehydrogenase [NADP] OS=Acinetobacter baylyi (strain ATCC 33305 / BD413 / ADP1) OX=62977 GN=icd PE=4 SV=1	0	112.478	44	19	95	19	1	436	47.6	5.22	234.62	19	0	0.792	0.6574	45.67	100.4	99.6	7.12	2.62	High	High	High	High	High	High
FALSE	High	Master Protein	Q6F893	Putative lipoprotein (VacJ) transmembrane OS=Acinetobacter baylyi (strain ATCC 33305 / BD413 / ADP1) OX=62977 GN=ACIAD3018 PE=4 SV=1	0	112.25	56	15	58	15	1	308	34.2	5.33	218.86	15	0	1.215	0.896227	34.35	99.4	100.6	11.17	6.84	High	High	High	High	High	High
FALSE	High	Master Protein	Q6F854	3-methyl-2-oxobutanoate hydroxymethyltransferase OS=Acinetobacter baylyi (strain ATCC 33305 / BD413 / ADP1) OX=62977 GN=panB PE=3 SV=2	0	112.136	46	12	73	12	1	269	29.1	5.6	216.67	12	0	1.468	0.335422	51.34	81.1	118.9	5.13	13.42	High	High	High	High	High	High
FALSE	High	Master Protein	Q6F6Z7	Uncharacterized protein OS=Acinetobacter baylyi (strain ATCC 33305 / BD413 / ADP1) OX=62977 GN=ACIAD3524 PE=4 SV=1	0	112.035	53	17	88	17	1	355	41.4	6.46	257.76	17	0	1.385	0.495995	45.13	86.2	113.8	5.67	16.41	High	High	High	High	High	High
FALSE	High	Master Protein	Q6F6U0	Phosphoribosylaminoimidazole-succinocarboxamide synthase OS=Acinetobacter baylyi (strain ATCC 33305 / BD413 / ADP1) OX=62977 GN=purC PE=3 SV=1	0	112.011	59	20	122	20	1	239	27	5.16	307.8	20	0	0.778	0.610342	43.21	108.4	91.6	5.9	14.69	High	High	High	High	High	High
FALSE	High	Master Protein	Q6F8M7	Carbamoyl-phosphate synthase small chain OS=Acinetobacter baylyi (strain ATCC 33305 / BD413 / ADP1) OX=62977 GN=carA PE=3 SV=1	0	112.006	31	12	81	12	1	379	40.8	5.8	250.87	12	0	1.137	0.922127	22.36	88.3	111.7	6.04	16.05	High	High	High	High	High	High
FALSE	High	Master Protein	Q9AM64	Putative penicillin binding protein OS=Acinetobacter baylyi (strain ATCC 33305 / BD413 / ADP1) OX=62977 GN=ponA PE=4 SV=1	0	111.682	34	29	101	29	1	852	94.8	9.28	190.29	29	0	1.253	0.83893	64.62	93.3	106.7	4.33	3.27	High	High	High	High	High	High
FALSE	High	Master Protein	Q6FEN9	Bifunctional protein OS=Acinetobacter baylyi (strain ATCC 33305 / BD413 / ADP1) OX=62977 GN=eda PE=4 SV=1	0	111.536	67	12	121	12	1	209	21.9	6.18	383.7	12	0	0.575	0.0352089	25.65	104.9	95.1	2.95	16.26	High	High	High	High	High	High
FALSE	High	Master Protein	Q6F9S2	Peptide chain release factor 1 OS=Acinetobacter baylyi (strain ATCC 33305 / BD413 / ADP1) OX=62977 GN=prfA PE=3 SV=2	0	110.961	42	16	70	16	1	362	40.7	5.14	184.97	16	0	0.871	0.83893	55.95	90.6	109.4	10.22	18.3	High	High	High	High	High	High
FALSE	High	Master Protein	Q6F7J4	Putative cytidine / deoxycytidylate deaminase family protein OS=Acinetobacter baylyi (strain ATCC 33305 / BD413 / ADP1) OX=62977 GN=ACIAD3297 PE=4 SV=1	0	110.933	35	18	71	18	1	519	59.6	6.3	165.38	18	0	1.337	0.731959	47.09	78.4	121.6	20.28	15.74	High	High	High	High	High	High
FALSE	High	Master Protein	Q6F7K8	Uncharacterized protein OS=Acinetobacter baylyi (strain ATCC 33305 / BD413 / ADP1) OX=62977 GN=ACIAD3280 PE=4 SV=1	0	110.67	52	22	82	22	1	421	48.9	8.25	197.07	22	0	0.969	0.934671	66.21	127.2	72.8	7.76	9.69	High	High	High	High	High	High
FALSE	High	Master Protein	Q6FC65	Putative outer membrane efflux protein, type I secretion protein OS=Acinetobacter baylyi (strain ATCC 33305 / BD413 / ADP1) OX=62977 GN=ACIAD1487 PE=4 SV=1	0	110.563	36	16	66	16	1	470	51.8	8.05	203.06	16	0	0.797	0.639897	29.87	100.9	99.1	8.92	12.04	High	High	High	High	High	High
FALSE	High	Master Protein	Q6FCZ6	PDZ domain-containing protein OS=Acinetobacter baylyi (strain ATCC 33305 / BD413 / ADP1) OX=62977 GN=ACIAD1186 PE=4 SV=1	0	110.405	28	16	91	16	1	567	65.1	5.29	254.51	16	0	1.484	0.444889	55.57	84.5	115.5	12.45	5.02	High	High	High	High	High	High
FALSE	High	Master Protein	Q6FCF2	Uncharacterized protein OS=Acinetobacter baylyi (strain ATCC 33305 / BD413 / ADP1) OX=62977 GN=ACIAD1393 PE=4 SV=1	0	109.997	39	12	73	12	1	313	35.3	5.08	262.18	12	0	1.456	0.510175	63.16	80.3	119.7	22.91	16.59	High	High	High	High	High	High
FALSE	High	Master Protein	P52667	HTH-type transcriptional regulator EstR OS=Acinetobacter baylyi (strain ATCC 33305 / BD413 / ADP1) OX=62977 GN=estR PE=3 SV=1	0	109.745	46	15	101	15	1	301	33.7	6.47	256.83	15	0	1.301	0.651967	27.86	84.4	115.6	19.32	14.25	High	High	High	High	High	High
FALSE	High	Master Protein	Q6FA70	Alkyl hydroperoxide reductase subunit, FAD/NAD(P)-binding, detoxification of hydroperoxides OS=Acinetobacter baylyi (strain ATCC 33305 / BD413 / ADP1) OX=62977 GN=ahpF PE=4 SV=1	0	109.601	39	18	71	18	1	534	57.6	5.31	189.46	18	0	1.436	0.510175	41.18	99.9	100.1	9.95	8.22	High	High	High	High	High	High
FALSE	High	Master Protein	Q6F6M1	Guanine deaminase OS=Acinetobacter baylyi (strain ATCC 33305 / BD413 / ADP1) OX=62977 GN=guaD PE=3 SV=1	0	109.085	28	13	76	13	1	440	49.9	5.82	218.92	13	0	0.964	0.936132	39.96	105.1	94.9	8.15	7.76	High	High	High	High	High	High
FALSE	High	Master Protein	Q6F9R0	30S ribosomal protein S6 OS=Acinetobacter baylyi (strain ATCC 33305 / BD413 / ADP1) OX=62977 GN=rpsF PE=3 SV=1	0	108.946	75	15	129	15	1	128	15.1	6.02	396.45	15	0	1.022	0.999526	74.08	105.2	94.8	7.43	8.78	High	High	High	High	High	High
FALSE	High	Master Protein	Q6F764	Single-stranded DNA-binding protein OS=Acinetobacter baylyi (strain ATCC 33305 / BD413 / ADP1) OX=62977 GN=ssb PE=3 SV=1	0	108.719	64	18	118	18	1	192	21.2	6.58	286.24	18	0	1.031	0.997162	74.48	92.8	107.2	15.64	11.47	High	High	High	High	High	High
FALSE	High	Master Protein	Q6F6Y7	Uncharacterized protein OS=Acinetobacter baylyi (strain ATCC 33305 / BD413 / ADP1) OX=62977 GN=ACIAD3535 PE=4 SV=1	0	108.231	80	13	97	13	1	117	13.5	6.2	207.43	13	0	0.679	0.259884	38.5	108.5	91.5	12.63	12.37	High	High	High	High	High	High
FALSE	High	Master Protein	Q6FFL6	LysM domain-containing protein OS=Acinetobacter baylyi (strain ATCC 33305 / BD413 / ADP1) OX=62977 GN=ACIAD0168 PE=4 SV=1	0	107.777	33	23	82	23	1	727	80.5	9.5	183.39	23	0	1.258	0.849326	51.47	87.4	112.6	18.72	1.77	High	High	High	High	High	High
FALSE	High	Master Protein	Q6FCI9	Phospholipase A1 OS=Acinetobacter baylyi (strain ATCC 33305 / BD413 / ADP1) OX=62977 GN=ACIAD1354 PE=3 SV=1	0	107.761	48	18	74	18	1	386	43.7	6.46	198.81	18	0	0.861	0.795494	49.16	105	95	3.44	23.07	High	High	High	High	High	High
FALSE	High	Master Protein	Q6FFS5	Bifunctional protein OS=Acinetobacter baylyi (strain ATCC 33305 / BD413 / ADP1) OX=62977 GN=manB PE=3 SV=1	0	107.757	39	14	83	14	1	457	50.9	5.11	252.3	14	0	0.701	0.358134	33.49	110.2	89.8	6.34	24.24	High	High	High	High	High	High
FALSE	High	Master Protein	Q6FDM4	Putative hemolysin activator protein OS=Acinetobacter baylyi (strain ATCC 33305 / BD413 / ADP1) OX=62977 GN=ACIAD0939 PE=4 SV=1	0	107.104	44	22	81	22	1	599	66.7	7.4	205.97	22	0	0.745	0.483724	31.2	122.7	77.3	9.23	42.12	High	High	High	High	High	High
FALSE	High	Master Protein	Q6FAW3	MaoC-like domain-containing protein OS=Acinetobacter baylyi (strain ATCC 33305 / BD413 / ADP1) OX=62977 GN=ACIAD1975 PE=4 SV=1	0	106.734	49	15	71	15	1	284	32.2	9.13	169.01	15	0	0.921	0.920018	61.55	115.9	84.1	12.61	13.25	High	High	High	High	High	High
FALSE	High	Master Protein	Q6F8C4	Sulfite reductase OS=Acinetobacter baylyi (strain ATCC 33305 / BD413 / ADP1) OX=62977 GN=cysI PE=4 SV=1	0	106.055	39	24	109	24	1	547	61.9	6.04	253.95	24	0	1.256	0.736943	38.63	92.6	107.4	3.83	6.74	High	High	High	High	High	High
FALSE	High	Master Protein	Q6F7I2	50S ribosomal protein L19 OS=Acinetobacter baylyi (strain ATCC 33305 / BD413 / ADP1) OX=62977 GN=rplS PE=3 SV=1	0	105.916	80	14	208	14	1	123	13.7	10.84	547.6	14	0	1.115	0.927662	52.27	89.5	110.5	6.23	7.02	High	High	High	High	High	High
FALSE	High	Master Protein	Q6FCH6	DNA-binding transcriptional regulator NtrC OS=Acinetobacter baylyi (strain ATCC 33305 / BD413 / ADP1) OX=62977 GN=glnG PE=4 SV=1	0	105.794	44	20	94	20	1	491	55.3	5.99	243.21	20	0	1.247	0.756859	56.89	74.3	125.7	10.29	16.97	High	High	High	High	High	High
FALSE	High	Master Protein	Q6FCW7	Phosphate import ATP-binding protein PstB OS=Acinetobacter baylyi (strain ATCC 33305 / BD413 / ADP1) OX=62977 GN=pstB PE=3 SV=1	0	104.555	48	13	59	13	1	303	33.6	5.15	170.41	13	0	1.292	0.790006	54.88	97.8	102.2	7.82	16.59	High	High	High	High	High	High
FALSE	High	Master Protein	Q6F7P0	Toluene tolerance efflux transporter (ABC superfamily, peri-bind) OS=Acinetobacter baylyi (strain ATCC 33305 / BD413 / ADP1) OX=62977 GN=ttg2C PE=4 SV=1	0	104.48	61	13	68	13	1	223	23.9	5.16	231.01	13	0	1.297	0.661199	37.08	92.3	107.7	5.47	8.02	High	High	High	High	High	High
FALSE	High	Master Protein	Q6F8G6	Siroheme synthase OS=Acinetobacter baylyi (strain ATCC 33305 / BD413 / ADP1) OX=62977 GN=cysG PE=3 SV=1	0	104.186	40	19	86	19	1	457	50.4	6.47	179.79	19	0	1.168	0.922127	51.14	89	111	6.56	3.84	High	High	High	High	High	High
FALSE	High	Master Protein	Q6FFW0	Peptidyl-prolyl cis-trans isomerase OS=Acinetobacter baylyi (strain ATCC 33305 / BD413 / ADP1) OX=62977 GN=fklB PE=3 SV=1	0	103.718	60	16	60	16	1	232	24.9	9.06	168.5	16	0	0.86	0.843564	64.55	128.8	71.2	4.23	35.11	High	High	High	High	High	High
FALSE	High	Master Protein	Q6F9T3	3-demethoxyubiquinol 3-hydroxylase OS=Acinetobacter baylyi (strain ATCC 33305 / BD413 / ADP1) OX=62977 GN=coq7 PE=3 SV=1	0	103.626	77	13	66	13	1	211	23.4	6.52	217.83	13	0	1.129	0.922127	61.47	97.4	102.6	14.24	27.93	High	High	High	High	High	High
FALSE	High	Master Protein	Q6F6P4	Putative aldehyde dehydrogenase OS=Acinetobacter baylyi (strain ATCC 33305 / BD413 / ADP1) OX=62977 GN=ACIAD3642 PE=3 SV=1	0	103.389	38	16	80	16	1	483	53.1	8.53	224.54	16	0	1.121	0.950505	32.25	100	100	10.23	6.65	High	High	High	High	High	High
FALSE	High	Master Protein	Q6FF07	33 kDa chaperonin OS=Acinetobacter baylyi (strain ATCC 33305 / BD413 / ADP1) OX=62977 GN=hslO PE=3 SV=1	0	103.325	51	13	84	13	1	295	33.4	4.69	226.99	13	0	1.204	0.834877	55.54	92.6	107.4	6.59	7.7	High	High	High	High	High	High
FALSE	High	Master Protein	Q6F9D8	GTPase Obg OS=Acinetobacter baylyi (strain ATCC 33305 / BD413 / ADP1) OX=62977 GN=obg PE=3 SV=1	0	102.454	40	13	82	13	1	400	43.8	5.07	223.51	13	0	1.041	0.989036	48.31	105	95	5.3	13.78	High	High	High	High	High	High
FALSE	High	Master Protein	Q9RBJ0	4-hydroxy-3-methylbut-2-enyl diphosphate reductase OS=Acinetobacter baylyi (strain ATCC 33305 / BD413 / ADP1) OX=62977 GN=ispH PE=3 SV=1	0	102.453	67	17	91	17	1	316	34.9	5.3	268.86	17	0	0.96	0.963389	35.73	107.8	92.2	4.07	12.61	High	High	High	High	High	High
FALSE	High	Master Protein	Q6FFU9	Glucose-1-phosphate thymidylyltransferase OS=Acinetobacter baylyi (strain ATCC 33305 / BD413 / ADP1) OX=62977 GN=rmlA PE=3 SV=1	0	102.104	46	13	94	13	1	299	33.3	5.19	277.33	13	0	1.252	0.74223	24.95	97.7	102.3	12.08	14.56	High	High	High	High	High	High
FALSE	High	Master Protein	Q6F6N1	Putative membrane-bound lytic murein transglycosylase OS=Acinetobacter baylyi (strain ATCC 33305 / BD413 / ADP1) OX=62977 GN=ACIAD3657 PE=4 SV=1	0	102.015	35	15	73	15	1	431	47.8	7.96	206.34	15	0	0.933	0.922127	47.45	110.8	89.2	4.86	9.32	High	High	High	High	High	High
FALSE	High	Master Protein	Q6F706	Cell division protein FtsQ OS=Acinetobacter baylyi (strain ATCC 33305 / BD413 / ADP1) OX=62977 GN=ftsQ PE=3 SV=1	0	101.9	55	13	68	13	1	284	32.2	9.95	187.87	13	0	1.28	0.802477	45.58	74.9	125.1	26.46	16.2	High	High	High	High	High	High
FALSE	High	Master Protein	Q6FD41	Uncharacterized protein OS=Acinetobacter baylyi (strain ATCC 33305 / BD413 / ADP1) OX=62977 GN=ACIAD1136 PE=4 SV=1	0	101.897	29	15	75	15	1	546	62	5.83	177.94	15	0	1.473	0.467092	56.59	77.4	122.6	18.7	10.62	High	High	High	High	High	High
FALSE	High	Master Protein	Q6FEX8	Pseudouridine synthase OS=Acinetobacter baylyi (strain ATCC 33305 / BD413 / ADP1) OX=62977 GN=rluC PE=3 SV=1	0	101.828	52	17	67	16	1	310	35	9.83	145.35	17	0	1.05	0.999526	64.11	107.5	92.5	18.68	10.44	High	High	High	High	High	High
FALSE	High	Master Protein	Q6F959	HlyD_D23 domain-containing protein OS=Acinetobacter baylyi (strain ATCC 33305 / BD413 / ADP1) OX=62977 GN=ACIAD2649 PE=4 SV=1	0	101.787	51	15	57	15	1	376	42	7.61	160.43	15	0	1.061	0.999526	81.6	89.6	110.4	15.42	12.9	High	High	High	High	High	High
FALSE	High	Master Protein	Q6F702	Glutathione synthetase OS=Acinetobacter baylyi (strain ATCC 33305 / BD413 / ADP1) OX=62977 GN=gshB PE=3 SV=1	0	101.475	46	12	79	12	1	314	35.3	5.03	252.15	12	0	1.163	0.922127	42.64	86.5	113.5	16.16	15.6	High	High	High	High	High	High
FALSE	High	Master Protein	Q6F6V5	Uncharacterized protein OS=Acinetobacter baylyi (strain ATCC 33305 / BD413 / ADP1) OX=62977 GN=ACIAD3568 PE=4 SV=1	0	101.425	39	16	65	16	1	431	48.2	9.04	178.05	16	0	0.771	0.566957	30.16	92.9	107.1	9.41	13.07	High	High	High	High	High	High
FALSE	High	Master Protein	Q6FAT6	Uncharacterized protein OS=Acinetobacter baylyi (strain ATCC 33305 / BD413 / ADP1) OX=62977 GN=ACIAD2004 PE=4 SV=1	0	101.143	52	10	59	10	1	145	15.9	4.96	222.22	10	0	1.649	0.116015	73.48	68.2	131.8	8.83	23.1	High	High	High	High	High	High
FALSE	High	Master Protein	Q6F7D4	UDP-N-acetylmuramoyl-L-alanyl-D-glutamate--2,6-diaminopimelate ligase OS=Acinetobacter baylyi (strain ATCC 33305 / BD413 / ADP1) OX=62977 GN=murE PE=3 SV=1	0	100.843	39	15	53	15	1	499	55.4	6.65	137.15	15	0	0.947	0.929669	68.91	86.5	113.5	4.95	12.29	High	High	High	High	High	High
FALSE	High	Master Protein	Q6F8G0	Octaprenyl-diphosphate synthase (Octaprenyl pyrophosphate synthetase) (OPP synthetase) OS=Acinetobacter baylyi (strain ATCC 33305 / BD413 / ADP1) OX=62977 GN=ispB PE=3 SV=1	0	100.623	38	10	44	10	1	325	35.7	5.17	135.45	10	0	0.145	1.96852e-16	2.9	154.1	45.9	29.43	70.22	High	High	High	High	High	High
FALSE	High	Master Protein	Q6FCK6	PNPLA domain-containing protein OS=Acinetobacter baylyi (strain ATCC 33305 / BD413 / ADP1) OX=62977 GN=ACIAD1335 PE=4 SV=1	0	100.157	33	16	79	16	1	501	56.8	9.16	176.28	16	0	1.003	0.964129	111.61	119.2	80.8	12.64	17.64	High	High	High	High	High	High
FALSE	High	Master Protein	Q6FBV1	Putative acetyl-CoA synthetase/AMP-(Fatty) acid ligase OS=Acinetobacter baylyi (strain ATCC 33305 / BD413 / ADP1) OX=62977 GN=ACIAD1611 PE=4 SV=1	0	100.132	33	19	94	17	1	547	61.2	5.81	214.19	19	2	0.889	0.88	53.36	118.6	81.4	15.66	16.72	High	High	High	High	High	High
FALSE	High	Master Protein	Q6F7B8	Fatty acyl-CoA reductase OS=Acinetobacter baylyi (strain ATCC 33305 / BD413 / ADP1) OX=62977 GN=acr1 PE=1 SV=2	0	100.014	54	21	113	21	1	295	32.5	9.63	228.89	21	0	0.616	0.0885146	32.26	128.9	71.1	6.75	18.7	High	High	High	High	High	High
FALSE	High	Master Protein	Q6FCF6	30S ribosomal protein S20 OS=Acinetobacter baylyi (strain ATCC 33305 / BD413 / ADP1) OX=62977 GN=rpsT PE=3 SV=1	0	99.851	64	14	153	14	1	89	9.8	11.36	505.03	14	0	0.556	0.0218674	41.45	132.2	67.8	23.05	13.46	High	High	High	High	High	High
FALSE	High	Master Protein	Q6F7K9	Uncharacterized protein OS=Acinetobacter baylyi (strain ATCC 33305 / BD413 / ADP1) OX=62977 GN=ACIAD3279 PE=4 SV=1	0	99.654	50	9	50	9	1	200	20.7	9.73	174.06	9	0	0.324	1.24479e-06	14	153.6	46.4	37.64	66.31	High	High	High	High	High	High
FALSE	High	Master Protein	Q6F8K2	Uncharacterized protein OS=Acinetobacter baylyi (strain ATCC 33305 / BD413 / ADP1) OX=62977 GN=ACIAD2890 PE=4 SV=1	0	98.7	38	14	64	14	1	392	44.6	5.76	177.75	14	0	0.858	0.839284	42.54	100.3	99.7	10.31	24.45	High	High	High	High	High	High
FALSE	High	Master Protein	Q6FFV0	dTDP-4-dehydrorhamnose reductase OS=Acinetobacter baylyi (strain ATCC 33305 / BD413 / ADP1) OX=62977 GN=rmlD PE=3 SV=1	0	98.671	58	15	85	15	1	302	33.9	6.18	258.32	15	0	1.083	0.950267	36.5	98.9	101.1	5.54	2.34	High	High	High	High	High	High
FALSE	High	Master Protein	Q6FFT0	UTP--glucose-1-phosphate uridylyltransferase OS=Acinetobacter baylyi (strain ATCC 33305 / BD413 / ADP1) OX=62977 GN=galU PE=3 SV=1	0	98.298	55	18	86	18	1	295	32.2	6	209.36	18	0	0.951	0.951446	56.26	96.1	103.9	8.6	9.93	High	High	High	High	High	High
FALSE	High	Master Protein	Q6FD83	Urease subunit alpha OS=Acinetobacter baylyi (strain ATCC 33305 / BD413 / ADP1) OX=62977 GN=ureC PE=3 SV=1	0	97.835	27	11	60	11	1	566	61.2	5.68	198.63	11	0	1.244	0.869169	53.42	76.6	123.4	6.94	10.37	High	High	High	High	High	High
FALSE	High	Master Protein	Q6FD47	Ribosomal RNA small subunit methyltransferase I OS=Acinetobacter baylyi (strain ATCC 33305 / BD413 / ADP1) OX=62977 GN=rsmI PE=3 SV=1	0	97.614	54	15	69	14	1	281	31.1	6.24	159	15	0	1.187	0.922127	40.23	91.4	108.6	10.47	3.92	High	High	High	High	High	High
FALSE	High	Master Protein	Q6F6V3	6,7-dimethyl-8-ribityllumazine synthase OS=Acinetobacter baylyi (strain ATCC 33305 / BD413 / ADP1) OX=62977 GN=ribH PE=3 SV=1	0	97.606	54	8	85	8	1	156	16.4	6.18	306.78	8	0	0.758	0.547692	61.36	118.9	81.1	14.37	18.95	High	High	High	High	High	High
FALSE	High	Master Protein	Q6FCV1	Uncharacterized protein OS=Acinetobacter baylyi (strain ATCC 33305 / BD413 / ADP1) OX=62977 GN=ACIAD1233 PE=4 SV=1	0	97.596	73	6	67	6	1	114	11.5	5.99	315.91	6	0	1.144	0.920018	131.58	103.4	96.6	47.34	10.49	High	High	High	High	High	High
FALSE	High	Master Protein	Q6FBR3	2,4-dienoyl-CoA reductase OS=Acinetobacter baylyi (strain ATCC 33305 / BD413 / ADP1) OX=62977 GN=fadH PE=4 SV=1	0	97.589	31	20	76	20	1	674	73.8	6.74	162.7	20	0	1.058	0.997162	30.75	99.9	100.1	16.44	3.87	High	High	High	High	High	High
FALSE	High	Master Protein	Q6FEQ3	Homoserine O-succinyltransferase OS=Acinetobacter baylyi (strain ATCC 33305 / BD413 / ADP1) OX=62977 GN=metXS PE=1 SV=1	0	97.451	36	14	69	14	1	387	43.6	6.09	167.95	14	0	1.118	0.951446	35.83	98.8	101.2	2.48	2.4	High	High	High	High	High	High
FALSE	High	Master Protein	Q6FE70	NADH-quinone oxidoreductase subunit B OS=Acinetobacter baylyi (strain ATCC 33305 / BD413 / ADP1) OX=62977 GN=nuoB PE=3 SV=1	0	97.324	51	13	93	13	1	225	25.6	7.18	283.25	13	0	0.933	0.932109	40.31	105.3	94.7	7.13	7.82	High	High	High	High	High	High
FALSE	High	Master Protein	Q6F9S9	ABC1 domain-containing protein OS=Acinetobacter baylyi (strain ATCC 33305 / BD413 / ADP1) OX=62977 GN=ACIAD2409 PE=4 SV=1	0	97.159	41	19	79	19	1	435	49.2	5.64	171.26	19	0	1.223	0.797907	43.77	108	92	5.35	8.71	High	High	High	High	High	High
FALSE	High	Master Protein	Q6F7A7	Imidazole glycerol phosphate synthase subunit HisH OS=Acinetobacter baylyi (strain ATCC 33305 / BD413 / ADP1) OX=62977 GN=hisH PE=3 SV=1	0	97.034	66	11	84	11	1	205	22.7	6.15	216.22	11	0	1.008	0.977668	44.19	87.9	112.1	11.51	12.65	High	High	High	High	High	High
FALSE	High	Master Protein	Q6FFX5	Ribonuclease PH OS=Acinetobacter baylyi (strain ATCC 33305 / BD413 / ADP1) OX=62977 GN=rph PE=3 SV=2	0	97.018	49	14	85	14	1	238	26.4	6.6	235.76	14	0	0.589	0.0485344	20.21	141.4	58.6	12.58	26.43	High	High	High	High	High	High
FALSE	High	Master Protein	Q6FEE1	Putative antioxidant protein OS=Acinetobacter baylyi (strain ATCC 33305 / BD413 / ADP1) OX=62977 GN=ACIAD0647 PE=4 SV=1	0	96.715	64	13	91	13	1	218	24.7	5.34	267.51	13	0	0.855	0.83646	37.34	108.9	91.1	9.81	28.86	High	High	High	High	High	High
FALSE	High	Master Protein	Q6F703	UDP-N-acetylglucosamine--N-acetylmuramyl-(pentapeptide) pyrophosphoryl-undecaprenol N-acetylglucosamine transferase OS=Acinetobacter baylyi (strain ATCC 33305 / BD413 / ADP1) OX=62977 GN=murG PE=3 SV=1	0	96.529	56	18	79	18	1	365	39.4	9.35	229.29	18	0	0.994	0.959199	57.67	115.9	84.1	5.49	16.63	High	High	High	High	High	High
FALSE	High	Master Protein	Q6F856	Nucleotide-binding protein ACIAD3059 OS=Acinetobacter baylyi (strain ATCC 33305 / BD413 / ADP1) OX=62977 GN=ACIAD3059 PE=3 SV=1	0	96.448	58	14	56	14	1	283	32.7	6.68	152.35	14	0	0.842	0.775766	58.28	110.4	89.6	6.46	2.99	High	High	High	High	High	High
FALSE	High	Master Protein	Q6F9Y9	LapA_dom domain-containing protein OS=Acinetobacter baylyi (strain ATCC 33305 / BD413 / ADP1) OX=62977 GN=ACIAD2345 PE=4 SV=1	0	96.303	44	11	87	11	1	121	13.7	9.32	323.33	11	0	1.185	0.865698	107.53	82.2	117.8	5.27	5.8	High	High	High	High	High	High
FALSE	High	Master Protein	Q6F718	Pyridoxine/pyridoxamine 5'-phosphate oxidase OS=Acinetobacter baylyi (strain ATCC 33305 / BD413 / ADP1) OX=62977 GN=pdxH PE=3 SV=1	0	96.208	58	10	71	10	1	218	25.7	6.86	236.07	10	0	0.953	0.929669	46.95	96.4	103.6	23.74	12.38	High	High	High	High	High	High
FALSE	High	Master Protein	Q6FFA4	Putative DNA binding protein OS=Acinetobacter baylyi (strain ATCC 33305 / BD413 / ADP1) OX=62977 GN=ACIAD0291 PE=4 SV=1	0	96.105	48	10	109	10	1	108	12.5	5.66	298.53	10	0	0.189	1.96852e-16	2.98	173.5	26.5	24.05	114.42	High	High	High	High	High	High
FALSE	High	Master Protein	Q6FCR3	Uncharacterized protein OS=Acinetobacter baylyi (strain ATCC 33305 / BD413 / ADP1) OX=62977 GN=ACIAD1272 PE=4 SV=1	0	95.836	48	13	51	13	1	339	39.9	5.25	156.26	13	0	1.3	0.790894	48.83	87.2	112.8	61.54	5.55	High	High	High	High	High	High
FALSE	High	Master Protein	Q6F6Q2	NADH dehydrogenase II OS=Acinetobacter baylyi (strain ATCC 33305 / BD413 / ADP1) OX=62977 GN=ndh PE=4 SV=1	0	95.787	39	20	86	20	1	443	48.5	7.02	188.12	20	0	1.306	0.63933	52.07	86.9	113.1	10.48	2.54	High	High	High	High	High	High
FALSE	High	Master Protein	Q6FEY2	Alkyl hydroperoxide reductase C OS=Acinetobacter baylyi (strain ATCC 33305 / BD413 / ADP1) OX=62977 GN=ahpC PE=3 SV=1	0	95.679	56	11	138	5	1	187	20.7	4.79	376.39	11	0	1.118	0.955171	49.1	87.8	112.2	20.02	2.69	High	High	High	High	High	High
FALSE	High	Master Protein	Q6FA38	Multifunctional CCA protein OS=Acinetobacter baylyi (strain ATCC 33305 / BD413 / ADP1) OX=62977 GN=cca PE=3 SV=1	0	95.566	36	16	93	16	1	413	47.2	6.54	172.79	16	0	1.128	0.944045	42.53	90.5	109.5	11.14	5.83	High	High	High	High	High	High
FALSE	High	Master Protein	Q6FAP7	Putative ferric siderophore receptor protein OS=Acinetobacter baylyi (strain ATCC 33305 / BD413 / ADP1) OX=62977 GN=ACIAD2049 PE=3 SV=1	0	95.363	27	13	41	13	1	722	79.7	6.92	123.74	13	0	0.833	0.775766	35.61	114.1	85.9	5.46	41.39	High	High	High	High	High	High
FALSE	High	Master Protein	Q6F6X1	Uncharacterized protein OS=Acinetobacter baylyi (strain ATCC 33305 / BD413 / ADP1) OX=62977 GN=ACIAD3552 PE=4 SV=1	0	95.267	39	14	73	14	1	435	49	6.6	185.63	14	0	1.348	0.731287	43.5	76.7	123.3	19.27	12.07	High	High	High	High	High	High
FALSE	High	Master Protein	Q6F931	Glutamate dehydrogenase OS=Acinetobacter baylyi (strain ATCC 33305 / BD413 / ADP1) OX=62977 GN=gdh PE=3 SV=1	0	95.189	37	13	57	13	1	423	46.2	5.92	182.94	13	0	1.067	0.997162	40.46	95.1	104.9	10.78	14.21	High	High	High	High	High	High
FALSE	High	Master Protein	Q6FAQ8	YceI domain-containing protein OS=Acinetobacter baylyi (strain ATCC 33305 / BD413 / ADP1) OX=62977 GN=ACIAD2034 PE=3 SV=1	0	94.909	75	11	123	11	1	193	20.8	9.35	325.16	11	0	0.859	0.839811	35.37	94.3	105.7	6.83	8.01	High	High	High	High	High	High
FALSE	High	Master Protein	Q6FA31	Signal recognition particle receptor FtsY OS=Acinetobacter baylyi (strain ATCC 33305 / BD413 / ADP1) OX=62977 GN=ftsY PE=3 SV=1	0	94.853	39	16	109	16	1	373	40.4	5.52	248.07	16	0	1.097	0.934671	39.71	97	103	16.55	16	High	High	High	High	High	High
FALSE	High	Master Protein	Q6FAR1	50S ribosomal protein L3 glutamine methyltransferase OS=Acinetobacter baylyi (strain ATCC 33305 / BD413 / ADP1) OX=62977 GN=prmB PE=3 SV=1	0	94.787	35	13	82	13	1	336	37.7	4.55	230.21	13	0	1.407	0.444889	41.06	90.3	109.7	11.43	6.57	High	High	High	High	High	High
FALSE	High	Master Protein	Q6F7R9	50S ribosomal protein L16 OS=Acinetobacter baylyi (strain ATCC 33305 / BD413 / ADP1) OX=62977 GN=rplP PE=3 SV=1	0	94.559	63	10	81	10	1	137	15.4	11.03	222.76	10	0	1.431	0.406078	63.66	101.5	98.5	15.15	7.45	High	High	High	High	High	High
FALSE	High	Master Protein	Q6FAP2	Glutamate/aspartate transport protein (ABC superfamily, atp_bind) OS=Acinetobacter baylyi (strain ATCC 33305 / BD413 / ADP1) OX=62977 GN=gltL PE=4 SV=1	0	94.475	34	12	89	12	1	247	27.5	6.43	258.29	12	0	1.174	0.91459	77.16	90.8	109.2	12.03	9.1	High	High	High	High	High	High
FALSE	High	Master Protein	Q6FDJ3	Putative ferrichrome-iron receptor protein OS=Acinetobacter baylyi (strain ATCC 33305 / BD413 / ADP1) OX=62977 GN=ACIAD0973 PE=3 SV=1	0	94.376	28	17	52	17	1	704	79.4	6.44	132.16	17	0	0.98	0.945953	53.01	100.4	99.6	8.09	30.73	High	High	High	High	High	High
FALSE	High	Master Protein	Q6FAY2	Tellurium resistance protein OS=Acinetobacter baylyi (strain ATCC 33305 / BD413 / ADP1) OX=62977 GN=terE PE=4 SV=1	0	94.312	60	11	73	11	1	191	20.2	4.82	276.42	11	0	0.871	0.877878	42.41	97.7	102.3	7.39	18.11	High	High	High	High	High	High
FALSE	High	Master Protein	Q6FDB7	Ferric enterobactin receptor OS=Acinetobacter baylyi (strain ATCC 33305 / BD413 / ADP1) OX=62977 GN=pfeA PE=3 SV=1	0	94.268	32	22	59	22	1	725	80.5	5.97	153.23	22	0	0.959	0.932109	35.48	144.5	55.5	23.69	34.04	High	High	High	High	High	High
FALSE	High	Master Protein	Q6FAR3	Uncharacterized protein OS=Acinetobacter baylyi (strain ATCC 33305 / BD413 / ADP1) OX=62977 GN=ACIAD2027 PE=4 SV=1	0	94.245	49	11	66	11	1	163	18.6	9.44	198.49	11	0	0.953	0.932109	56.38	97.1	102.9	16.45	16	High	High	High	High	High	High
FALSE	High	Master Protein	Q6FEJ4	Queuine tRNA-ribosyltransferase OS=Acinetobacter baylyi (strain ATCC 33305 / BD413 / ADP1) OX=62977 GN=tgt PE=3 SV=1	0	93.909	35	16	66	16	1	386	43.9	6.48	167.4	16	0	1.497	0.418827	49.86	87.3	112.7	13.28	7.5	High	High	High	High	High	High
FALSE	High	Master Protein	Q6FAY0	Tellurium resistance protein OS=Acinetobacter baylyi (strain ATCC 33305 / BD413 / ADP1) OX=62977 GN=terD PE=4 SV=1	0	93.844	55	11	136	11	1	192	20.9	4.86	366.3	11	0	0.728	0.433686	34.17	107.6	92.4	2.08	5.65	High	High	High	High	High	High
FALSE	High	Master Protein	Q6FDQ2	Ferric uptake regulation protein OS=Acinetobacter baylyi (strain ATCC 33305 / BD413 / ADP1) OX=62977 GN=fur PE=3 SV=1	0	93.772	73	10	97	10	1	146	16.8	6.24	265.9	10	0	0.826	0.764584	37.51	107.2	92.8	3.42	9.89	High	High	High	High	High	High
FALSE	High	Master Protein	Q6FEJ7	Protein-export membrane protein SecF OS=Acinetobacter baylyi (strain ATCC 33305 / BD413 / ADP1) OX=62977 GN=secF PE=3 SV=1	0	93.725	22	10	70	10	1	322	35.4	7.49	220.45	10	0	1.33	0.665211	44.35	96.1	103.9	10.48	14.28	High	High	High	High	High	High
FALSE	High	Master Protein	Q6F7S6	30S ribosomal protein S8 OS=Acinetobacter baylyi (strain ATCC 33305 / BD413 / ADP1) OX=62977 GN=rpsH PE=3 SV=1	0	93.682	65	12	195	12	1	131	14.1	10.05	462.1	12	0	0.327	1.32e-07	14.64	119.8	80.2	5.82	19.82	High	High	High	High	High	High
FALSE	High	Master Protein	Q6FF84	Putative outer membrane protein W OS=Acinetobacter baylyi (strain ATCC 33305 / BD413 / ADP1) OX=62977 GN=ACIAD0314 PE=4 SV=1	0	93.651	50	10	129	10	1	208	22.2	5.87	420.45	10	0	0.562	0.0255827	17	122.4	77.6	10.29	22.42	High	High	High	High	High	High
FALSE	High	Master Protein	Q6F8W3	2-methylisocitrate lyase OS=Acinetobacter baylyi (strain ATCC 33305 / BD413 / ADP1) OX=62977 GN=prpB PE=3 SV=1	0	93.648	36	13	68	13	1	294	31.7	5.43	196.63	13	0	0.976	0.950505	48.3	110.2	89.8	4.53	6.76	High	High	High	High	High	High
FALSE	High	Master Protein	Q6FCJ6	Superoxide dismutase OS=Acinetobacter baylyi (strain ATCC 33305 / BD413 / ADP1) OX=62977 GN=sodB PE=3 SV=1	0	93.566	59	9	105	9	1	208	22.9	5.35	320.1	9	0	0.364	2.60212e-06	17.1	139.1	60.9	8.8	19.79	High	High	High	High	High	High
FALSE	High	Master Protein	Q6F6Q0	Dihydroxy-acid dehydratase 2 OS=Acinetobacter baylyi (strain ATCC 33305 / BD413 / ADP1) OX=62977 GN=ilvD2 PE=3 SV=1	0	93.271	38	20	70	20	1	561	59.6	5.52	159.75	20	0	1.214	0.896227	44.06	92	108	7.75	4.67	High	High	High	High	High	High
FALSE	High	Master Protein	Q6F993	Deoxyguanosinetriphosphate triphosphohydrolase (DGTPase) (DGTP triphosphohydrolase) OS=Acinetobacter baylyi (strain ATCC 33305 / BD413 / ADP1) OX=62977 GN=dgt PE=4 SV=1	0	92.718	32	14	78	14	1	444	50.5	6.55	181.75	14	0	1.354	0.697318	43.83	81.2	118.8	26.41	8.59	High	High	High	High	High	High
FALSE	High	Master Protein	Q3V7H2	2-octaprenylphenol hydroxylase of ubiquinone biosynthetic pathway OS=Acinetobacter baylyi (strain ATCC 33305 / BD413 / ADP1) OX=62977 GN=ubiB PE=4 SV=1	0	92.643	32	15	65	15	1	539	61.5	7.24	142.83	15	0	1.384	0.628	80.16	76.8	123.2	7.98	8.64	High	High	High	High	High	High
FALSE	High	Master Protein	Q6FAU2	D-amino acid dehydrogenase, small subunit OS=Acinetobacter baylyi (strain ATCC 33305 / BD413 / ADP1) OX=62977 GN=dadA PE=4 SV=1	0	92.427	33	12	65	12	1	431	48.3	6.71	191.11	12	0	1.328	0.714441	56.72	70.2	129.8	38.84	6.86	High	High	High	High	High	High
FALSE	High	Master Protein	Q6F8I8	50S ribosomal protein L25 OS=Acinetobacter baylyi (strain ATCC 33305 / BD413 / ADP1) OX=62977 GN=rplY PE=3 SV=2	0	92.315	46	9	85	9	1	98	10.9	9.13	206.14	9	0	0.438	0.000240218	22.73	141	59	18.36	81.44	High	High	High	High	High	High
FALSE	High	Master Protein	Q6FDP6	ATP-dependent dsDNA exonuclease (Suppression of recBC) OS=Acinetobacter baylyi (strain ATCC 33305 / BD413 / ADP1) OX=62977 GN=sbcC PE=4 SV=1	0	92.178	18	18	51	18	1	1198	139.2	6.3	110.82	18	0	1.404	0.611137	59.6	94.9	105.1	8.34	15.81	High	High	High	High	High	High
FALSE	High	Master Protein	Q6F7B4	Sensory histidine kinase in two-component regulatory system with OmpR OS=Acinetobacter baylyi (strain ATCC 33305 / BD413 / ADP1) OX=62977 GN=envZ PE=4 SV=1	0	92.048	32	14	71	14	1	485	55.9	6.55	184.6	14	0	1.354	0.696421	49.93	86.5	113.5	8.32	14.2	High	High	High	High	High	High
FALSE	High	Master Protein	Q6F6L1	tRNA modification GTPase MnmE OS=Acinetobacter baylyi (strain ATCC 33305 / BD413 / ADP1) OX=62977 GN=mnmE PE=3 SV=1	0	91.82	34	18	91	18	1	462	50.3	5.31	203.22	18	0	1.403	0.545414	59	86.1	113.9	3.95	13.05	High	High	High	High	High	High
FALSE	High	Master Protein	Q6F6N0	N5-carboxyaminoimidazole ribonucleotide synthase OS=Acinetobacter baylyi (strain ATCC 33305 / BD413 / ADP1) OX=62977 GN=purK PE=3 SV=1	0	91.725	40	14	80	14	1	383	42.1	5.91	184.4	14	0	1.026	0.997291	45.42	91.6	108.4	10.74	5.44	High	High	High	High	High	High
FALSE	High	Master Protein	Q6FDT8	3-oxoacyl-[acyl-carrier-protein] reductase OS=Acinetobacter baylyi (strain ATCC 33305 / BD413 / ADP1) OX=62977 GN=fabG PE=4 SV=1	0	91.7	55	11	84	11	1	244	26.1	6.57	254.26	11	0	0.672	0.232241	22.8	122.9	77.1	5.69	40.4	High	High	High	High	High	High
FALSE	High	Master Protein	Q6FFU4	Putative glycosyl transferase family 1 (Mannosyl transferase) OS=Acinetobacter baylyi (strain ATCC 33305 / BD413 / ADP1) OX=62977 GN=ACIAD0084 PE=4 SV=1	0	91.605	40	15	86	15	1	339	39.1	6.62	215.87	15	0	1.109	0.929669	79.41	93.3	106.7	0.4	14.53	High	High	High	High	High	High
FALSE	High	Master Protein	Q6FCZ3	Pseudouridine synthase OS=Acinetobacter baylyi (strain ATCC 33305 / BD413 / ADP1) OX=62977 GN=ACIAD1189 PE=3 SV=1	0	91.586	55	13	53	13	1	264	30.1	9.7	138.22	13	0	0.88	0.852699	35.09	133.1	66.9	14.96	41.77	High	High	High	High	High	High
FALSE	High	Master Protein	Q6FEH2	PLD phosphodiesterase domain-containing protein OS=Acinetobacter baylyi (strain ATCC 33305 / BD413 / ADP1) OX=62977 GN=ACIAD0613 PE=4 SV=1	0	91.494	30	12	52	12	1	492	55.6	9.03	158.41	12	0	0.947	0.927662	30.58	98.3	101.7	7.55	21.37	High	High	High	High	High	High
FALSE	High	Master Protein	Q6F707	Cell division protein FtsA OS=Acinetobacter baylyi (strain ATCC 33305 / BD413 / ADP1) OX=62977 GN=ftsA PE=3 SV=1	0	91.383	40	12	55	12	1	420	45.6	5.78	163.26	12	0	1.094	0.964756	70.24	81.5	118.5	9.51	4.74	High	High	High	High	High	High
FALSE	High	Master Protein	Q6FDU8	Uncharacterized protein OS=Acinetobacter baylyi (strain ATCC 33305 / BD413 / ADP1) OX=62977 GN=ACIAD0860 PE=4 SV=1	0	91.193	37	12	49	12	1	371	41.6	4.89	142.44	12	0	1.242	0.878371	40.77	81.5	118.5	9.35	2.03	High	High	High	High	High	High
FALSE	High	Master Protein	Q6FEU6	Putative glycosyltransferase OS=Acinetobacter baylyi (strain ATCC 33305 / BD413 / ADP1) OX=62977 GN=ACIAD0482 PE=4 SV=1	0	91.162	50	17	72	17	1	368	41.6	8.28	194.53	17	0	0.864	0.816058	52.4	116.1	83.9	7.85	12.62	High	High	High	High	High	High
FALSE	High	Master Protein	Q6F820	Acetolactate synthase isozyme III, small subunit OS=Acinetobacter baylyi (strain ATCC 33305 / BD413 / ADP1) OX=62977 GN=ilvH PE=4 SV=1	0	91.074	61	11	83	11	1	163	17.8	5.92	241.43	11	0	0.971	0.964129	62.53	113.5	86.5	6.68	16.6	High	High	High	High	High	High
FALSE	High	Master Protein	Q6FCU0	Adenine deaminase OS=Acinetobacter baylyi (strain ATCC 33305 / BD413 / ADP1) OX=62977 GN=ACIAD1245 PE=3 SV=1	0	91.01	35	13	66	12	1	332	38.1	5.08	174.2	13	0	1.139	0.922127	37.42	91.3	108.7	16.25	23.97	High	High	High	High	High	High
FALSE	High	Master Protein	Q6FDB4	Putative carbonic anhydrase OS=Acinetobacter baylyi (strain ATCC 33305 / BD413 / ADP1) OX=62977 GN=ACIAD1056 PE=4 SV=1	0	90.457	49	11	84	11	1	204	22.2	5.94	217.21	11	0	0.818	0.736943	40.96	113.1	86.9	6.82	9.56	High	High	High	High	High	High
FALSE	High	Master Protein	Q6F6V6	Phosphoserine phosphatase OS=Acinetobacter baylyi (strain ATCC 33305 / BD413 / ADP1) OX=62977 GN=serB PE=4 SV=1	0	90.451	40	11	74	11	1	406	43.9	4.97	250.28	11	0	0.877	0.881069	57.64	112	88	5.58	7.58	High	High	High	High	High	High
FALSE	High	Master Protein	P07773	Catechol 1,2-dioxygenase OS=Acinetobacter baylyi (strain ATCC 33305 / BD413 / ADP1) OX=62977 GN=catA PE=1 SV=1	0	90.387	61	12	60	12	1	311	34.3	5	176.15	12	0	1.025	0.989036	33.14	98.2	101.8	16.29	12.2	High	High	High	High	High	High
FALSE	High	Master Protein	Q6FCX3	Uncharacterized protein OS=Acinetobacter baylyi (strain ATCC 33305 / BD413 / ADP1) OX=62977 GN=ACIAD1209 PE=4 SV=1	0	90.382	49	10	58	10	1	234	25.9	8.22	200.9	10	0	1.216	0.88481	48.76	83	117	8.51	10.28	High	High	High	High	High	High
FALSE	High	Master Protein	Q6FD74	Peptidoglycan D,D-transpeptidase MrdA OS=Acinetobacter baylyi (strain ATCC 33305 / BD413 / ADP1) OX=62977 GN=pbpA PE=3 SV=1	0	90.078	23	14	52	14	1	675	74.8	8.76	148.01	14	0	1.036	0.997162	63.93	101.1	98.9	18.28	10	High	High	High	High	High	High
FALSE	High	Master Protein	Q6F6X8	DNA topoisomerase 4 subunit B OS=Acinetobacter baylyi (strain ATCC 33305 / BD413 / ADP1) OX=62977 GN=parE PE=3 SV=1	0	89.851	32	19	66	19	1	626	68.8	5.52	144.82	19	0	1.108	0.964129	52.17	113.3	86.7	7.56	5.41	High	High	High	High	High	High
FALSE	High	Master Protein	Q6F9A6	Putative porin protein associated with imipenem resistance OS=Acinetobacter baylyi (strain ATCC 33305 / BD413 / ADP1) OX=62977 GN=ACIAD2598 PE=4 SV=1	0	89.758	40	10	92	10	1	246	26.2	5.25	266.52	10	0	0.299	8.33241e-09	11.12	167.3	32.7	11.63	24.68	High	High	High	High	High	High
FALSE	High	Master Protein	Q6FEV3	Putative transcriptional regulator (AraC family) OS=Acinetobacter baylyi (strain ATCC 33305 / BD413 / ADP1) OX=62977 GN=ACIAD0473 PE=4 SV=1	0	89.734	52	15	54	15	1	335	38.4	6.07	148.51	15	0	1.15	0.931528	37.87	96.2	103.8	15.98	8.65	High	High	High	High	High	High
FALSE	High	Master Protein	Q6FCD9	Putative poly(Hydroxyalcanoate) granule associated protein OS=Acinetobacter baylyi (strain ATCC 33305 / BD413 / ADP1) OX=62977 GN=ACIAD1407 PE=4 SV=1	0	89.578	59	14	70	14	1	170	19.5	6.95	172.49	14	0	1.592	0.292735	70.36	60.1	139.9	21.66	8.7	High	High	High	High	High	High
FALSE	High	Master Protein	Q6F847	23S rRNA (uracil(1939)-C(5))-methyltransferase RlmD OS=Acinetobacter baylyi (strain ATCC 33305 / BD413 / ADP1) OX=62977 GN=rlmD PE=3 SV=1	0	89.556	41	15	67	15	1	463	52.2	7.5	153.17	15	0	1.166	0.929669	40.92	89.6	110.4	13.76	2.54	High	High	High	High	High	High
FALSE	High	Master Protein	Q6FEF3	Putative TonB-dependent Outer membrane receptor for vitamin B12/cobalamin transport (Btub) OS=Acinetobacter baylyi (strain ATCC 33305 / BD413 / ADP1) OX=62977 GN=ACIAD0634 PE=3 SV=1	0	89.459	28	14	70	14	1	631	68.9	5.72	202.53	14	0	1.042	0.999526	45.95	105	95	2.77	29.01	High	High	High	High	High	High
FALSE	High	Master Protein	Q6FFA1	Putative general secretion pathway protein OS=Acinetobacter baylyi (strain ATCC 33305 / BD413 / ADP1) OX=62977 GN=ACIAD0294 PE=3 SV=1	0	89.358	21	13	61	13	1	772	82	8.9	188.99	13	0	1.06	0.999526	47.82	103.2	96.8	21.68	22.23	High	High	High	High	High	High
FALSE	High	Master Protein	Q6F9I1	Acetyl-CoA acetyltransferase with thiolase domain OS=Acinetobacter baylyi (strain ATCC 33305 / BD413 / ADP1) OX=62977 GN=atoB PE=3 SV=1	0	89.317	33	9	56	9	1	394	41.3	6.54	135.9	9	0	1.225	0.895621	54.93	127.3	72.7	8.47	7.86	High	High	High	High	High	High
FALSE	High	Master Protein	Q6FFU0	Putative NAD-dependent epimerase/dehydratase (WbpP) OS=Acinetobacter baylyi (strain ATCC 33305 / BD413 / ADP1) OX=62977 GN=ACIAD0088 PE=4 SV=1	0	89.041	38	10	63	10	1	343	37.9	6.44	201.6	10	0	0.832	0.756926	33.12	95.5	104.5	13.68	20.27	High	High	High	High	High	High
FALSE	High	Master Protein	Q6F7T9	Probable FAD-binding monooxygenase AlmA OS=Acinetobacter baylyi (strain ATCC 33305 / BD413 / ADP1) OX=62977 GN=almA PE=3 SV=1	0	88.832	32	18	78	18	1	498	55.9	8.62	157.07	18	0	1.31	0.775766	47.29	95.9	104.1	21.09	8.15	High	High	High	High	High	High
FALSE	High	Master Protein	Q6FEW0	3-isopropylmalate dehydratase large subunit OS=Acinetobacter baylyi (strain ATCC 33305 / BD413 / ADP1) OX=62977 GN=leuC PE=3 SV=1	0	88.805	31	13	49	13	1	477	51.6	5.43	150.76	13	0	0.988	0.956001	59.46	93.2	106.8	1.43	17.04	High	High	High	High	High	High
FALSE	High	Master Protein	Q6F6U9	Bifunctional protein GlmU OS=Acinetobacter baylyi (strain ATCC 33305 / BD413 / ADP1) OX=62977 GN=glmU PE=3 SV=1	0	88.476	33	14	54	14	1	454	49	6.34	156.5	14	0	1.498	0.426982	51.45	82.2	117.8	10.73	3.63	High	High	High	High	High	High
FALSE	High	Master Protein	Q6F8G4	DUF3298 domain-containing protein OS=Acinetobacter baylyi (strain ATCC 33305 / BD413 / ADP1) OX=62977 GN=ACIAD2936 PE=4 SV=1	0	87.914	35	8	53	8	1	260	29.4	6.68	186.24	8	0	1.22	0.896227	39.48	97.7	102.3	4.71	12.23	High	High	High	High	High	High
FALSE	High	Master Protein	Q6FCN3	Putative glutathionine S-transferase OS=Acinetobacter baylyi (strain ATCC 33305 / BD413 / ADP1) OX=62977 GN=ACIAD1305 PE=3 SV=1	0	87.854	38	10	85	10	1	203	22.7	5	266.07	10	0	0.694	0.315507	39.13	102	98	13.74	18.9	High	High	High	High	High	High
FALSE	High	Master Protein	Q6F962	Uncharacterized protein OS=Acinetobacter baylyi (strain ATCC 33305 / BD413 / ADP1) OX=62977 GN=ACIAD2645 PE=4 SV=1	0	87.489	41	10	45	10	1	312	35.5	4.91	187.06	10	0	0.885	0.861472	31.23	108.4	91.6	33.51	16.88	High	High	High	High	High	High
FALSE	High	Master Protein	Q6F6W3	Phosphatidylserine decarboxylase proenzyme OS=Acinetobacter baylyi (strain ATCC 33305 / BD413 / ADP1) OX=62977 GN=psd PE=3 SV=1	0	87.484	51	12	61	12	1	285	31.4	8.09	165.49	12	0	1.11	0.929669	54.19	87.7	112.3	6.35	15.14	High	High	High	High	High	High
FALSE	High	Master Protein	Q6FFU1	Putative UDP-glucose/GDP-mannose dehydrogenase OS=Acinetobacter baylyi (strain ATCC 33305 / BD413 / ADP1) OX=62977 GN=ACIAD0087 PE=3 SV=1	0	87.436	31	12	72	12	1	430	47.8	5.59	221.29	12	0	1.145	0.925488	36.25	96.3	103.7	15.7	5.86	High	High	High	High	High	High
FALSE	High	Master Protein	Q6FER7	Thymidylate synthase OS=Acinetobacter baylyi (strain ATCC 33305 / BD413 / ADP1) OX=62977 GN=thyA PE=3 SV=1	0	87.291	51	13	57	13	1	280	31.8	6.37	180.69	13	0	0.905	0.895772	51.79	113.4	86.6	10.43	12.34	High	High	High	High	High	High
FALSE	High	Master Protein	Q6F9Q3	Uncharacterized protein OS=Acinetobacter baylyi (strain ATCC 33305 / BD413 / ADP1) OX=62977 GN=ACIAD2438 PE=4 SV=1	0	87.14	30	16	60	16	1	516	58.5	5.71	131.52	16	0	1.13	0.941012	53.92	83.9	116.1	23.27	29.8	High	High	High	High	High	High
FALSE	High	Master Protein	Q6FAL3	Serine acetyltransferase OS=Acinetobacter baylyi (strain ATCC 33305 / BD413 / ADP1) OX=62977 GN=cysE PE=4 SV=1	0	87.104	66	16	83	16	1	269	29.8	7.61	183.93	16	0	1.393	0.581435	32	92.5	107.5	4.96	5.58	High	High	High	High	High	High
FALSE	High	Master Protein	Q6F8G1	50S ribosomal protein L21 OS=Acinetobacter baylyi (strain ATCC 33305 / BD413 / ADP1) OX=62977 GN=rplU PE=3 SV=1	0	87.061	47	8	219	8	1	103	11.4	10.07	634.47	8	0	0.655	0.179503	54.51	138.8	61.2	9.38	5.85	High	High	High	High	High	High
FALSE	High	Master Protein	Q6F6Z8	5-methyltetrahydropteroyltriglutamate-homocysteine methyltransferase OS=Acinetobacter baylyi (strain ATCC 33305 / BD413 / ADP1) OX=62977 GN=metE PE=3 SV=1	0	87.045	40	15	71	15	1	344	38.6	5.64	163.89	15	0	0.863	0.809798	46.42	116.9	83.1	0.7	18.28	High	High	High	High	High	High
FALSE	High	Master Protein	Q6F845	Cysteine synthase OS=Acinetobacter baylyi (strain ATCC 33305 / BD413 / ADP1) OX=62977 GN=cysM PE=3 SV=1	0	86.812	35	12	57	12	1	307	33.7	5.73	203.49	12	0	1.03	0.999526	61.33	101.2	98.8	7.77	10.68	High	High	High	High	High	High
FALSE	High	Master Protein	Q6F6P8	16S rRNA (cytosine(967)-C(5))-methyltransferase OS=Acinetobacter baylyi (strain ATCC 33305 / BD413 / ADP1) OX=62977 GN=sun PE=3 SV=1	0	86.773	31	10	48	10	1	434	48.9	7.37	152.94	10	0	1.29	0.824473	66.45	103.1	96.9	19.16	9.79	High	High	High	High	High	High
FALSE	High	Master Protein	Q6FEM4	DUF4115 domain-containing protein OS=Acinetobacter baylyi (strain ATCC 33305 / BD413 / ADP1) OX=62977 GN=ACIAD0560 PE=4 SV=1	0	86.741	47	11	57	11	1	260	28.2	9.32	179.37	11	0	0.911	0.922127	57.24	103.2	96.8	11.59	11.11	High	High	High	High	High	High
FALSE	High	Master Protein	Q6F825	DUF3298 domain-containing protein OS=Acinetobacter baylyi (strain ATCC 33305 / BD413 / ADP1) OX=62977 GN=ACIAD3092 PE=4 SV=1	0	86.735	45	10	67	10	1	312	34.4	5.8	216.61	10	0	0.891	0.881069	51.57	105	95	13.84	7.45	High	High	High	High	High	High
FALSE	High	Master Protein	Q6FA08	Uncharacterized protein OS=Acinetobacter baylyi (strain ATCC 33305 / BD413 / ADP1) OX=62977 GN=ACIAD2323 PE=4 SV=1	0	86.696	48	12	52	12	1	290	33.2	6.79	151.49	12	0	0.958	0.929627	73.19	111.7	88.3	10.11	12.11	High	High	High	High	High	High
FALSE	High	Master Protein	Q6FFE0	Uncharacterized protein OS=Acinetobacter baylyi (strain ATCC 33305 / BD413 / ADP1) OX=62977 GN=ACIAD0251 PE=4 SV=1	0	86.572	57	11	66	11	1	210	24.5	5.97	191.05	11	0	1.006	0.972994	56.9	95	105	8.07	14.86	High	High	High	High	High	High
FALSE	High	Master Protein	Q6FCG2	TolA_bind_tri domain-containing protein OS=Acinetobacter baylyi (strain ATCC 33305 / BD413 / ADP1) OX=62977 GN=ACIAD1383 PE=4 SV=1	0	86.479	39	17	64	17	1	275	30.9	6.57	149.65	17	0	0.991	0.994933	51.42	91.9	108.1	8.75	23.16	High	High	High	High	High	High
FALSE	High	Master Protein	Q6F755	Uncharacterized protein OS=Acinetobacter baylyi (strain ATCC 33305 / BD413 / ADP1) OX=62977 GN=ACIAD3459 PE=4 SV=1	0	86.282	46	11	104	11	1	307	32.8	4.96	338.5	11	0	0.708	0.367562	37.06	120.6	79.4	36.03	41.87	High	High	High	High	High	High
FALSE	High	Master Protein	Q6F9R8	Putative phosphoenolpyruvate synthase regulatory protein OS=Acinetobacter baylyi (strain ATCC 33305 / BD413 / ADP1) OX=62977 GN=ACIAD2422 PE=3 SV=1	0	86.198	42	11	51	11	1	278	31.1	5.3	173.97	11	0	0.806	0.671004	29.44	114.3	85.7	10.28	17.1	High	High	High	High	High	High
FALSE	High	Master Protein	Q6FD53	Uncharacterized protein OS=Acinetobacter baylyi (strain ATCC 33305 / BD413 / ADP1) OX=62977 GN=ACIAD1124 PE=4 SV=1	0	86.168	82	15	74	15	1	182	21	6.06	230.85	15	0	1.365	0.528728	58.55	73.4	126.6	9.68	15.03	High	High	High	High	High	High
FALSE	High	Master Protein	Q6FEM1	TPR_21 domain-containing protein OS=Acinetobacter baylyi (strain ATCC 33305 / BD413 / ADP1) OX=62977 GN=ACIAD0563 PE=4 SV=1	0	86.067	62	14	63	14	1	233	25.9	5.19	191.5	14	0	1.486	0.414296	59.49	87.5	112.5	5.82	6.48	High	High	High	High	High	High
FALSE	High	Master Protein	Q6F8R6	Transcription elongation factor GreB OS=Acinetobacter baylyi (strain ATCC 33305 / BD413 / ADP1) OX=62977 GN=greB PE=3 SV=1	0	86.032	66	16	63	16	1	157	18.4	6.24	145.09	16	0	1.082	0.996783	36.71	101.6	98.4	3.2	15.34	High	High	High	High	High	High
FALSE	High	Master Protein	Q6F783	Uncharacterized protein OS=Acinetobacter baylyi (strain ATCC 33305 / BD413 / ADP1) OX=62977 GN=ACIAD3426 PE=4 SV=1	0	85.954	45	15	71	15	1	352	40.5	6.38	157.79	15	0	1.191	0.922127	62.59	97.1	102.9	12.63	7.83	High	High	High	High	High	High
FALSE	High	Master Protein	Q6FCM6	Putative cold shock protein OS=Acinetobacter baylyi (strain ATCC 33305 / BD413 / ADP1) OX=62977 GN=ACIAD1313 PE=4 SV=1	0	85.874	79	10	110	10	1	70	7.9	7.43	277.63	10	0	0.905	0.922127	78.38	98.4	101.6	7.92	15.12	High	High	High	High	High	High
FALSE	High	Master Protein	Q6F766	Putative transcriptional regulator (GntR family) OS=Acinetobacter baylyi (strain ATCC 33305 / BD413 / ADP1) OX=62977 GN=ACIAD3447 PE=4 SV=1	0	85.864	34	16	70	16	1	499	56.4	8.03	162.76	16	0	1.457	0.551405	41.92	87.7	112.3	8.66	12.1	High	High	High	High	High	High
FALSE	High	Master Protein	Q6F9B6	L-aspartate oxidase OS=Acinetobacter baylyi (strain ATCC 33305 / BD413 / ADP1) OX=62977 GN=nadB PE=3 SV=1	0	85.835	30	14	57	14	1	544	61.1	5.97	134.89	14	0	1.058	0.999526	70.93	93.3	106.7	6.83	18.98	High	High	High	High	High	High
FALSE	High	Master Protein	Q6F803	Rhodanese domain-containing protein OS=Acinetobacter baylyi (strain ATCC 33305 / BD413 / ADP1) OX=62977 GN=ACIAD3120 PE=4 SV=1	0	85.77	68	13	77	13	1	145	16.2	9.85	212.37	13	0	0.906	0.922127	41.55	97.7	102.3	4.36	18.98	High	High	High	High	High	High
FALSE	High	Master Protein	Q6FA76	Ferredoxin--NADP+ reductase OS=Acinetobacter baylyi (strain ATCC 33305 / BD413 / ADP1) OX=62977 GN=fpr PE=4 SV=1	0	85.743	55	13	103	13	1	259	29.4	5.27	261.25	13	0	0.938	0.934671	26.41	95.9	104.1	8.91	12.94	High	High	High	High	High	High
FALSE	High	Master Protein	Q6FED8	Arginine biosynthesis bifunctional protein ArgJ OS=Acinetobacter baylyi (strain ATCC 33305 / BD413 / ADP1) OX=62977 GN=argJ PE=3 SV=1	0	85.639	46	18	83	18	1	406	43.6	5.08	190	18	0	0.778	0.609851	41.1	101.4	98.6	5.55	15.71	High	High	High	High	High	High
FALSE	High	Master Protein	Q6FF59	Putative transcriptional regulator OS=Acinetobacter baylyi (strain ATCC 33305 / BD413 / ADP1) OX=62977 GN=ACIAD0347 PE=4 SV=1	0	85.403	61	14	88	14	1	262	29.9	7.55	221.38	14	0	1.134	0.92758	32.52	86.8	113.2	4.22	7.98	High	High	High	High	High	High
FALSE	High	Master Protein	Q6FEV0	Uncharacterized protein OS=Acinetobacter baylyi (strain ATCC 33305 / BD413 / ADP1) OX=62977 GN=ACIAD0477 PE=4 SV=1	0	85.368	34	10	54	10	1	384	43.1	6.43	201.74	10	0	1.545	0.426128	65.67	78.3	121.7	17.08	8.52	High	High	High	High	High	High
FALSE	High	Master Protein	Q6FAA9	Elongation factor P OS=Acinetobacter baylyi (strain ATCC 33305 / BD413 / ADP1) OX=62977 GN=efp PE=3 SV=1	0	84.706	34	10	54	10	1	192	21.1	4.98	155.07	10	0	0.537	0.0125366	30.79	125	75	9.05	42.25	High	High	High	High	High	High
FALSE	High	Master Protein	Q6F858	Uncharacterized protein OS=Acinetobacter baylyi (strain ATCC 33305 / BD413 / ADP1) OX=62977 GN=ACIAD3057 PE=3 SV=1	0	84.22	65	12	40	12	1	177	20.5	9.2	111.41	12	0	1.172	0.926318	38.65	71.9	128.1	14.96	39.31	High	High	High	High	High	High
FALSE	High	Master Protein	Q6FG15	Putative transport protein (ABC superfamily, atp_bind) OS=Acinetobacter baylyi (strain ATCC 33305 / BD413 / ADP1) OX=62977 GN=ACIAD0007 PE=4 SV=1	0	84.212	27	15	56	15	1	644	72.7	5.69	141.92	15	0	0.933	0.922127	47.89	94.1	105.9	22.44	15.12	High	High	High	High	High	High
FALSE	High	Master Protein	Q6F9P2	Methionine import ATP-binding protein MetN 2 OS=Acinetobacter baylyi (strain ATCC 33305 / BD413 / ADP1) OX=62977 GN=metN2 PE=3 SV=1	0	84.019	41	11	69	11	1	341	38.2	6.96	190.58	11	0	1.228	0.880482	29.4	90.2	109.8	6.37	8.55	High	High	High	High	High	High
FALSE	High	Master Protein	Q6FEV6	3-isopropylmalate dehydrogenase OS=Acinetobacter baylyi (strain ATCC 33305 / BD413 / ADP1) OX=62977 GN=leuB PE=3 SV=1	0	83.974	31	13	65	13	1	359	38.5	4.96	163.71	13	0	1.068	0.964701	49.48	92.9	107.1	4.33	13.43	High	High	High	High	High	High
FALSE	High	Master Protein	Q9EYL9	Putative protease OS=Acinetobacter baylyi (strain ATCC 33305 / BD413 / ADP1) OX=62977 GN=ACIAD2637 PE=4 SV=1	0	83.839	29	11	64	11	1	338	37	7.53	191.12	11	0	1.347	0.661199	36.7	93.5	106.5	4.41	10.63	High	High	High	High	High	High
FALSE	High	Master Protein	Q6FFD8	Probable cytosol aminopeptidase OS=Acinetobacter baylyi (strain ATCC 33305 / BD413 / ADP1) OX=62977 GN=pepA PE=3 SV=1	0	83.827	30	11	72	11	1	482	52.3	5.19	218.59	11	0	0.753	0.528445	35.07	110.1	89.9	7.81	19.76	High	High	High	High	High	High
FALSE	High	Master Protein	Q6F9Q6	Uncharacterized protein OS=Acinetobacter baylyi (strain ATCC 33305 / BD413 / ADP1) OX=62977 GN=ACIAD2435 PE=4 SV=1	0	83.786	55	14	75	14	1	244	27.8	5.34	211.86	14	0	1.018	0.999526	42.71	97.8	102.2	4.98	7.96	High	High	High	High	High	High
FALSE	High	Master Protein	Q6FBH9	Putative oxydoreductase protein, zinc-containing (Quinone oxidoreductase, NADPH dependent) OS=Acinetobacter baylyi (strain ATCC 33305 / BD413 / ADP1) OX=62977 GN=ACIAD1743 PE=4 SV=1	0	83.73	41	12	60	12	1	333	36.6	6.01	167.86	12	0	0.985	0.956409	39.89	85.3	114.7	26.09	19.46	High	High	High	High	High	High
FALSE	High	Master Protein	Q6FBQ5	Cysteine synthase OS=Acinetobacter baylyi (strain ATCC 33305 / BD413 / ADP1) OX=62977 GN=cysK PE=3 SV=1	0	83.164	53	15	61	15	1	332	35.3	5.43	185.53	15	0	0.824	0.768524	66.65	121	79	17.7	12.47	High	High	High	High	High	High
FALSE	High	Master Protein	Q6F752	Uncharacterized protein OS=Acinetobacter baylyi (strain ATCC 33305 / BD413 / ADP1) OX=62977 GN=ACIAD3462 PE=4 SV=1	0	83.144	74	9	52	9	1	125	14.5	7.03	154.49	9	0	1.101	0.964129	39.4	94.3	105.7	5.86	20.63	High	High	High	High	High	High
FALSE	High	Master Protein	Q6FED3	RNA polymerase sigma-54 factor OS=Acinetobacter baylyi (strain ATCC 33305 / BD413 / ADP1) OX=62977 GN=rpoN PE=3 SV=1	0	82.82	32	15	57	15	1	482	54.8	5.06	113.35	15	0	1.163	0.929518	48.89	90.5	109.5	18.86	22.59	High	High	High	High	High	High
FALSE	High	Master Protein	Q6FCH8	Ornithine carbamoyltransferase OS=Acinetobacter baylyi (strain ATCC 33305 / BD413 / ADP1) OX=62977 GN=argF PE=3 SV=1	0	82.68	43	12	67	12	1	306	34.4	6.23	189.78	12	0	0.994	0.997162	79.41	93.1	106.9	6.1	7.14	High	High	High	High	High	High
FALSE	High	Master Protein	Q6F7H9	30S ribosomal protein S16 OS=Acinetobacter baylyi (strain ATCC 33305 / BD413 / ADP1) OX=62977 GN=rpsP PE=3 SV=1	0	82.554	76	9	61	9	1	85	9.3	11.19	174.3	9	0	0.722	0.414296	75.25	91.6	108.4	38.68	26.38	High	High	High	High	High	High
FALSE	High	Master Protein	Q6FET6	DNA helicase OS=Acinetobacter baylyi (strain ATCC 33305 / BD413 / ADP1) OX=62977 GN=ACIAD0495 PE=3 SV=1	0	82.479	25	16	51	16	1	672	77.3	6.58	94.19	16	0	1.17	0.932109	39.64	97.6	102.4	6.77	13.52	High	High	High	High	High	High
FALSE	High	Master Protein	Q6F7U4	Uncharacterized protein OS=Acinetobacter baylyi (strain ATCC 33305 / BD413 / ADP1) OX=62977 GN=ACIAD3186 PE=4 SV=1	0	82.201	35	13	50	13	1	361	39	5.49	123.77	13	0	0.941	0.927662	35.87	103.9	96.1	4.49	7.75	High	High	High	High	High	High
FALSE	High	Master Protein	Q6F6Y6	Putative Polysaccharide deacetylase OS=Acinetobacter baylyi (strain ATCC 33305 / BD413 / ADP1) OX=62977 GN=ACIAD3536 PE=4 SV=1	0	82.167	38	12	62	12	1	325	37.5	6.13	143.49	12	0	1.375	0.664229	40.35	81.4	118.6	4.13	10.43	High	High	High	High	High	High
FALSE	High	Master Protein	Q6FF53	DNA repair protein RecN OS=Acinetobacter baylyi (strain ATCC 33305 / BD413 / ADP1) OX=62977 GN=recN PE=3 SV=1	0	81.505	23	12	50	12	1	553	63	5.1	96.8	12	0	1.321	0.781005	48.23	89.4	110.6	12.1	2.13	High	High	High	High	High	High
FALSE	High	Master Protein	Q6FAL7	Putative PLP-dependent aminotransferase OS=Acinetobacter baylyi (strain ATCC 33305 / BD413 / ADP1) OX=62977 GN=ACIAD2087 PE=4 SV=1	0	81.475	30	14	65	14	1	476	53.8	6.6	134.81	14	0	0.975	0.951446	52.16	99.8	100.2	11.47	9.36	High	High	High	High	High	High
FALSE	High	Master Protein	Q6FAA6	EAL domain-containing protein OS=Acinetobacter baylyi (strain ATCC 33305 / BD413 / ADP1) OX=62977 GN=ACIAD2209 PE=4 SV=1	0	81.474	19	13	53	13	1	697	80.8	5.83	115.93	13	0	1.434	0.565064	36.66	80.5	119.5	27.13	11.07	High	High	High	High	High	High
FALSE	High	Master Protein	Q6F7N8	Toluene tolerance efflux transporter (ABC superfamily, atp_bind) OS=Acinetobacter baylyi (strain ATCC 33305 / BD413 / ADP1) OX=62977 GN=ttg2A PE=4 SV=1	0	80.928	49	12	44	12	1	272	29.8	5.34	129.59	12	0	0.986	0.961055	60.77	104.5	95.5	4.08	15.55	High	High	High	High	High	High
FALSE	High	Master Protein	Q6FCL9	Dihydroorotate dehydrogenase (quinone) OS=Acinetobacter baylyi (strain ATCC 33305 / BD413 / ADP1) OX=62977 GN=pyrD PE=3 SV=1	0	80.862	37	10	51	10	1	334	36.3	6.55	147.19	10	0	0.826	0.731287	53.09	116.8	83.2	4.93	8.17	High	High	High	High	High	High
FALSE	High	Master Protein	Q6F7F6	CN hydrolase domain-containing protein OS=Acinetobacter baylyi (strain ATCC 33305 / BD413 / ADP1) OX=62977 GN=ACIAD3340 PE=4 SV=1	0	80.784	49	11	64	11	1	287	32.2	5.27	196.06	11	0	0.898	0.896227	41.3	137.5	62.5	20.52	1.31	High	High	High	High	High	High
FALSE	High	Master Protein	Q6F6Y1	Probable allantoicase OS=Acinetobacter baylyi (strain ATCC 33305 / BD413 / ADP1) OX=62977 GN=alc PE=3 SV=1	0	80.688	32	12	57	12	1	334	37.4	5.99	152.37	12	0	1.272	0.776	67.9	86.4	113.6	6.91	5.14	High	High	High	High	High	High
FALSE	High	Master Protein	Q6F950	Diaminopimelate epimerase OS=Acinetobacter baylyi (strain ATCC 33305 / BD413 / ADP1) OX=62977 GN=dapF PE=3 SV=1	0	80.613	50	10	51	10	1	281	31.4	5.66	182	10	0	0.701	0.329257	16.87	122	78	7.36	10.36	High	High	High	High	High	High
FALSE	High	Master Protein	Q6FD51	Aminopeptidase P OS=Acinetobacter baylyi (strain ATCC 33305 / BD413 / ADP1) OX=62977 GN=pepP PE=3 SV=1	0	80.555	33	16	66	16	1	441	49.8	4.7	165.14	16	0	1.116	0.947072	80.12	102	98	1.95	19.63	High	High	High	High	High	High
FALSE	High	Master Protein	Q6FA79	Putative secretion pathway ATPase OS=Acinetobacter baylyi (strain ATCC 33305 / BD413 / ADP1) OX=62977 GN=ACIAD2241 PE=4 SV=1	0	80.509	27	13	66	13	1	585	66.2	6.99	155.31	13	0	1.432	0.609601	45.04	89.2	110.8	3.88	5.35	High	High	High	High	High	High
FALSE	High	Master Protein	Q6FFU3	Putative glycosyl transferase family 2 OS=Acinetobacter baylyi (strain ATCC 33305 / BD413 / ADP1) OX=62977 GN=ACIAD0085 PE=4 SV=1	0	80.181	53	12	61	12	1	265	30.9	8.05	147.69	12	0	1.145	0.934222	70.55	87.7	112.3	13.99	10.02	High	High	High	High	High	High
FALSE	High	Master Protein	Q6FFY6	Amino-acid acetyltransferase OS=Acinetobacter baylyi (strain ATCC 33305 / BD413 / ADP1) OX=62977 GN=argA PE=3 SV=1	0	80.179	30	12	54	12	1	451	50.7	6.83	150.29	12	0	1.161	0.932109	45.97	85.9	114.1	40.65	25.84	High	High	High	High	High	High
FALSE	High	Master Protein	Q6FED7	Quinolinate synthase A OS=Acinetobacter baylyi (strain ATCC 33305 / BD413 / ADP1) OX=62977 GN=nadA PE=3 SV=1	0	80.105	31	13	56	13	1	354	38.8	5.62	117.64	13	0	1.055	0.999526	86.3	97.5	102.5	21.64	31.14	High	High	High	High	High	High
FALSE	High	Master Protein	Q6FAR4	Putative choloylglycine hydrolase protein OS=Acinetobacter baylyi (strain ATCC 33305 / BD413 / ADP1) OX=62977 GN=ACIAD2026 PE=4 SV=1	0	79.983	37	13	50	13	1	356	39.5	7.14	148.11	13	0	1.209	0.920018	44.58	112.9	87.1	5.1	14.08	High	High	High	High	High	High
FALSE	High	Master Protein	Q6FF18	Uncharacterized protein OS=Acinetobacter baylyi (strain ATCC 33305 / BD413 / ADP1) OX=62977 GN=ACIAD0396 PE=4 SV=1	0	79.852	47	10	55	10	1	167	18.5	9.32	182.41	10	0	1.1	0.932109	58.76	84.1	115.9	10.68	9.83	High	High	High	High	High	High
FALSE	High	Master Protein	Q6F887	General secretion pathway protein E (Type II traffic warden ATPase) OS=Acinetobacter baylyi (strain ATCC 33305 / BD413 / ADP1) OX=62977 GN=xcpR PE=4 SV=1	0	79.633	35	16	55	16	1	496	55.5	6.29	106.69	16	0	1.148	0.950505	43.97	111.1	88.9	12.76	21.78	High	High	High	High	High	High
FALSE	High	Master Protein	Q6F9R4	Cytochrome o ubiquinol oxidase subunit I OS=Acinetobacter baylyi (strain ATCC 33305 / BD413 / ADP1) OX=62977 GN=cyoB PE=3 SV=1	0	79.513	16	14	106	14	1	662	74.3	7.47	196.58	14	0	1.032	0.997162	42.4	91.1	108.9	13.81	8.1	High	High	High	High	High	High
FALSE	High	Master Protein	Q6FFF2	Inorganic pyrophosphatase OS=Acinetobacter baylyi (strain ATCC 33305 / BD413 / ADP1) OX=62977 GN=ppa PE=3 SV=1	0	79.476	45	11	71	11	1	175	19.3	4.86	197.31	11	0	1.046	0.981072	52.3	94.3	105.7	6.91	20.64	High	High	High	High	High	High
FALSE	High	Master Protein	Q6F6R2	4-hydroxy-tetrahydrodipicolinate reductase OS=Acinetobacter baylyi (strain ATCC 33305 / BD413 / ADP1) OX=62977 GN=dapB PE=3 SV=1	0	79.466	53	13	83	13	1	273	29	6.11	207.59	13	0	0.688	0.291588	30.21	110.2	89.8	3.16	5.86	High	High	High	High	High	High
FALSE	High	Master Protein	Q6F6P9	Methionyl-tRNA formyltransferase OS=Acinetobacter baylyi (strain ATCC 33305 / BD413 / ADP1) OX=62977 GN=fmt PE=3 SV=1	0	79.187	42	11	53	11	1	319	34.5	6.02	118.85	11	0	0.856	0.802477	39.68	106.2	93.8	15.67	26.06	High	High	High	High	High	High
FALSE	High	Master Protein	Q6F795	Putative DNA/RNA non-specific endonuclease G protein OS=Acinetobacter baylyi (strain ATCC 33305 / BD413 / ADP1) OX=62977 GN=ACIAD3408 PE=4 SV=1	0	79.075	50	14	66	14	1	358	40.1	9.16	154.88	14	0	0.929	0.922127	45.48	116.8	83.2	5.45	17.45	High	High	High	High	High	High
FALSE	High	Master Protein	Q6FD50	UbiH protein, 2-octaprenyl-6-methoxyphynol hydroxylase, FAD/NAD(P)-binding OS=Acinetobacter baylyi (strain ATCC 33305 / BD413 / ADP1) OX=62977 GN=ubiH PE=4 SV=1	0	79.037	32	15	77	15	1	402	44.7	7.15	180.79	15	0	1	0.982097	35.43	107.5	92.5	2.62	0.86	High	High	High	High	High	High
FALSE	High	Master Protein	Q6FFL5	Uncharacterized protein OS=Acinetobacter baylyi (strain ATCC 33305 / BD413 / ADP1) OX=62977 GN=ACIAD0169 PE=4 SV=1	0	78.892	44	11	56	11	1	241	27.1	8.12	150.34	11	0	0.968	0.941012	43.94	103.8	96.2	2.49	4.76	High	High	High	High	High	High
FALSE	High	Master Protein	Q6FC67	Lipopolysaccharide export system protein LptA OS=Acinetobacter baylyi (strain ATCC 33305 / BD413 / ADP1) OX=62977 GN=lptA PE=3 SV=1	0	78.784	62	7	64	7	1	158	16.8	9.33	194.83	7	0	0.941	0.922127	56.15	121	79	5.38	17.02	High	High	High	High	High	High
FALSE	High	Master Protein	P42454	Rubredoxin-NAD(+) reductase OS=Acinetobacter baylyi (strain ATCC 33305 / BD413 / ADP1) OX=62977 GN=rubB PE=1 SV=2	0	78.582	33	11	66	11	1	393	42.4	5.64	145.81	11	0	1.075	0.997162	55.34	96.3	103.7	7.78	20.56	High	High	High	High	High	High
FALSE	High	Master Protein	Q6FDS0	Thioredoxin reductase OS=Acinetobacter baylyi (strain ATCC 33305 / BD413 / ADP1) OX=62977 GN=trxB PE=3 SV=1	0	78.479	37	8	58	8	1	315	33.8	5.12	211.72	8	0	0.738	0.455565	25.23	116.9	83.1	12.41	18.92	High	High	High	High	High	High
FALSE	High	Master Protein	Q6FD44	Uncharacterized protein OS=Acinetobacter baylyi (strain ATCC 33305 / BD413 / ADP1) OX=62977 GN=ACIAD1133 PE=4 SV=1	0	78.233	49	9	50	9	1	231	24.7	6.33	173.82	9	0	0.644	0.14088	28.83	120.7	79.3	5.65	10.58	High	High	High	High	High	High
FALSE	High	Master Protein	Q6FEZ0	ABC1 domain-containing protein OS=Acinetobacter baylyi (strain ATCC 33305 / BD413 / ADP1) OX=62977 GN=ACIAD0426 PE=4 SV=1	0	78.217	37	15	59	15	1	443	50.1	7.23	136.49	15	0	1.054	0.999526	57.3	99.4	100.6	23.39	21.95	High	High	High	High	High	High
FALSE	High	Master Protein	Q6F831	tRNA-dihydrouridine(20/20a) synthase OS=Acinetobacter baylyi (strain ATCC 33305 / BD413 / ADP1) OX=62977 GN=dusA PE=3 SV=1	0	78.018	38	10	53	10	1	341	38.6	6.52	139.98	10	0	1.324	0.776	49.63	86.8	113.2	5.69	8	High	High	High	High	High	High
FALSE	High	Master Protein	Q6F6V9	Uncharacterized protein OS=Acinetobacter baylyi (strain ATCC 33305 / BD413 / ADP1) OX=62977 GN=ACIAD3564 PE=4 SV=1	0	77.978	58	10	85	10	1	161	17.9	9.74	206.27	10	0	0.978	0.974097	48.37	97.4	102.6	6.04	2.34	High	High	High	High	High	High
FALSE	High	Master Protein	Q6FD40	Ribonuclease H OS=Acinetobacter baylyi (strain ATCC 33305 / BD413 / ADP1) OX=62977 GN=rnhA-dnaQ PE=3 SV=1	0	77.875	32	11	46	11	1	450	50.4	5.03	181.89	11	0	1.15	0.934671	49.37	99.5	100.5	7.83	18.14	High	High	High	High	High	High
FALSE	High	Master Protein	Q6F6P0	Putative protease OS=Acinetobacter baylyi (strain ATCC 33305 / BD413 / ADP1) OX=62977 GN=ACIAD3646 PE=4 SV=1	0	77.841	66	8	35	8	1	181	20.1	5.73	100	8	0	1.134	0.948428	79.48	115.2	84.8	13.84	28.25	High	High	High	High	High	High
FALSE	High	Master Protein	Q6F7E6	Uncharacterized protein OS=Acinetobacter baylyi (strain ATCC 33305 / BD413 / ADP1) OX=62977 GN=ACIAD3352 PE=4 SV=1	0	77.747	48	13	56	13	1	283	31.8	6.09	107.83	13	0	1.263	0.83893	92.92	79.3	120.7	10.64	21.04	High	High	High	High	High	High
FALSE	High	Master Protein	Q6F912	Uncharacterized protein OS=Acinetobacter baylyi (strain ATCC 33305 / BD413 / ADP1) OX=62977 GN=ACIAD2700 PE=4 SV=1	0	77.726	30	13	58	13	1	393	41.8	5.54	157.56	13	0	0.756	0.514552	23.57	107.7	92.3	8.61	22.34	High	High	High	High	High	High
FALSE	High	Master Protein	Q6FA32	Nitroreductase domain-containing protein OS=Acinetobacter baylyi (strain ATCC 33305 / BD413 / ADP1) OX=62977 GN=ACIAD2295 PE=4 SV=1	0	77.614	56	14	53	14	1	198	22.3	6.05	113.52	14	0	0.842	0.802477	37.44	102.4	97.6	9.7	10.93	High	High	High	High	High	High
FALSE	High	Master Protein	Q6FFU8	dTDP-4-dehydrorhamnose 3,5-epimerase OS=Acinetobacter baylyi (strain ATCC 33305 / BD413 / ADP1) OX=62977 GN=rmlC PE=3 SV=1	0	77.608	41	11	89	11	1	187	21.8	5.19	196.58	11	0	0.666	0.230602	22.55	92	108	7.53	18.9	High	High	High	High	High	High
FALSE	High	Master Protein	Q6FF92	50S ribosomal protein L10 OS=Acinetobacter baylyi (strain ATCC 33305 / BD413 / ADP1) OX=62977 GN=rplJ PE=3 SV=2	0	77.537	46	12	162	12	1	168	18.1	5.21	459.9	12	0	0.828	0.770846	50.08	106.3	93.7	16.34	28.98	High	High	High	High	High	High
FALSE	High	Master Protein	Q6FEM5	Type 4 fimbrial biogenesis protein OS=Acinetobacter baylyi (strain ATCC 33305 / BD413 / ADP1) OX=62977 GN=pilF PE=4 SV=1	0	77.432	62	14	57	14	1	266	29.9	9.2	135.74	14	0	0.91	0.901126	67.71	108.5	91.5	4.31	33.01	High	High	High	High	High	High
FALSE	High	Master Protein	Q6F859	Putative AMP-dependent synthetase/ligase OS=Acinetobacter baylyi (strain ATCC 33305 / BD413 / ADP1) OX=62977 GN=ACIAD3056 PE=4 SV=1	0	77.351	25	13	50	13	1	547	60.7	5.99	110.83	13	0	1.068	0.999526	37.91	104.7	95.3	10.33	10.63	High	High	High	High	High	High
FALSE	High	Master Protein	Q6FDQ1	Twitching motility protein OS=Acinetobacter baylyi (strain ATCC 33305 / BD413 / ADP1) OX=62977 GN=pilU PE=4 SV=1	0	77.347	31	13	61	13	1	383	43.6	6.64	139.94	13	0	1.063	0.997162	38.85	95.4	104.6	17.18	2.82	High	High	High	High	High	High
FALSE	High	Master Protein	Q6F8Y3	Paraquat-inducible protein OS=Acinetobacter baylyi (strain ATCC 33305 / BD413 / ADP1) OX=62977 GN=pqiB PE=4 SV=1	0	77.303	30	15	56	15	1	557	61.3	8.85	134.38	15	0	1.112	0.964129	42.35	94.6	105.4	6.01	3.32	High	High	High	High	High	High
FALSE	High	Master Protein	Q6FEW3	Uncharacterized protein OS=Acinetobacter baylyi (strain ATCC 33305 / BD413 / ADP1) OX=62977 GN=ACIAD0460 PE=4 SV=1	0	77.271	25	17	42	17	1	706	81.9	5.52	76.85	17	0	0.925	0.922127	64.57	105.8	94.2	18.26	18.43	High	High	High	High	High	High
FALSE	High	Master Protein	Q6FEF8	Uncharacterized protein OS=Acinetobacter baylyi (strain ATCC 33305 / BD413 / ADP1) OX=62977 GN=ACIAD0629 PE=4 SV=1	0	77.23	31	14	62	14	1	490	56	5.97	132.11	14	0	1.326	0.776	63.54	91.4	108.6	4.09	11.09	High	High	High	High	High	High
FALSE	High	Master Protein	Q6FFY3	Putative oxoacyl-(Acyl carrier protein) reductase OS=Acinetobacter baylyi (strain ATCC 33305 / BD413 / ADP1) OX=62977 GN=ACIAD0042 PE=4 SV=1	0	77.197	55	11	67	11	1	248	27	5.19	209.25	11	0	0.975	0.964129	42.79	106	94	8.36	2.85	High	High	High	High	High	High
FALSE	High	Master Protein	Q9AM59	Putative outer membrane protein (ComQ) OS=Acinetobacter baylyi (strain ATCC 33305 / BD413 / ADP1) OX=62977 GN=comQ PE=3 SV=1	0	77.057	24	15	57	15	1	723	78.1	6.51	132.18	15	0	0.775	0.609601	55.82	130.4	69.6	4.11	51.9	High	High	High	High	High	High
FALSE	High	Master Protein	Q6FF45	Type 4 fimbrial biogenesis protein OS=Acinetobacter baylyi (strain ATCC 33305 / BD413 / ADP1) OX=62977 GN=pilB PE=4 SV=1	0	77	31	16	60	16	1	579	64.8	5.57	109.72	16	0	1.256	0.876873	30.75	94.1	105.9	13.87	7.46	High	High	High	High	High	High
FALSE	High	Master Protein	Q6FFK8	High affinity Zn transport protein (ABC superfamily, peri_bind) OS=Acinetobacter baylyi (strain ATCC 33305 / BD413 / ADP1) OX=62977 GN=znuA PE=4 SV=1	0	76.981	52	9	42	9	1	284	31.8	8.51	138.7	9	0	0.778	0.594814	26.72	128.3	71.7	6.92	15.91	High	High	High	High	High	High
FALSE	High	Master Protein	Q6FF08	Curved DNA-binding protein OS=Acinetobacter baylyi (strain ATCC 33305 / BD413 / ADP1) OX=62977 GN=cbpA PE=4 SV=1	0	76.942	26	9	61	9	1	313	34.8	5.72	177.37	9	0	1.304	0.750516	45.5	88.3	111.7	1.77	11.78	High	High	High	High	High	High
FALSE	High	Master Protein	Q6FFD5	2,3-bisphosphoglycerate-independent phosphoglycerate mutase OS=Acinetobacter baylyi (strain ATCC 33305 / BD413 / ADP1) OX=62977 GN=gpmI PE=3 SV=1	0	76.931	28	14	70	14	1	515	56.5	5.64	157.82	14	0	1.128	0.929627	41.85	89.2	110.8	3.79	22.02	High	High	High	High	High	High
FALSE	High	Master Protein	Q6FFS7	UDP-glucose 4-epimerase (Galactowaldenase) (UDP-galactose 4-epimerase) OS=Acinetobacter baylyi (strain ATCC 33305 / BD413 / ADP1) OX=62977 GN=galE PE=3 SV=1	0	76.889	37	12	56	12	1	339	37.1	5.1	173.34	12	0	0.791	0.61119	41.28	120.5	79.5	10.58	14.84	High	High	High	High	High	High
FALSE	High	Master Protein	Q6F8N1	Ribosomal RNA large subunit methyltransferase E OS=Acinetobacter baylyi (strain ATCC 33305 / BD413 / ADP1) OX=62977 GN=rlmE PE=3 SV=1	0	76.64	54	14	88	14	1	216	24	9.45	213.02	14	0	1.571	0.177693	31.54	81.4	118.6	4.36	15.5	High	High	High	High	High	High
FALSE	High	Master Protein	Q6FBR6	Dicarboxylic acid transport protein alpha-ketoglutarate permease (MFS superfamily) OS=Acinetobacter baylyi (strain ATCC 33305 / BD413 / ADP1) OX=62977 GN=pcaT PE=4 SV=1	0	76.571	8	6	54	6	1	431	47.9	9.1	169.06	6	0	1.269	0.834834	100.31	95	105	44.26	14.88	High	High	High	High	High	High
FALSE	High	Master Protein	Q6FA84	Uncharacterized protein OS=Acinetobacter baylyi (strain ATCC 33305 / BD413 / ADP1) OX=62977 GN=ACIAD2235 PE=4 SV=1	0	76.338	49	14	61	14	1	193	21.7	9.99	159.27	14	0	1.153	0.929627	41.48	87	113	6.45	11.08	High	High	High	High	High	High
FALSE	High	Master Protein	Q6FB32	Bifunctional protein OS=Acinetobacter baylyi (strain ATCC 33305 / BD413 / ADP1) OX=62977 GN=moaCB PE=4 SV=1	0	76.227	49	15	55	15	1	307	33.2	6.19	134.71	15	0	1.133	0.932109	62.98	88.2	111.8	10.01	17.45	High	High	High	High	High	High
FALSE	High	Master Protein	Q6F9D3	Outer membrane lipoprotein Blc OS=Acinetobacter baylyi (strain ATCC 33305 / BD413 / ADP1) OX=62977 GN=ACIAD2568 PE=3 SV=1	0	76.181	53	12	82	11	1	196	22.2	8.32	186.22	12	0	0.967	0.941012	40.5	98.9	101.1	11.52	5.35	High	High	High	High	High	High
FALSE	High	Master Protein	Q6FEI9	Bifunctional glutamine synthetase adenylyltransferase/adenylyl-removing enzyme OS=Acinetobacter baylyi (strain ATCC 33305 / BD413 / ADP1) OX=62977 GN=glnE PE=3 SV=1	0	75.852	18	15	41	15	1	924	106.1	5.66	118.88	15	0	0.995	0.964129	51.57	110.5	89.5	8.72	10.55	High	High	High	High	High	High
FALSE	High	Master Protein	Q6F7X9	Putative pyridine nucleotide-disulfide oxidoreductase, class I OS=Acinetobacter baylyi (strain ATCC 33305 / BD413 / ADP1) OX=62977 GN=ACIAD3145 PE=4 SV=1	0	75.814	26	9	43	9	1	462	51.5	6.99	109.25	9	0	1.197	0.922127	64.25	97.8	102.2	1.11	12.34	High	High	High	High	High	High
FALSE	High	Master Protein	Q6F9S6	Chaperone protein OS=Acinetobacter baylyi (strain ATCC 33305 / BD413 / ADP1) OX=62977 GN=hscC PE=3 SV=1	0	75.645	25	15	45	15	1	566	63.1	5.22	123.59	15	0	0.992	0.973592	63.45	97.8	102.2	6.97	10.3	High	High	High	High	High	High
FALSE	High	Master Protein	Q6FDZ8	Putative protease OS=Acinetobacter baylyi (strain ATCC 33305 / BD413 / ADP1) OX=62977 GN=ACIAD0808 PE=4 SV=1	0	75.616	35	6	45	6	1	192	20.8	5.95	171.37	6	0	1.393	0.609601	69.53	95.1	104.9	14.35	19.25	High	High	High	High	High	High
FALSE	High	Master Protein	Q6F868	50S ribosomal protein L20 OS=Acinetobacter baylyi (strain ATCC 33305 / BD413 / ADP1) OX=62977 GN=rplT PE=3 SV=1	0	75.151	69	14	104	14	1	119	13.4	11.63	205.31	14	0	0.14	1.96852e-16	1.91	146.4	53.6	7.13	1.88	High	High	High	High	High	High
FALSE	High	Master Protein	Q6F7U6	Putative integral membrane protein, possible transporter OS=Acinetobacter baylyi (strain ATCC 33305 / BD413 / ADP1) OX=62977 GN=ACIAD3184 PE=4 SV=1	0	75.109	14	11	47	11	1	758	84.8	7.14	144.62	11	0	1.118	0.964129	59.85	79.1	120.9	14.17	16.48	High	High	High	High	High	High
FALSE	High	Master Protein	Q6F9Y8	Integration host factor subunit beta OS=Acinetobacter baylyi (strain ATCC 33305 / BD413 / ADP1) OX=62977 GN=himD PE=3 SV=1	0	75.063	67	8	71	8	1	101	11.2	7.59	186.69	8	0	0.742	0.49358	36.7	109.7	90.3	18.33	40.92	High	High	High	High	High	High
FALSE	High	Master Protein	Q6FFL9	Uncharacterized protein OS=Acinetobacter baylyi (strain ATCC 33305 / BD413 / ADP1) OX=62977 GN=ACIAD0165 PE=4 SV=1	0	74.765	45	9	46	9	1	196	22.6	8.9	145.66	9	0	1.099	0.981072	49.54	102.3	97.7	10.61	29.68	High	High	High	High	High	High
FALSE	High	Master Protein	Q6FFV6	Polysaccharide export protein OS=Acinetobacter baylyi (strain ATCC 33305 / BD413 / ADP1) OX=62977 GN=wza PE=4 SV=1	0	74.723	32	11	77	11	1	367	40.7	6.95	182.9	11	0	1.119	0.951446	48.96	100.4	99.6	5.63	23.67	High	High	High	High	High	High
FALSE	High	Master Protein	Q6F6Z5	Catabolite repression control protein OS=Acinetobacter baylyi (strain ATCC 33305 / BD413 / ADP1) OX=62977 GN=crc PE=4 SV=1	0	74.644	47	12	55	12	1	285	33	7.2	126.36	12	0	0.848	0.810457	57.44	130	70	15.69	27.87	High	High	High	High	High	High
FALSE	High	Master Protein	Q6FE93	Large-conductance mechanosensitive channel OS=Acinetobacter baylyi (strain ATCC 33305 / BD413 / ADP1) OX=62977 GN=mscL PE=3 SV=1	0	74.426	41	7	63	7	1	146	16.1	6.79	224.16	7	0	0.799	0.665454	53.08	124.8	75.2	7.96	18.14	High	High	High	High	High	High
FALSE	High	Master Protein	Q6F8B1	Putative methyltransferase OS=Acinetobacter baylyi (strain ATCC 33305 / BD413 / ADP1) OX=62977 GN=ACIAD2995 PE=4 SV=1	0	74.405	32	12	64	12	1	407	46.6	7.02	171.3	12	0	1.051	0.999526	66.83	97.2	102.8	11.58	7.47	High	High	High	High	High	High
FALSE	High	Master Protein	Q6FCX7	DNA protection during starvation protein OS=Acinetobacter baylyi (strain ATCC 33305 / BD413 / ADP1) OX=62977 GN=dps PE=3 SV=1	0	74.375	58	8	65	8	1	169	19	5.33	216.11	8	0	1.077	0.953446	78.3	96.3	103.7	12.35	14.21	High	High	High	High	High	High
FALSE	High	Master Protein	Q6FAW9	Tellurium resistance protein OS=Acinetobacter baylyi (strain ATCC 33305 / BD413 / ADP1) OX=62977 GN=terX PE=4 SV=1	0	74.32	61	10	51	10	1	213	23.4	5.59	152.76	10	0	0.808	0.67334	34.87	110.4	89.6	21.23	22.46	High	High	High	High	High	High
FALSE	High	Master Protein	Q6FFJ9	ATP synthase epsilon chain OS=Acinetobacter baylyi (strain ATCC 33305 / BD413 / ADP1) OX=62977 GN=atpC PE=3 SV=1	0	74.118	63	7	56	7	1	139	14.6	4.91	175.59	7	0	1.348	0.563241	42.24	87.1	112.9	19.41	2.67	High	High	High	High	High	High
FALSE	High	Master Protein	Q6F836	Pyridine nucleotide transhydrogenase (Proton pump), alpha subunit (Part1) OS=Acinetobacter baylyi (strain ATCC 33305 / BD413 / ADP1) OX=62977 GN=pntA-1 PE=4 SV=1	0	74.115	34	10	37	10	1	375	39.9	5.6	110.35	10	0	0.934	0.922127	48.66	99.7	100.3	5.37	11.15	High	High	High	High	High	High
FALSE	High	Master Protein	Q6FEC7	Histidinol-phosphate aminotransferase OS=Acinetobacter baylyi (strain ATCC 33305 / BD413 / ADP1) OX=62977 GN=hisC PE=3 SV=1	0	73.972	37	13	68	13	1	361	40.6	5.33	158.38	13	0	0.923	0.922127	37.23	113.2	86.8	4.02	11.54	High	High	High	High	High	High
FALSE	High	Master Protein	Q6FDQ0	Twitching motility protein OS=Acinetobacter baylyi (strain ATCC 33305 / BD413 / ADP1) OX=62977 GN=pilT PE=4 SV=1	0	73.83	53	14	53	14	1	344	38.3	6.34	139.09	14	0	1.085	0.989871	46.23	103.7	96.3	4.81	12.84	High	High	High	High	High	High
FALSE	High	Master Protein	Q6FEZ3	GFA domain-containing protein OS=Acinetobacter baylyi (strain ATCC 33305 / BD413 / ADP1) OX=62977 GN=ACIAD0422 PE=4 SV=1	0	73.615	53	7	44	7	1	131	14.8	7.03	139.25	7	0	0.945	0.929245	50.55	88	112	13.3	17.82	High	High	High	High	High	High
FALSE	High	Master Protein	Q6FED0	UDP-N-acetylglucosamine 1-carboxyvinyltransferase OS=Acinetobacter baylyi (strain ATCC 33305 / BD413 / ADP1) OX=62977 GN=murA PE=3 SV=1	0	73.61	41	14	60	14	1	418	44.7	5.05	147.17	14	0	1.03	0.997162	35.52	102.2	97.8	11.89	9.11	High	High	High	High	High	High
FALSE	High	Master Protein	Q6FCV6	5'-nucleotidase SurE OS=Acinetobacter baylyi (strain ATCC 33305 / BD413 / ADP1) OX=62977 GN=surE PE=3 SV=1	0	73.507	35	9	69	9	1	255	27.6	5.57	183.22	9	0	1.314	0.738661	39.31	91.2	108.8	12.82	8.19	High	High	High	High	High	High
FALSE	High	Master Protein	Q6FAT5	Universal stress protein OS=Acinetobacter baylyi (strain ATCC 33305 / BD413 / ADP1) OX=62977 GN=ACIAD2005 PE=3 SV=1	0	73.427	80	8	54	8	1	147	16	6.4	190.67	8	0	1.158	0.901126	61.08	87.4	112.6	10.66	10.86	High	High	High	High	High	High
FALSE	High	Master Protein	Q6FEF7	Putative fatty acid desaturase OS=Acinetobacter baylyi (strain ATCC 33305 / BD413 / ADP1) OX=62977 GN=ACIAD0630 PE=4 SV=1	0	73.312	25	10	42	10	1	389	45.3	9	141.99	10	0	1.009	0.96547	56.94	111.1	88.9	10.96	6.11	High	High	High	High	High	High
FALSE	High	Master Protein	Q6FCH2	Ribosome-recycling factor OS=Acinetobacter baylyi (strain ATCC 33305 / BD413 / ADP1) OX=62977 GN=frr PE=3 SV=1	0	73.284	61	14	57	14	1	184	20.6	5.83	118.74	14	0	1.038	0.999526	51.62	104.8	95.2	11.41	23.83	High	High	High	High	High	High
FALSE	High	Master Protein	Q6FF03	General secretion pathway protein G OS=Acinetobacter baylyi (strain ATCC 33305 / BD413 / ADP1) OX=62977 GN=xcpT PE=4 SV=1	0	73.221	59	10	46	10	1	168	18.2	5.6	142.23	10	0	1.054	0.999526	59.61	99.1	100.9	15.5	3.56	High	High	High	High	High	High
FALSE	High	Master Protein	Q6FDR7	Cell division topological specificity factor OS=Acinetobacter baylyi (strain ATCC 33305 / BD413 / ADP1) OX=62977 GN=minE PE=3 SV=1	0	73.194	67	8	53	8	1	90	10.4	6.1	143.94	8	0	1.52	0.346318	48.4	76.8	123.2	8.53	26.73	High	High	High	High	High	High
FALSE	High	Master Protein	Q6FCH3	Uridylate kinase OS=Acinetobacter baylyi (strain ATCC 33305 / BD413 / ADP1) OX=62977 GN=pyrH PE=3 SV=1	0	73.164	28	8	33	8	1	242	26.1	6.35	103.02	8	0	0.74	0.473662	43.69	133.6	66.4	42.93	17.01	High	High	High	High	High	High
FALSE	High	Master Protein	Q6FB03	JmjC domain-containing protein OS=Acinetobacter baylyi (strain ATCC 33305 / BD413 / ADP1) OX=62977 GN=ACIAD1933 PE=4 SV=1	0	73.092	32	13	81	13	1	388	44.3	4.48	208.83	13	0	1.13	0.937259	39.84	114.5	85.5	17.29	11.47	High	High	High	High	High	High
FALSE	High	Master Protein	Q6FEC9	ATP phosphoribosyltransferase OS=Acinetobacter baylyi (strain ATCC 33305 / BD413 / ADP1) OX=62977 GN=hisG PE=3 SV=1	0	73.066	55	8	29	8	1	228	25.3	7.53	98.24	8	0	1.202	0.922127	54.57	98.4	101.6	9.53	97.58	High	High	High	High	High	High
FALSE	High	Master Protein	Q6FD16	Chaperone protein hchA (Hsp31) OS=Acinetobacter baylyi (strain ATCC 33305 / BD413 / ADP1) OX=62977 GN=hchA PE=4 SV=1	0	72.882	48	11	60	11	1	289	32	5.21	156	11	0	0.81	0.697276	30.63	108	92	27.41	13.99	High	High	High	High	High	High
FALSE	High	Master Protein	Q6FAC3	Uncharacterized protein OS=Acinetobacter baylyi (strain ATCC 33305 / BD413 / ADP1) OX=62977 GN=ACIAD2191 PE=4 SV=1	0	72.658	30	14	63	14	1	338	39.2	5.74	116.7	14	0	1.025	0.999526	46.52	105.5	94.5	4.47	5.29	High	High	High	High	High	High
FALSE	High	Master Protein	Q6F9V1	Ribonucleoside hydrolase OS=Acinetobacter baylyi (strain ATCC 33305 / BD413 / ADP1) OX=62977 GN=rih PE=3 SV=1	0	72.499	35	9	28	9	1	315	34.2	4.94	85.58	9	0	1.18	0.927628	42.33	111.3	88.7	7.7	35.22	High	High	High	High	High	High
FALSE	High	Master Protein	Q6F850	Uncharacterized protein OS=Acinetobacter baylyi (strain ATCC 33305 / BD413 / ADP1) OX=62977 GN=ACIAD3065 PE=4 SV=1	0	72.424	35	12	49	12	1	255	29.5	5.16	98.61	12	0	1.098	0.978172	65.41	96.6	103.4	10.44	32.46	High	High	High	High	High	High
FALSE	High	Master Protein	Q6F9Z7	Cell division protein ZapE OS=Acinetobacter baylyi (strain ATCC 33305 / BD413 / ADP1) OX=62977 GN=zapE PE=3 SV=1	0	72.378	32	11	66	10	1	380	44.1	7.64	189.15	11	1	0.81	0.647474	26.12	116.8	83.2	3.74	7.34	High	High	High	High	High	High
FALSE	High	Master Protein	Q6FFE7	Regulatory protein, P-II 2, for nitrogen assimilation by glutamine synthetase, regulates GlnL (NRII) and GlnE (ATase) OS=Acinetobacter baylyi (strain ATCC 33305 / BD413 / ADP1) OX=62977 GN=glnK PE=3 SV=1	0	72.293	68	9	53	9	1	112	12.2	5.57	154.41	9	0	0.603	0.0569944	21.78	113.9	86.1	7.86	13.95	High	High	High	High	High	High
FALSE	High	Master Protein	Q6FE88	Putative FMN oxidoreductase OS=Acinetobacter baylyi (strain ATCC 33305 / BD413 / ADP1) OX=62977 GN=ACIAD0709 PE=4 SV=1	0	72.118	34	12	52	12	1	370	40.7	6.15	140.73	12	0	0.765	0.581435	28.18	120.1	79.9	12.64	15.34	High	High	High	High	High	High
FALSE	High	Master Protein	Q6F7K0	NAD(P)-bd_dom domain-containing protein OS=Acinetobacter baylyi (strain ATCC 33305 / BD413 / ADP1) OX=62977 GN=ACIAD3290 PE=4 SV=1	0	71.906	68	8	42	8	1	203	22.3	5.45	122.34	8	0	0.78	0.62826	38.65	118.9	81.1	14	21.41	High	High	High	High	High	High
FALSE	High	Master Protein	Q6FCY5	Uncharacterized protein OS=Acinetobacter baylyi (strain ATCC 33305 / BD413 / ADP1) OX=62977 GN=ACIAD1197 PE=4 SV=1	0	71.89	22	14	76	14	1	488	56.5	7.46	154.91	14	0	1.214	0.884488	40.58	98.1	101.9	18.17	8.3	High	High	High	High	High	High
FALSE	High	Master Protein	Q6F944	Elongation factor P--(R)-beta-lysine ligase OS=Acinetobacter baylyi (strain ATCC 33305 / BD413 / ADP1) OX=62977 GN=ACIAD2666 PE=3 SV=1	0	71.749	39	12	44	12	1	329	37.4	5.24	111.64	12	0	1.172	0.932109	40.99	101.5	98.5	18.3	19.17	High	High	High	High	High	High
FALSE	High	Master Protein	Q6FAT3	Uncharacterized protein OS=Acinetobacter baylyi (strain ATCC 33305 / BD413 / ADP1) OX=62977 GN=ACIAD2007 PE=4 SV=1	0	71.382	51	11	60	11	1	144	15.9	8.06	179.62	11	0	1.335	0.609851	51.18	93.1	106.9	6.55	6.98	High	High	High	High	High	High
FALSE	High	Master Protein	Q6F9I0	Acetyl-/propionyl-coenzyme A carboxylase alpha chain OS=Acinetobacter baylyi (strain ATCC 33305 / BD413 / ADP1) OX=62977 GN=bccA PE=4 SV=1	0	71.276	28	14	43	14	1	576	62.9	5.8	95.27	14	0	1.015	0.999526	38.71	130	70	1.84	22.06	High	High	High	High	High	High
FALSE	High	Master Protein	Q6FFE2	Riboflavin synthase alpha chain OS=Acinetobacter baylyi (strain ATCC 33305 / BD413 / ADP1) OX=62977 GN=ribC PE=4 SV=1	0	70.725	56	11	57	11	1	219	24	5.6	153.22	11	0	0.443	0.000518721	21.45	123.3	76.7	10.88	13.56	High	High	High	High	High	High
FALSE	High	Master Protein	Q6F8M5	Transcription elongation factor GreA OS=Acinetobacter baylyi (strain ATCC 33305 / BD413 / ADP1) OX=62977 GN=greA PE=3 SV=1	0	70.523	49	9	36	9	1	158	17.8	4.86	102.95	9	0	1.431	0.545414	49.29	81.9	118.1	7.66	13.98	High	High	High	High	High	High
FALSE	High	Master Protein	Q6F7Q9	Putative cystathionine beta-lyase, PLP-dependent (Beta-cystathionase) (MetC) OS=Acinetobacter baylyi (strain ATCC 33305 / BD413 / ADP1) OX=62977 GN=ACIAD3222 PE=3 SV=1	0	70.504	34	11	41	11	1	397	44.5	6.3	110.55	11	0	1.26	0.895621	46.2	98.9	101.1	16.59	18.99	High	High	High	High	High	High
FALSE	High	Master Protein	Q6F9E1	Uncharacterized protein OS=Acinetobacter baylyi (strain ATCC 33305 / BD413 / ADP1) OX=62977 GN=ACIAD2558 PE=4 SV=1	0	70.298	41	14	52	14	1	403	45.8	8.95	128.03	14	0	1.217	0.920018	31.16	93.9	106.1	13.71	4.62	High	High	High	High	High	High
FALSE	High	Master Protein	Q6F897	30S ribosomal protein S9 OS=Acinetobacter baylyi (strain ATCC 33305 / BD413 / ADP1) OX=62977 GN=rpsI PE=3 SV=1	0	69.93	76	15	201	15	1	128	14.3	11.27	510.37	15	0	0.31	2.53109e-08	13.41	100.5	99.5	16.35	7.77	High	High	High	High	High	High
FALSE	High	Master Protein	Q6FCX5	Putative oxidoreductase OS=Acinetobacter baylyi (strain ATCC 33305 / BD413 / ADP1) OX=62977 GN=ACIAD1207 PE=4 SV=1	0	69.79	33	8	53	8	1	353	39.2	8.03	191.94	8	0	1.083	0.982097	51.06	100.5	99.5	15.2	28.74	High	High	High	High	High	High
FALSE	High	Master Protein	Q6F9L6	Uncharacterized protein OS=Acinetobacter baylyi (strain ATCC 33305 / BD413 / ADP1) OX=62977 GN=ACIAD2480 PE=4 SV=1	0	69.763	23	8	40	8	1	401	45.5	5.83	127.64	8	0	1.392	0.707332	53.03	91	109	18.97	14.7	High	High	High	High	High	High
FALSE	High	Master Protein	Q6F8I7	Peptidyl-tRNA hydrolase OS=Acinetobacter baylyi (strain ATCC 33305 / BD413 / ADP1) OX=62977 GN=pth PE=3 SV=1	0	69.681	61	12	52	12	1	193	21.2	9.44	97.57	12	0	0.636	0.170198	50.24	114.3	85.7	18.24	15.75	High	High	High	High	High	High
FALSE	High	Master Protein	Q6F804	Small ribosomal subunit biogenesis GTPase RsgA OS=Acinetobacter baylyi (strain ATCC 33305 / BD413 / ADP1) OX=62977 GN=rsgA PE=3 SV=1	0	69.677	41	13	51	13	1	352	39.5	6.61	128.39	13	0	1.165	0.932109	51.89	96.2	103.8	11.33	18.78	High	High	High	High	High	High
FALSE	High	Master Protein	Q6F920	Uncharacterized protein OS=Acinetobacter baylyi (strain ATCC 33305 / BD413 / ADP1) OX=62977 GN=ACIAD2691 PE=4 SV=1	0	69.621	70	10	59	10	1	169	19.4	4.98	180.88	10	0	0.475	0.000977477	15.88	146	54	21.09	31.04	High	High	High	High	High	High
FALSE	High	Master Protein	Q6FC66	Putative lipopolysaccharide transport protein B (ABC superfamily, atp_bind) (LptB) OS=Acinetobacter baylyi (strain ATCC 33305 / BD413 / ADP1) OX=62977 GN=ACIAD1486 PE=4 SV=1	0	69.463	34	9	50	9	1	249	27.9	6.55	146.84	9	0	0.665	0.255343	28.59	103.3	96.7	4.12	10.1	High	High	High	High	High	High
FALSE	High	Master Protein	Q6FCG4	3-hydroxyacyl-[acyl-carrier-protein] dehydratase FabZ OS=Acinetobacter baylyi (strain ATCC 33305 / BD413 / ADP1) OX=62977 GN=fabZ PE=3 SV=2	0	69.447	51	12	73	12	1	148	16.6	7.43	204.99	12	0	0.75	0.514552	54.33	108.3	91.7	6.77	26.82	High	High	High	High	High	High
FALSE	High	Master Protein	Q6F8T9	Uncharacterized protein OS=Acinetobacter baylyi (strain ATCC 33305 / BD413 / ADP1) OX=62977 GN=ACIAD2783 PE=4 SV=1	0	69.26	31	13	56	13	1	457	54.2	4.82	145.84	13	0	0.881	0.839284	52.47	112.3	87.7	13.91	16.33	High	High	High	High	High	High
FALSE	High	Master Protein	Q9AM62	Putative membrane protein (ComN) OS=Acinetobacter baylyi (strain ATCC 33305 / BD413 / ADP1) OX=62977 GN=comN PE=4 SV=1	0	69.128	56	13	43	13	1	212	23.7	9.14	125.22	13	0	1.319	0.776	58.1	96	104	6.39	14.61	High	High	High	High	High	High
FALSE	High	Master Protein	Q6F7F3	Uncharacterized protein OS=Acinetobacter baylyi (strain ATCC 33305 / BD413 / ADP1) OX=62977 GN=ACIAD3343 PE=4 SV=1	0	69.027	38	8	46	8	1	340	38.7	5.91	148.63	8	0	0.868	0.83893	29.52	106.1	93.9	17.97	24.96	High	High	High	High	High	High
FALSE	High	Master Protein	Q6F9W1	tRNA dimethylallyltransferase OS=Acinetobacter baylyi (strain ATCC 33305 / BD413 / ADP1) OX=62977 GN=miaA PE=3 SV=1	0	68.962	42	15	58	15	1	314	36.1	7.64	118.19	15	0	0.751	0.50091	50.28	103.1	96.9	5.36	13.73	High	High	High	High	High	High
FALSE	High	Master Protein	Q6FDU1	Uncharacterized protein OS=Acinetobacter baylyi (strain ATCC 33305 / BD413 / ADP1) OX=62977 GN=ACIAD0868 PE=4 SV=1	0	68.854	52	9	56	9	1	186	21	4.67	155.94	9	0	0.836	0.738661	50.07	104.3	95.7	4.72	23.19	High	High	High	High	High	High
FALSE	High	Master Protein	Q6FCV4	Putative transcriptional regulator (LysR family) OS=Acinetobacter baylyi (strain ATCC 33305 / BD413 / ADP1) OX=62977 GN=ACIAD1230 PE=3 SV=1	0	68.821	48	14	68	14	1	309	34.7	6.84	149.55	14	0	0.996	0.964129	40.42	102.3	97.7	4.18	11.22	High	High	High	High	High	High
FALSE	High	Master Protein	Q6FBS0	tRNA/tmRNA (uracil-C(5))-methyltransferase OS=Acinetobacter baylyi (strain ATCC 33305 / BD413 / ADP1) OX=62977 GN=trmA PE=3 SV=1	0	68.658	30	10	45	9	1	361	42.1	5.49	133.17	10	1	0.919	0.920018	42.38	105	95	8.52	7.64	High	High	High	High	High	High
FALSE	High	Master Protein	Q6FAS3	Putative transcriptional regulator OS=Acinetobacter baylyi (strain ATCC 33305 / BD413 / ADP1) OX=62977 GN=ACIAD2017 PE=4 SV=1	0	68.613	34	15	51	15	1	393	43.9	6.95	85.49	15	0	1.265	0.893012	33.4	101	99	8.15	26.75	High	High	High	High	High	High
FALSE	High	Master Protein	Q6F6M9	N5-carboxyaminoimidazole ribonucleotide mutase OS=Acinetobacter baylyi (strain ATCC 33305 / BD413 / ADP1) OX=62977 GN=purE PE=3 SV=1	0	68.507	50	8	52	8	1	171	17.5	6.29	137.41	8	0	1.248	0.809798	53.08	88.1	111.9	10.39	5.12	High	High	High	High	High	High
FALSE	High	Master Protein	Q6FEK0	Uncharacterized protein OS=Acinetobacter baylyi (strain ATCC 33305 / BD413 / ADP1) OX=62977 GN=ACIAD0584 PE=4 SV=1	0	68.355	60	12	57	12	1	144	15.1	9.33	127.67	12	0	1.215	0.811539	56.99	90.8	109.2	3.11	7.04	High	High	High	High	High	High
FALSE	High	Master Protein	Q6F886	Uncharacterized protein OS=Acinetobacter baylyi (strain ATCC 33305 / BD413 / ADP1) OX=62977 GN=ACIAD3025 PE=4 SV=1	0	68.059	43	9	53	9	1	273	32	8.95	116.49	9	0	1.154	0.934671	49.37	95.8	104.2	7.88	3.36	High	High	High	High	High	High
FALSE	High	Master Protein	Q6F7A5	1-(5-phosphoribosyl)-5-[(5-phosphoribosylamino)methylideneamino] imidazole-4-carboxamide isomerase OS=Acinetobacter baylyi (strain ATCC 33305 / BD413 / ADP1) OX=62977 GN=hisA PE=3 SV=1	0	68.056	52	9	63	9	1	243	25.9	5.2	172.99	9	0	0.698	0.323597	18.64	115.6	84.4	6.25	4.4	High	High	High	High	High	High
FALSE	High	Master Protein	Q6FEN7	Gluconokinase OS=Acinetobacter baylyi (strain ATCC 33305 / BD413 / ADP1) OX=62977 GN=gntK PE=3 SV=1	0	67.901	62	12	47	12	1	170	18.9	5.6	136.77	12	0	1.135	0.951446	57.96	80.7	119.3	7.45	12.61	High	High	High	High	High	High
FALSE	High	Master Protein	Q6FBF1	META domain-containing protein OS=Acinetobacter baylyi (strain ATCC 33305 / BD413 / ADP1) OX=62977 GN=ACIAD1772 PE=4 SV=1	0	67.71	65	10	52	10	1	149	16.2	8.85	135.42	10	0	0.997	0.997162	66	84.5	115.5	11.79	10.88	High	High	High	High	High	High
FALSE	High	Master Protein	Q6FD05	UDP-N-acetyl glucosamine-2-epimerase OS=Acinetobacter baylyi (strain ATCC 33305 / BD413 / ADP1) OX=62977 GN=wecB PE=3 SV=1	0	67.676	32	9	51	9	1	377	42.3	6.4	130.07	9	0	1.046	0.999526	38.37	96.2	103.8	12.59	8.87	High	High	High	High	High	High
FALSE	High	Master Protein	Q6F7L9	Glycine--tRNA ligase alpha subunit OS=Acinetobacter baylyi (strain ATCC 33305 / BD413 / ADP1) OX=62977 GN=glyQ PE=3 SV=1	0	67.537	27	9	63	9	1	325	37.1	5.07	161.85	9	0	1.375	0.510175	44.44	91.4	108.6	18.35	18.35	High	High	High	High	High	High
FALSE	High	Master Protein	Q6F881	Pyrroline-5-carboxylate reductase OS=Acinetobacter baylyi (strain ATCC 33305 / BD413 / ADP1) OX=62977 GN=proC PE=3 SV=1	0	67.437	31	6	45	6	1	278	29.2	5.26	171.14	6	0	1.229	0.896227	46.4	90.7	109.3	14.97	16.11	High	High	High	High	High	High
FALSE	High	Master Protein	Q6FEI5	Putative polysaccharide deacetylase OS=Acinetobacter baylyi (strain ATCC 33305 / BD413 / ADP1) OX=62977 GN=ACIAD0600 PE=4 SV=1	0	67.282	28	7	31	7	1	251	28.8	8.34	101.81	7	0	1.152	0.934971	42.66	104.7	95.3	7.34	16.2	High	High	High	High	High	High
FALSE	High	Master Protein	Q6FDG8	Putative acetolactate synthase (IlvB-like) OS=Acinetobacter baylyi (strain ATCC 33305 / BD413 / ADP1) OX=62977 GN=ACIAD0999 PE=3 SV=1	0	67.263	25	13	45	13	1	546	58.6	6.38	98.73	13	0	1.249	0.901126	50.08	85.1	114.9	29.47	14.19	High	High	High	High	High	High
FALSE	High	Master Protein	Q6FDQ3	Outer membrane protein assembly factor BamE OS=Acinetobacter baylyi (strain ATCC 33305 / BD413 / ADP1) OX=62977 GN=smpA PE=3 SV=1	0	67.124	71	9	56	9	1	132	14.3	9.17	147.02	9	0	0.726	0.426948	26.38	125.7	74.3	10.15	14.43	High	High	High	High	High	High
FALSE	High	Master Protein	Q6FE06	YcxB domain-containing protein OS=Acinetobacter baylyi (strain ATCC 33305 / BD413 / ADP1) OX=62977 GN=ACIAD0800 PE=4 SV=1	0	67.012	42	11	90	11	1	186	21.5	9.66	224.35	11	0	1.314	0.623775	37.64	71.4	128.6	14.88	18.81	High	High	High	High	High	High
FALSE	High	Master Protein	Q9EYM2	Lipoprotein-releasing system ATP-binding protein LolD OS=Acinetobacter baylyi (strain ATCC 33305 / BD413 / ADP1) OX=62977 GN=lolD PE=3 SV=1	0	66.986	44	8	55	8	1	228	25.3	6.54	156.35	8	0	1.177	0.922127	54.45	91.5	108.5	10.47	10.43	High	High	High	High	High	High
FALSE	High	Master Protein	Q6F8H2	Uncharacterized protein OS=Acinetobacter baylyi (strain ATCC 33305 / BD413 / ADP1) OX=62977 GN=ACIAD2928 PE=4 SV=1	0	66.96	52	10	56	10	1	177	19.7	9.39	150.03	10	0	0.881	0.880482	73.89	99.8	100.2	9.41	8.95	High	High	High	High	High	High
FALSE	High	Master Protein	Q6FCE3	Iron-sulfur cluster assembly scaffold protein IscU OS=Acinetobacter baylyi (strain ATCC 33305 / BD413 / ADP1) OX=62977 GN=iscU PE=3 SV=1	0	66.885	74	9	42	9	1	128	13.8	5.96	123.96	9	0	0.576	0.078053	30.28	142.5	57.5	12.79	52.52	High	High	High	High	High	High
FALSE	High	Master Protein	Q6FCM8	RNA polymerase sigma factor RpoH OS=Acinetobacter baylyi (strain ATCC 33305 / BD413 / ADP1) OX=62977 GN=rpoH PE=3 SV=1	0	66.646	51	10	40	10	1	289	32.8	5.36	101.54	10	0	0.916	0.90808	32.84	118.1	81.9	11.99	20.15	High	High	High	High	High	High
FALSE	High	Master Protein	Q6Q281	FilF OS=Acinetobacter baylyi (strain ATCC 33305 / BD413 / ADP1) OX=62977 GN=filF PE=4 SV=1	0	66.433	27	13	47	13	1	635	68.3	5.49	143.11	13	0	1.301	0.811539	30.4	98.8	101.2	15.88	11.57	High	High	High	High	High	High
FALSE	High	Master Protein	Q6FAX2	Uncharacterized protein OS=Acinetobacter baylyi (strain ATCC 33305 / BD413 / ADP1) OX=62977 GN=ACIAD1965 PE=4 SV=1	0	66.339	20	11	54	11	1	602	67.6	4.92	99.43	11	0	1.128	0.964129	42.34	90	110	34.29	10.29	High	High	High	High	High	High
FALSE	High	Master Protein	Q6FDE6	Diacetyl reductase OS=Acinetobacter baylyi (strain ATCC 33305 / BD413 / ADP1) OX=62977 GN=budC PE=3 SV=1	0	66.268	29	7	45	7	1	271	29.1	6.07	149.26	7	0	0.996	0.964129	24.91	100.6	99.4	11.19	12.26	High	High	High	High	High	High
FALSE	High	Master Protein	Q6F739	Uncharacterized protein OS=Acinetobacter baylyi (strain ATCC 33305 / BD413 / ADP1) OX=62977 GN=ACIAD3477 PE=4 SV=1	0	66.18	25	6	47	6	1	327	36.5	6.38	163.4	6	0	0.865	0.816058	81.46	94.6	105.4	24.23	25.95	High	High	High	High	High	High
FALSE	High	Master Protein	Q6FA14	Putative 3-hydroxyisobutyrate dehydrogenase OS=Acinetobacter baylyi (strain ATCC 33305 / BD413 / ADP1) OX=62977 GN=ACIAD2316 PE=4 SV=1	0	66.082	33	9	60	9	1	290	31	5.59	185.9	9	0	1.214	0.880482	57.57	97.8	102.2	18.47	8.97	High	High	High	High	High	High
FALSE	High	Master Protein	Q6FFC2	UDP-N-acetylmuramoylalanine--D-glutamate ligase OS=Acinetobacter baylyi (strain ATCC 33305 / BD413 / ADP1) OX=62977 GN=murD PE=3 SV=2	0	65.565	28	11	62	11	1	448	48.4	5.69	147.28	11	0	1.101	0.951446	27.35	101.3	98.7	8.3	4.95	High	High	High	High	High	High
FALSE	High	Master Protein	Q6F9M1	Uroporphyrinogen decarboxylase OS=Acinetobacter baylyi (strain ATCC 33305 / BD413 / ADP1) OX=62977 GN=hemE PE=3 SV=1	0	65.532	30	10	48	10	1	358	39.5	6.11	136.84	10	0	0.782	0.600467	38.29	127	73	4.16	41.69	High	High	High	High	High	High
FALSE	High	Master Protein	Q6F8L7	Uncharacterized protein OS=Acinetobacter baylyi (strain ATCC 33305 / BD413 / ADP1) OX=62977 GN=ACIAD2870 PE=4 SV=1	0	65.19	22	9	33	9	1	304	32.5	6.73	98.5	9	0	0.931	0.922127	81.72	116.1	83.9	26.56	5.35	High	High	High	High	High	High
FALSE	High	Master Protein	Q6F844	GacS-like sensor kinase protein OS=Acinetobacter baylyi (strain ATCC 33305 / BD413 / ADP1) OX=62977 GN=barA PE=4 SV=1	0	64.83	16	14	36	14	1	932	106.9	6.05	81.79	14	0	1.151	0.956891	36.26	109.7	90.3	19.77	23.95	High	High	High	High	High	High
FALSE	High	Master Protein	Q6F7B5	Two-component response regulator OS=Acinetobacter baylyi (strain ATCC 33305 / BD413 / ADP1) OX=62977 GN=ompR PE=4 SV=1	0	64.785	45	13	73	13	1	254	28.8	6.27	169.78	13	0	0.997	0.997162	96.79	94.5	105.5	6.88	15.22	High	High	High	High	High	High
FALSE	High	Master Protein	Q6FE14	Succinyl-diaminopimelate desuccinylase OS=Acinetobacter baylyi (strain ATCC 33305 / BD413 / ADP1) OX=62977 GN=dapE PE=3 SV=1	0	64.655	32	11	52	11	1	377	41.2	5.71	130.86	11	0	1.219	0.802477	61.1	109.7	90.3	27.73	23.24	High	High	High	High	High	High
FALSE	High	Master Protein	Q6FED6	Putative lipoprotein OS=Acinetobacter baylyi (strain ATCC 33305 / BD413 / ADP1) OX=62977 GN=ACIAD0653 PE=4 SV=1	0	64.553	57	8	51	8	1	159	17.8	9.44	173.31	8	0	1.281	0.775766	49.08	84	116	10.84	16.24	High	High	High	High	High	High
FALSE	High	Master Protein	Q6F8B7	Putative 3-hydroxybutyryl-CoA epimerase OS=Acinetobacter baylyi (strain ATCC 33305 / BD413 / ADP1) OX=62977 GN=ACIAD2989 PE=3 SV=1	0	64.508	15	11	55	10	1	711	77.3	6.81	147.14	11	1	0.973	0.945564	48.05	123.1	76.9	16.01	6.82	High	High	High	High	High	High
FALSE	High	Master Protein	Q6FDE7	Putative (R,R)-butanediol dehydrogenase OS=Acinetobacter baylyi (strain ATCC 33305 / BD413 / ADP1) OX=62977 GN=ACIAD1021 PE=3 SV=1	0	64.275	33	8	35	8	1	371	40	6.3	131.96	8	0	0.947	0.927662	61.03	97.7	102.3	16.7	21.85	High	High	High	High	High	High
FALSE	High	Master Protein	Q6FFH7	LysM domain-containing protein OS=Acinetobacter baylyi (strain ATCC 33305 / BD413 / ADP1) OX=62977 GN=ACIAD0210 PE=4 SV=1	0	64.05	33	13	65	13	1	387	43	8.7	115.44	13	0	0.942	0.922431	44.98	115.2	84.8	11.49	22.61	High	High	High	High	High	High
FALSE	High	Master Protein	Q6F7Q3	Uncharacterized protein OS=Acinetobacter baylyi (strain ATCC 33305 / BD413 / ADP1) OX=62977 GN=ACIAD3229 PE=4 SV=1	0	63.872	36	10	48	10	1	316	36.6	8.56	100.5	10	0	1.036	0.997162	32.46	82.5	117.5	6.51	26.31	High	High	High	High	High	High
FALSE	High	Master Protein	Q6F8P5	10 kDa chaperonin OS=Acinetobacter baylyi (strain ATCC 33305 / BD413 / ADP1) OX=62977 GN=groS PE=3 SV=1	0	63.838	70	5	162	5	1	96	10.2	5.17	612.06	5	0	0.787	0.63933	30.26	110.4	89.6	10.36	17.37	High	High	High	High	High	High
FALSE	High	Master Protein	Q6FF28	Uncharacterized protein OS=Acinetobacter baylyi (strain ATCC 33305 / BD413 / ADP1) OX=62977 GN=ACIAD0383 PE=4 SV=1	0	63.761	59	11	49	11	1	221	25.3	5.43	130.19	11	0	1.349	0.679926	29.73	99.7	100.3	1.66	4.9	High	High	High	High	High	High
FALSE	High	Master Protein	Q6F9F6	Flavin-dependent trigonelline monooxygenase, oxygenase component OS=Acinetobacter baylyi (strain ATCC 33305 / BD413 / ADP1) OX=62977 GN=tgnB PE=1 SV=1	0	63.695	42	12	45	12	1	360	41.1	5.45	104.3	12	0	0.874	0.866572	36.79	115.2	84.8	19.16	11.5	High	High	High	High	High	High
FALSE	High	Master Protein	Q6F862	Small heat-shock protein OS=Acinetobacter baylyi (strain ATCC 33305 / BD413 / ADP1) OX=62977 GN=ibp PE=3 SV=1	0	63.484	50	9	35	9	1	164	18.9	5.12	109.27	9	0	0.713	0.380437	28.57	115.9	84.1	15.84	22.66	High	High	High	High	High	High
FALSE	High	Master Protein	Q6FFM1	SPOR domain-containing protein OS=Acinetobacter baylyi (strain ATCC 33305 / BD413 / ADP1) OX=62977 GN=ACIAD0163 PE=4 SV=1	0	63.401	44	8	40	8	1	200	22.1	8.1	130.63	8	0	1.845	0.114002	41.81	65.9	134.1	6.52	26.72	High	High	High	High	High	High
FALSE	High	Master Protein	Q6FCM3	Putative nitroreductase OS=Acinetobacter baylyi (strain ATCC 33305 / BD413 / ADP1) OX=62977 GN=ACIAD1316 PE=4 SV=1	0	63.345	63	9	47	9	1	194	21.5	6.96	123.39	9	0	0.782	0.609601	24.1	117.5	82.5	8.22	5.74	High	High	High	High	High	High
FALSE	High	Master Protein	Q6F9A3	7-cyano-7-deazaguanine synthase OS=Acinetobacter baylyi (strain ATCC 33305 / BD413 / ADP1) OX=62977 GN=queC PE=3 SV=1	0	63.338	29	5	43	5	1	229	24.7	5.59	144.08	5	0	0.615	0.108709	23.99	143.1	56.9	33.01	9.03	High	High	High	High	High	High
FALSE	High	Master Protein	Q9EYM3	Putative integral membrane protein OS=Acinetobacter baylyi (strain ATCC 33305 / BD413 / ADP1) OX=62977 GN=lolC PE=4 SV=1	0	63.315	20	12	43	12	1	411	44.5	9.32	94.73	12	0	1.147	0.934671	43.3	87.2	112.8	7.87	3.44	High	High	High	High	High	High
FALSE	High	Master Protein	Q6FC94	Zinc-type alcohol dehydrogenase-like protein OS=Acinetobacter baylyi (strain ATCC 33305 / BD413 / ADP1) OX=62977 GN=ACIAD1454 PE=3 SV=1	0	63.233	42	13	58	13	1	337	36.7	5.5	139.87	13	0	1.147	0.927662	46.87	100.5	99.5	16.97	21.52	High	High	High	High	High	High
FALSE	High	Master Protein	Q6F8X2	Putative peroxidase/hydrolase OS=Acinetobacter baylyi (strain ATCC 33305 / BD413 / ADP1) OX=62977 GN=ACIAD2748 PE=4 SV=1	0	63.128	42	8	30	8	1	289	32.3	5.4	93.08	8	0	1.397	0.677519	65.86	121.1	78.9	21.24	25.68	High	High	High	High	High	High
FALSE	High	Master Protein	Q6FEV4	Translation initiation factor IF-1 OS=Acinetobacter baylyi (strain ATCC 33305 / BD413 / ADP1) OX=62977 GN=infA PE=3 SV=1	0	62.801	47	4	47	4	1	73	8.5	9.19	157.12	4	0	1.087	0.945953	93.35	88.7	111.3	7.86	13.85	High	High	High	High	High	High
FALSE	High	Master Protein	Q6FEM6	Dual-specificity RNA methyltransferase RlmN OS=Acinetobacter baylyi (strain ATCC 33305 / BD413 / ADP1) OX=62977 GN=rlmN PE=3 SV=1	0	62.466	28	12	47	12	1	414	46.1	8.46	130.97	12	0	1.185	0.922431	51.18	90.7	109.3	7.24	11.5	High	High	High	High	High	High
FALSE	High	Master Protein	Q6FEG2	Uncharacterized protein OS=Acinetobacter baylyi (strain ATCC 33305 / BD413 / ADP1) OX=62977 GN=ACIAD0625 PE=4 SV=1	0	62.411	74	9	68	9	1	105	11.7	8.21	159.36	9	0	0.751	0.540342	54.9	110.9	89.1	11.08	13.69	High	High	High	High	High	High
FALSE	High	Master Protein	Q6FEA8	Ribulose-phosphate 3-epimerase OS=Acinetobacter baylyi (strain ATCC 33305 / BD413 / ADP1) OX=62977 GN=rpe PE=3 SV=1	0	62.365	46	11	47	11	1	228	24.6	5.31	141.65	11	0	1.143	0.932109	61.47	92.9	107.1	13.58	3.12	High	High	High	High	High	High
FALSE	High	Master Protein	Q6FCN1	Thiazole synthase OS=Acinetobacter baylyi (strain ATCC 33305 / BD413 / ADP1) OX=62977 GN=thiG PE=3 SV=1	0	62.349	43	10	60	10	1	261	27.8	5.31	171.43	10	0	0.971	0.947306	41.02	101.2	98.8	8.96	7.77	High	High	High	High	High	High
FALSE	High	Master Protein	Q6FEH8	Uncharacterized protein OS=Acinetobacter baylyi (strain ATCC 33305 / BD413 / ADP1) OX=62977 GN=ACIAD0607 PE=4 SV=1	0	62.348	26	9	53	9	1	252	28.9	7.12	129.4	9	0	0.873	0.83646	46.67	109.3	90.7	16.16	8.73	High	High	High	High	High	High
FALSE	High	Master Protein	Q6F9M6	Xanthine dehydrogenase, small subunit OS=Acinetobacter baylyi (strain ATCC 33305 / BD413 / ADP1) OX=62977 GN=xdhA PE=4 SV=1	0	62.25	27	14	46	14	1	498	54.9	5.64	97.6	14	0	1.205	0.901126	42.62	99.8	100.2	10.63	7.42	High	High	High	High	High	High
FALSE	High	Master Protein	Q6F998	Putative enoyl-CoA hydratase/isomerase OS=Acinetobacter baylyi (strain ATCC 33305 / BD413 / ADP1) OX=62977 GN=ACIAD2607 PE=4 SV=1	0	62.146	33	10	39	10	1	266	29.3	6.14	94.8	10	0	0.859	0.809798	42.93	97	103	16.1	2.43	High	High	High	High	High	High
FALSE	High	Master Protein	Q6FAK4	Putative 3-oxoacyl-[acyl-carrier-protein] synthase III OS=Acinetobacter baylyi (strain ATCC 33305 / BD413 / ADP1) OX=62977 GN=ACIAD2101 PE=4 SV=1	0	62.107	25	11	72	11	1	373	41.3	5.33	161.42	11	0	0.903	0.922127	90.15	106.8	93.2	9.19	34.64	High	High	High	High	High	High
FALSE	High	Master Protein	Q6FEB8	Putative MutT/nudix family protein OS=Acinetobacter baylyi (strain ATCC 33305 / BD413 / ADP1) OX=62977 GN=ACIAD0673 PE=4 SV=1	0	61.978	55	10	37	10	1	186	21.6	5.73	87.3	10	0	1.16	0.941012	39.48	100.7	99.3	13.38	16.96	High	High	High	High	High	High
FALSE	High	Master Protein	Q6FD35	Putative oligopeptide transport protein (ABC superfamily, atp_bind) OS=Acinetobacter baylyi (strain ATCC 33305 / BD413 / ADP1) OX=62977 GN=ACIAD1142 PE=4 SV=1	0	61.568	27	13	55	13	1	531	60	9.14	105.92	13	0	1.061	0.999526	42.93	83.3	116.7	17.18	15.68	High	High	High	High	High	High
FALSE	High	Master Protein	Q6F9W2	RNA-binding protein Hfq OS=Acinetobacter baylyi (strain ATCC 33305 / BD413 / ADP1) OX=62977 GN=hfq PE=3 SV=1	0	61.493	43	7	56	7	1	174	17.1	7.42	162.45	7	0	0.779	0.611137	46.79	89.5	110.5	25.53	14.41	High	High	High	High	High	High
FALSE	High	Master Protein	Q6F8N0	Putative RNA-binding protein OS=Acinetobacter baylyi (strain ATCC 33305 / BD413 / ADP1) OX=62977 GN=ACIAD2855 PE=4 SV=1	0	61.491	79	9	51	9	1	108	11.9	9.63	125.39	9	0	0.993	0.996783	43.23	94.4	105.6	21.2	8.63	High	High	High	High	High	High
FALSE	High	Master Protein	Q6F9F2	Putative transcriptional regulator (GntR family) OS=Acinetobacter baylyi (strain ATCC 33305 / BD413 / ADP1) OX=62977 GN=ACIAD2547 PE=4 SV=1	0	61.449	50	11	42	11	1	230	26.1	6.3	97.31	11	0	1.161	0.932109	47.92	119.5	80.5	14.02	19.2	High	High	High	High	High	High
FALSE	High	Master Protein	Q6FDE5	Putative acyl-CoA thioester hydrolase OS=Acinetobacter baylyi (strain ATCC 33305 / BD413 / ADP1) OX=62977 GN=ACIAD1023 PE=4 SV=1	0	61.388	40	11	47	11	1	173	19.3	7.3	133.39	11	0	0.746	0.49339	40.7	108.2	91.8	1.99	30.03	High	High	High	High	High	High
FALSE	High	Master Protein	Q7X0E2	Hydroxybenzaldehyde dehydrogenase OS=Acinetobacter baylyi (strain ATCC 33305 / BD413 / ADP1) OX=62977 GN=hcaB PE=3 SV=1	0	61.329	33	12	29	12	1	483	51.9	5.82	68.84	12	0	1.034	0.989036	32.52	128.5	71.5	27.98	23.34	High	High	High	High	High	High
FALSE	High	Master Protein	Q6F9L5	Uncharacterized protein OS=Acinetobacter baylyi (strain ATCC 33305 / BD413 / ADP1) OX=62977 GN=ACIAD2481 PE=4 SV=1	0	61.317	18	5	26	5	1	294	33.5	9.07	87.92	5	0	1.191	0.929669	55.46	94	106	4.74	20.16	High	High	High	High	High	High
FALSE	High	Master Protein	Q6FDR3	PlsC domain-containing protein OS=Acinetobacter baylyi (strain ATCC 33305 / BD413 / ADP1) OX=62977 GN=ACIAD0897 PE=4 SV=1	0	61.228	30	8	37	8	1	308	35.3	8.57	101.6	8	0	1.116	0.964129	56.44	92.2	107.8	13.68	14.29	High	High	High	High	High	High
FALSE	High	Master Protein	Q6FD49	2-octaprenyl-3-methyl-6-methoxy-1,4-benzoquinol hydroxylase OS=Acinetobacter baylyi (strain ATCC 33305 / BD413 / ADP1) OX=62977 GN=ubiF PE=4 SV=1	0	61.1	28	11	45	11	1	410	45.2	6.37	98.99	11	0	0.685	0.297035	30.89	115.6	84.4	3.29	8.28	High	High	High	High	High	High
FALSE	High	Master Protein	Q6FBF9	Putative ferric siderophore receptor protein OS=Acinetobacter baylyi (strain ATCC 33305 / BD413 / ADP1) OX=62977 GN=ACIAD1764 PE=3 SV=1	0	61.073	20	11	36	11	1	724	80.9	5.87	100.92	11	0	0.95	0.928375	43.16	136.1	63.9	62.57	34.18	High	High	High	High	High	High
FALSE	High	Master Protein	Q6FED2	Putative sigma(54) modulation protein RpoX OS=Acinetobacter baylyi (strain ATCC 33305 / BD413 / ADP1) OX=62977 GN=ACIAD0658 PE=4 SV=1	0	61.047	49	6	44	6	1	117	13.5	9.83	122.7	6	0	1.783	0.14088	74.06	86.3	113.7	13.29	22.19	High	High	High	High	High	High
FALSE	High	Master Protein	Q6FA60	Uncharacterized protein OS=Acinetobacter baylyi (strain ATCC 33305 / BD413 / ADP1) OX=62977 GN=ACIAD2262 PE=4 SV=1	0	61.032	48	11	43	11	1	217	24.4	6.24	104.87	11	0	1.363	0.763068	32.29	90.9	109.1	29.42	20.19	High	High	High	High	High	High
FALSE	High	Master Protein	Q6FD03	Uncharacterized protein OS=Acinetobacter baylyi (strain ATCC 33305 / BD413 / ADP1) OX=62977 GN=ACIAD1177 PE=4 SV=1	0	60.996	17	10	48	10	1	617	68.9	7.18	132.72	10	0	1.305	0.731287	63.48	156.5	43.5	27.39	4.62	High	High	High	High	High	High
FALSE	High	Master Protein	Q6FAM3	Uncharacterized protein OS=Acinetobacter baylyi (strain ATCC 33305 / BD413 / ADP1) OX=62977 GN=ACIAD2081 PE=4 SV=1	0	60.963	38	7	39	7	1	136	15.2	9.91	133.41	7	0	1.139	0.953186	55.19	93.6	106.4	41.26	21.32	High	High	High	High	High	High
FALSE	High	Master Protein	Q6FDY0	Cell shape-determining protein MreC OS=Acinetobacter baylyi (strain ATCC 33305 / BD413 / ADP1) OX=62977 GN=mreC PE=3 SV=1	0	60.832	51	11	25	11	1	285	31.7	8.88	70.37	11	0	1.091	0.995362	37.4	93.3	106.7	5.53	8.49	High	High	High	High	High	High
FALSE	High	Master Protein	Q6F7K5	Uncharacterized protein OS=Acinetobacter baylyi (strain ATCC 33305 / BD413 / ADP1) OX=62977 GN=ACIAD3284 PE=4 SV=1	0	60.809	41	8	66	8	1	184	21	6.4	195.72	8	0	1.117	0.932109	42.87	97.7	102.3	12.25	13.72	High	High	High	High	High	High
FALSE	High	Master Protein	Q6F6R9	Putative alcohol dehydrogenase OS=Acinetobacter baylyi (strain ATCC 33305 / BD413 / ADP1) OX=62977 GN=ACIAD3612 PE=3 SV=1	0	60.736	23	9	51	9	1	340	36.3	6.21	148.36	9	0	1.043	0.999526	59.89	119.7	80.3	13.09	14.07	High	High	High	High	High	High
FALSE	High	Master Protein	Q6F846	DNA_pol_B_exo2 domain-containing protein OS=Acinetobacter baylyi (strain ATCC 33305 / BD413 / ADP1) OX=62977 GN=ACIAD3070 PE=4 SV=1	0	60.293	36	11	38	11	1	278	32.6	6.21	93.47	11	0	1.321	0.828271	65.67	103.3	96.7	13.4	26.03	High	High	High	High	High	High
FALSE	High	Master Protein	Q6FFC4	Putative ferrous iron transport protein B (FeoB) OS=Acinetobacter baylyi (strain ATCC 33305 / BD413 / ADP1) OX=62977 GN=ACIAD0268 PE=4 SV=1	0	60.096	19	11	52	11	1	617	67.4	7.52	120.49	11	0	1.126	0.951446	42.64	100.8	99.2	12.21	2.4	High	High	High	High	High	High
FALSE	High	Master Protein	Q6F997	Putative nitrorecductase OS=Acinetobacter baylyi (strain ATCC 33305 / BD413 / ADP1) OX=62977 GN=ACIAD2608 PE=4 SV=1	0	60.089	40	12	41	12	1	262	29.7	8.98	104.95	12	0	1.15	0.947022	28.07	107.1	92.9	16.46	5.37	High	High	High	High	High	High
FALSE	High	Master Protein	Q6FEC3	Putative pilus assembly protein (FilC) OS=Acinetobacter baylyi (strain ATCC 33305 / BD413 / ADP1) OX=62977 GN=ACIAD0668 PE=4 SV=1	0	60.039	27	8	33	8	1	396	42.6	4.88	115.55	8	0	0.876	0.861472	30.01	100.7	99.3	27.26	32.41	High	High	High	High	High	High
FALSE	High	Master Protein	Q6F9Q0	Uncharacterized protein OS=Acinetobacter baylyi (strain ATCC 33305 / BD413 / ADP1) OX=62977 GN=ACIAD2441 PE=4 SV=1	0	60.005	45	8	52	8	1	96	10.7	9.48	174.11	8	0	0.588	0.0532806	26.34	138.2	61.8	27.79	52.55	High	High	High	High	High	High
FALSE	High	Master Protein	Q6FAX3	Protein kinase domain-containing protein OS=Acinetobacter baylyi (strain ATCC 33305 / BD413 / ADP1) OX=62977 GN=ACIAD1964 PE=4 SV=1	0	59.954	32	16	47	16	1	509	57.8	7.85	91.4	16	0	1.195	0.927662	51.16	74.4	125.6	26.65	36.89	High	High	High	High	High	High
FALSE	High	Master Protein	Q6F6L6	Putative outer membrane protein OS=Acinetobacter baylyi (strain ATCC 33305 / BD413 / ADP1) OX=62977 GN=ACIAD3675 PE=4 SV=1	0	59.92	23	8	33	8	1	437	48.8	6.9	91.86	8	0	0.554	0.0401737	36.78	171.2	28.8	7.79	28	High	High	High	High	High	High
FALSE	High	Master Protein	Q6FCG8	Zinc metalloprotease OS=Acinetobacter baylyi (strain ATCC 33305 / BD413 / ADP1) OX=62977 GN=ACIAD1377 PE=3 SV=1	0	59.813	22	9	42	9	1	451	49.5	8.82	83.45	9	0	1.078	0.999526	28.97	98.8	101.2	6.26	4.32	High	High	High	High	High	High
FALSE	High	Master Protein	Q6FDT9	Malonyl CoA-acyl carrier protein transacylase OS=Acinetobacter baylyi (strain ATCC 33305 / BD413 / ADP1) OX=62977 GN=fabD PE=3 SV=1	0	59.786	34	11	49	11	1	328	34.4	4.94	131.8	11	0	0.581	0.0478358	20.66	132	68	8.27	28.22	High	High	High	High	High	High
FALSE	High	Master Protein	Q6FE35	Nucleoside-specific channel-forming protein OS=Acinetobacter baylyi (strain ATCC 33305 / BD413 / ADP1) OX=62977 GN=tsx PE=4 SV=1	0	59.748	30	9	62	9	1	281	31.5	6.39	138.22	9	0	0.859	0.828271	52.64	113.5	86.5	4.58	20.89	High	High	High	High	High	High
FALSE	High	Master Protein	Q6FFR9	Uncharacterized protein OS=Acinetobacter baylyi (strain ATCC 33305 / BD413 / ADP1) OX=62977 GN=ACIAD0110 PE=4 SV=1	0	59.727	23	10	54	10	1	485	54.1	6.4	145.22	10	0	1.338	0.775766	95.71	94.3	105.7	17.04	52.78	High	High	High	High	High	High
FALSE	High	Master Protein	Q6F7E5	3-dehydroquinate synthase OS=Acinetobacter baylyi (strain ATCC 33305 / BD413 / ADP1) OX=62977 GN=aroB PE=3 SV=1	0	59.707	28	10	48	10	1	362	39.7	6.47	103.35	10	0	1.004	0.964129	39.44	118.9	81.1	8.34	22.37	High	High	High	High	High	High
FALSE	High	Master Protein	Q6FBE2	Putative methylenetetrahydrofolate reductase OS=Acinetobacter baylyi (strain ATCC 33305 / BD413 / ADP1) OX=62977 GN=ACIAD1783 PE=4 SV=1	0	59.62	29	11	28	11	1	468	53.3	8.65	65.07	11	0	1.22	0.922127	45.21	101.3	98.7	23.4	7.64	High	High	High	High	High	High
FALSE	High	Master Protein	Q6FFB6	Phosphomethylpyrimidine synthase OS=Acinetobacter baylyi (strain ATCC 33305 / BD413 / ADP1) OX=62977 GN=thiC PE=3 SV=1	0	59.566	19	10	41	10	1	631	70.7	5.9	82.35	10	0	1.464	0.410043	47.28	85.8	114.2	25.94	8.27	High	High	High	High	High	High
FALSE	High	Master Protein	Q6FCM4	Uncharacterized protein OS=Acinetobacter baylyi (strain ATCC 33305 / BD413 / ADP1) OX=62977 GN=ACIAD1315 PE=4 SV=1	0	59.428	74	7	16	7	1	107	11.3	7.08	54.01	7	0	0.724	0.510175	62.84	151.2	48.8	31.56	50.4	High	High	High	High	High	High
FALSE	High	Master Protein	Q6Q278	AcuC OS=Acinetobacter baylyi (strain ATCC 33305 / BD413 / ADP1) OX=62977 GN=acuC PE=3 SV=1	0	59.345	20	14	33	14	1	850	94.3	6.77	65.89	14	0	0.705	0.414898	25.22	118.4	81.6	8.85	44.08	High	High	High	High	High	Peak Found
FALSE	High	Master Protein	Q6F782	Uncharacterized protein OS=Acinetobacter baylyi (strain ATCC 33305 / BD413 / ADP1) OX=62977 GN=ACIAD3427 PE=4 SV=1	0	59.25	16	12	30	10	1	912	103	5.95	59.45	12	0	2.503	0.00348716	31.3	58.6	141.4	66.25	9.86	High	High	High	High	High	High
FALSE	High	Master Protein	Q6F8G3	Outer-membrane lipoprotein carrier protein OS=Acinetobacter baylyi (strain ATCC 33305 / BD413 / ADP1) OX=62977 GN=lolA PE=3 SV=1	0	59.096	36	8	39	8	1	230	25.1	9.67	94.49	8	0	1.189	0.922127	36.69	81.8	118.2	2.94	19.56	High	High	High	High	High	High
FALSE	High	Master Protein	Q6F8J6	Pseudouridine synthase OS=Acinetobacter baylyi (strain ATCC 33305 / BD413 / ADP1) OX=62977 GN=rluD PE=3 SV=1	0	58.934	34	10	51	10	1	350	39.3	6.35	118.13	10	0	1.148	0.935428	79.61	90.8	109.2	8.63	14.02	High	High	High	High	High	High
FALSE	High	Master Protein	Q6FB34	Molybdate transport protein (ABC superfamily, peri_bind) OS=Acinetobacter baylyi (strain ATCC 33305 / BD413 / ADP1) OX=62977 GN=modA PE=4 SV=1	0	58.851	40	10	34	10	1	253	27.6	9.35	81.57	10	0	0.941	0.932109	27.09	82	118	14.15	42.56	High	High	High	High	High	High
FALSE	High	Master Protein	Q6F7W4	Uncharacterized protein OS=Acinetobacter baylyi (strain ATCC 33305 / BD413 / ADP1) OX=62977 GN=ACIAD3162 PE=4 SV=1	0	58.837	37	10	46	10	1	232	27	5.43	130.26	10	0	1.202	0.920364	65.36	89.8	110.2	46.43	12.36	High	High	High	High	High	High
FALSE	High	Master Protein	Q6F8J3	Glutamyl-tRNA reductase OS=Acinetobacter baylyi (strain ATCC 33305 / BD413 / ADP1) OX=62977 GN=hemA PE=3 SV=1	0	58.586	29	11	40	11	1	431	48.6	6.49	81.28	11	0	1.395	0.711799	62.55	81.9	118.1	10.88	14.14	High	High	High	High	High	High
FALSE	High	Master Protein	Q6FCQ8	Uncharacterized protein OS=Acinetobacter baylyi (strain ATCC 33305 / BD413 / ADP1) OX=62977 GN=ACIAD1277 PE=4 SV=1	0	58.524	38	11	57	11	1	295	32.2	5.19	131.98	11	0	0.807	0.676458	31.34	105.4	94.6	9.57	43.13	High	High	High	High	High	High
FALSE	High	Master Protein	Q6F789	Uncharacterized protein OS=Acinetobacter baylyi (strain ATCC 33305 / BD413 / ADP1) OX=62977 GN=ACIAD3419 PE=4 SV=1	0	58.404	55	12	35	12	1	188	21.4	9.23	99.53	12	0	1.019	0.982097	75.51	85.4	114.6	17.57	32.92	High	High	High	High	High	High
FALSE	High	Master Protein	Q6F814	Putative secretion protein (HlyD family) OS=Acinetobacter baylyi (strain ATCC 33305 / BD413 / ADP1) OX=62977 GN=ACIAD3109 PE=3 SV=1	0	58.387	30	13	40	13	1	450	48.2	9.14	105.78	13	0	1.003	0.96413	49.65	105.8	94.2	6.74	29.27	High	High	High	High	High	High
FALSE	High	Master Protein	Q6F7D9	Putative membrane protein (ComM) OS=Acinetobacter baylyi (strain ATCC 33305 / BD413 / ADP1) OX=62977 GN=ACIAD3360 PE=4 SV=1	0	58.235	33	10	46	10	1	341	37.8	4.74	121.2	10	0	1.19	0.922127	54.07	71.3	128.7	0.58	6.34	High	High	High	High	High	High
FALSE	High	Master Protein	Q6FD72	Uncharacterized protein OS=Acinetobacter baylyi (strain ATCC 33305 / BD413 / ADP1) OX=62977 GN=ACIAD1103 PE=4 SV=1	0	58.003	29	14	64	14	1	438	51.1	8.5	140.28	14	0	1.358	0.689358	35.48	69.8	130.2	12.72	10.97	High	High	High	High	High	High
FALSE	High	Master Protein	Q6FA27	Uncharacterized protein OS=Acinetobacter baylyi (strain ATCC 33305 / BD413 / ADP1) OX=62977 GN=ACIAD2301 PE=4 SV=1	0	57.93	36	5	33	5	1	119	13.7	5.07	111.77	5	0	0.342	1.8049e-06	13.9	114.8	85.2	15.34	4.24	High	High	High	High	High	High
FALSE	High	Master Protein	Q6F7I5	tRNA pseudouridine synthase B OS=Acinetobacter baylyi (strain ATCC 33305 / BD413 / ADP1) OX=62977 GN=truB PE=3 SV=1	0	57.869	34	8	35	8	1	318	35.6	6.37	100.67	8	0	1.794	0.126305	39.37	77.5	122.5	8.17	3.98	High	High	High	High	High	High
FALSE	High	Master Protein	Q6FDC2	Phosphate transporter OS=Acinetobacter baylyi (strain ATCC 33305 / BD413 / ADP1) OX=62977 GN=pit PE=3 SV=1	0	57.782	22	11	45	11	1	542	58.2	7.91	94.13	11	0	1.127	0.947022	59.57	106.8	93.2	34.01	13.27	High	High	High	High	High	High
FALSE	High	Master Protein	Q43961	Lipase chaperone OS=Acinetobacter baylyi (strain ATCC 33305 / BD413 / ADP1) OX=62977 GN=lifO PE=3 SV=2	0	57.463	31	12	51	12	1	343	39	6.27	95.11	12	0	1.052	0.999526	50.27	92.6	107.4	31.78	14.5	High	High	High	High	High	High
FALSE	High	Master Protein	Q6FFB4	Phosphate-specific transport system accessory protein PhoU OS=Acinetobacter baylyi (strain ATCC 33305 / BD413 / ADP1) OX=62977 GN=phoU PE=3 SV=1	0	57.417	30	9	59	9	1	241	27.3	5.49	158.07	9	0	1.411	0.60768	46.15	83.6	116.4	10.72	12.34	High	High	High	High	High	High
FALSE	High	Master Protein	Q6F7E4	Shikimate kinase OS=Acinetobacter baylyi (strain ATCC 33305 / BD413 / ADP1) OX=62977 GN=aroK PE=3 SV=1	0	57.404	56	9	34	9	1	180	20.5	8.44	87.36	9	0	1.641	0.38705	52.47	60.7	139.3	27.89	12.61	High	High	High	High	High	High
FALSE	High	Master Protein	Q6FFD7	Uncharacterized protein OS=Acinetobacter baylyi (strain ATCC 33305 / BD413 / ADP1) OX=62977 GN=ACIAD0254 PE=4 SV=1	0	57.309	28	9	50	9	1	366	41.5	10.01	97.54	9	0	1.189	0.922127	27.17	90.7	109.3	5.11	8.69	High	High	High	High	High	High
FALSE	High	Master Protein	Q59094	Superoxide dismutase [Mn] OS=Acinetobacter baylyi (strain ATCC 33305 / BD413 / ADP1) OX=62977 GN=sodA PE=3 SV=1	0	57.292	42	7	25	7	1	228	25.7	9.32	75.17	7	0	0.878	0.862558	44.85	110.5	89.5	19.36	15.97	High	High	High	High	Peak Found	High
FALSE	High	Master Protein	Q6FCS4	Putative oxidoreductase, aldo/keto reductase family OS=Acinetobacter baylyi (strain ATCC 33305 / BD413 / ADP1) OX=62977 GN=ACIAD1261 PE=4 SV=1	0	57.169	22	8	49	8	1	348	39.2	5.63	141.8	8	0	1.295	0.776	40.65	89.2	110.8	11.76	23.22	High	High	High	High	High	High
FALSE	High	Master Protein	P00500	Anthranilate phosphoribosyltransferase OS=Acinetobacter baylyi (strain ATCC 33305 / BD413 / ADP1) OX=62977 GN=trpD PE=1 SV=1	0	57.106	28	8	34	8	1	349	37.5	6.01	86.15	8	0	0.632	0.148309	11.96	129.3	70.7	17.05	17.35	High	High	High	High	High	High
FALSE	High	Master Protein	Q6F805	Oligoribonuclease OS=Acinetobacter baylyi (strain ATCC 33305 / BD413 / ADP1) OX=62977 GN=orn PE=3 SV=1	0	57.034	50	10	44	10	1	183	21.5	6.54	99.09	10	0	0.755	0.551631	22.14	118.3	81.7	14.45	24.76	High	High	High	High	High	High
FALSE	High	Master Protein	Q6FB46	Putative oxydoreductase related to nitroreductase OS=Acinetobacter baylyi (strain ATCC 33305 / BD413 / ADP1) OX=62977 GN=ACIAD1888 PE=4 SV=1	0	56.757	46	10	58	10	1	200	22.6	5.6	130.42	10	0	0.781	0.603813	38.81	117.8	82.2	3.74	24.7	High	High	High	High	High	High
FALSE	High	Master Protein	Q6F8A4	GTPase HflX OS=Acinetobacter baylyi (strain ATCC 33305 / BD413 / ADP1) OX=62977 GN=hflX PE=3 SV=1	0	56.584	25	10	41	10	1	444	49.5	5.92	90.78	10	0	1.187	0.929245	43.92	92.2	107.8	23.07	17.63	High	High	High	High	High	High
FALSE	High	Master Protein	Q6FBR1	Putative transcriptional regulator (LysR family) OS=Acinetobacter baylyi (strain ATCC 33305 / BD413 / ADP1) OX=62977 GN=ACIAD1656 PE=3 SV=1	0	56.424	35	12	48	12	1	305	34.8	7.66	95.17	12	0	1.287	0.843448	35.64	92.9	107.1	16.15	15.88	High	High	High	High	High	High
FALSE	High	Master Protein	Q6FCK7	DUF815 domain-containing protein OS=Acinetobacter baylyi (strain ATCC 33305 / BD413 / ADP1) OX=62977 GN=ACIAD1334 PE=4 SV=1	0	56.351	31	10	44	10	1	296	34.1	6.14	97.89	10	0	1.897	0.0472378	43.5	60.2	139.8	20.41	17.12	High	High	High	High	High	High
FALSE	High	Master Protein	Q6F8A0	Ribosomal RNA small subunit methyltransferase A OS=Acinetobacter baylyi (strain ATCC 33305 / BD413 / ADP1) OX=62977 GN=rsmA PE=3 SV=1	0	56.347	31	9	47	9	1	274	30.7	7.53	87.18	9	0	1.174	0.922127	71.41	92.5	107.5	14.36	1.1	High	High	High	High	High	High
FALSE	High	Master Protein	Q6F9B2	Sulfate transport protein (ABC superfamily, peri_bind) OS=Acinetobacter baylyi (strain ATCC 33305 / BD413 / ADP1) OX=62977 GN=cysP PE=4 SV=1	0	56.226	35	12	51	11	1	333	37.2	9.54	90.24	12	1	0.781	0.6574	19.99	123.1	76.9	11.32	4.94	High	High	High	High	High	High
FALSE	High	Master Protein	Q6FE53	Uncharacterized protein OS=Acinetobacter baylyi (strain ATCC 33305 / BD413 / ADP1) OX=62977 GN=ACIAD0749 PE=4 SV=1	0	56.102	27	3	30	3	1	78	8.5	6.95	113.61	3	0	3.748	4.00222e-06	89.99	33.3	166.7	67.54	4.75	High	High	High	High	High	High
FALSE	High	Master Protein	Q6F7H0	Guanylate kinase OS=Acinetobacter baylyi (strain ATCC 33305 / BD413 / ADP1) OX=62977 GN=gmk PE=3 SV=1	0	56.061	30	5	41	5	1	207	23.5	6.27	115.39	5	0	1.133	0.932109	38.69	94.5	105.5	7.83	0.45	High	High	High	High	High	High
FALSE	High	Master Protein	Q6FEV2	tRNA pseudouridine synthase A OS=Acinetobacter baylyi (strain ATCC 33305 / BD413 / ADP1) OX=62977 GN=truA PE=3 SV=1	0	56.024	39	9	42	9	1	271	31	8.13	91.92	9	0	1.317	0.784719	37.49	88.3	111.7	12.91	9.63	High	High	High	High	High	High
FALSE	High	Master Protein	Q6FA65	Uncharacterized protein OS=Acinetobacter baylyi (strain ATCC 33305 / BD413 / ADP1) OX=62977 GN=ACIAD2256 PE=4 SV=1	0	56.021	32	10	35	10	1	406	43	6.21	93.79	10	0	1.142	0.951446	40.71	110.9	89.1	9.05	13.94	High	High	High	High	High	High
FALSE	High	Master Protein	Q6FBX8	Major membrane protein I (MMP-I) (35 kDa antigen) OS=Acinetobacter baylyi (strain ATCC 33305 / BD413 / ADP1) OX=62977 GN=srpI PE=4 SV=1	0	55.96	28	9	39	9	1	310	34.7	5.71	96.26	9	0	1.872	0.106517	43.22	54.8	145.2	22.32	23.88	High	High	High	High	High	High
FALSE	High	Master Protein	Q6FCF3	Uncharacterized protein OS=Acinetobacter baylyi (strain ATCC 33305 / BD413 / ADP1) OX=62977 GN=ACIAD1392 PE=4 SV=1	0	55.956	39	11	47	11	1	260	29.6	9.41	128.42	11	0	1.17	0.922127	34.13	81	119	6.1	16.23	High	High	High	High	High	High
FALSE	High	Master Protein	Q6F8Q1	Protease HtpX OS=Acinetobacter baylyi (strain ATCC 33305 / BD413 / ADP1) OX=62977 GN=htpX PE=3 SV=1	0	55.857	28	8	51	8	1	301	32.7	6.4	128.63	8	0	0.947	0.925488	68.14	91.4	108.6	10.61	22.35	High	High	High	High	High	High
FALSE	High	Master Protein	Q6FEV1	Putative L-asparaginase I (AnsA) OS=Acinetobacter baylyi (strain ATCC 33305 / BD413 / ADP1) OX=62977 GN=ACIAD0476 PE=4 SV=1	0	55.836	23	5	35	5	1	321	35.7	6.16	101.77	5	0	0.693	0.392785	21.3	98.6	101.4	2.03	14.97	High	High	High	High	High	High
FALSE	High	Master Protein	Q6F8J9	SsrA-binding protein OS=Acinetobacter baylyi (strain ATCC 33305 / BD413 / ADP1) OX=62977 GN=smpB PE=3 SV=1	0	55.825	62	10	55	10	1	158	18	9.99	128.86	10	0	0.862	0.816058	32.07	105.5	94.5	6.6	16.53	High	High	High	High	High	High
FALSE	High	Master Protein	Q6FEK2	3-oxoacyl-[acyl-carrier protein] reductase (3-ketoacyl-acyl carrier protein reductase) OS=Acinetobacter baylyi (strain ATCC 33305 / BD413 / ADP1) OX=62977 GN=fabG PE=4 SV=1	0	55.785	31	8	37	8	1	241	26.1	7.24	108.93	8	0	0.854	0.795494	38.92	132.9	67.1	7.19	18.93	High	High	High	High	High	High
FALSE	High	Master Protein	Q6FET3	Uncharacterized protein OS=Acinetobacter baylyi (strain ATCC 33305 / BD413 / ADP1) OX=62977 GN=ACIAD0498 PE=4 SV=1	0	55.78	62	9	38	9	1	167	19.4	6.68	104.99	9	0	0.898	0.893882	30.53	97.4	102.6	10.39	18.9	High	High	High	High	High	High
FALSE	High	Master Protein	Q6F9Q9	30S ribosomal protein S18 OS=Acinetobacter baylyi (strain ATCC 33305 / BD413 / ADP1) OX=62977 GN=rpsR PE=3 SV=1	0	55.738	77	7	129	7	1	75	9	10.11	383.98	7	0	0.44	0.000273782	19.23	121.9	78.1	3.81	43.48	High	High	High	High	High	High
FALSE	High	Master Protein	Q6F9S0	Bac_luciferase domain-containing protein OS=Acinetobacter baylyi (strain ATCC 33305 / BD413 / ADP1) OX=62977 GN=ACIAD2420 PE=4 SV=1	0	55.654	30	10	35	10	1	340	37.9	6.84	69.29	10	0	1.031	0.991376	53.35	117.1	82.9	24.55	27.8	High	High	High	High	High	High
FALSE	High	Master Protein	Q6FFU7	Putative glycosyl transferase family 1 OS=Acinetobacter baylyi (strain ATCC 33305 / BD413 / ADP1) OX=62977 GN=ACIAD0081 PE=4 SV=2	0	55.626	36	16	60	16	1	346	40.5	9.13	98.3	16	0	1.465	0.547692	35.88	76.4	123.6	25.06	4.58	High	High	High	High	High	High
FALSE	High	Master Protein	Q6FA98	Uncharacterized protein OS=Acinetobacter baylyi (strain ATCC 33305 / BD413 / ADP1) OX=62977 GN=ACIAD2219 PE=4 SV=1	0	55.58	46	6	38	6	1	219	24.1	6.99	115.54	6	0	1.033	0.997291	85.41	93	107	5.17	5.61	High	High	High	High	High	High
FALSE	High	Master Protein	Q6FFS0	Quinone-dependent D-lactate dehydrogenase OS=Acinetobacter baylyi (strain ATCC 33305 / BD413 / ADP1) OX=62977 GN=dld PE=3 SV=1	0	55.49	21	11	34	11	1	572	64.6	6.93	68.48	11	0	1.262	0.896227	29.06	71.8	128.2	25.51	1.44	High	High	High	High	High	High
FALSE	High	Master Protein	Q6F784	Uncharacterized protein OS=Acinetobacter baylyi (strain ATCC 33305 / BD413 / ADP1) OX=62977 GN=ACIAD3425 PE=4 SV=1	0	55.48	26	13	38	13	1	576	64	9.41	94.36	13	0	1.174	0.932109	39.71	102.2	97.8	11.03	25.29	High	High	High	High	High	High
FALSE	High	Master Protein	Q6FFY5	Uncharacterized protein OS=Acinetobacter baylyi (strain ATCC 33305 / BD413 / ADP1) OX=62977 GN=ACIAD0040 PE=4 SV=1	0	55.475	38	4	41	4	1	100	11.4	10.37	138.91	4	0	0.489	0.00346333	22.19	133.3	66.7	22.86	87.83	High	High	High	High	High	High
FALSE	High	Master Protein	Q6FF51	Pyrimidine/purine nucleoside phosphorylase OS=Acinetobacter baylyi (strain ATCC 33305 / BD413 / ADP1) OX=62977 GN=ppnP PE=1 SV=1	0	55.295	87	7	32	7	1	108	12.1	5.02	108.08	7	0	0.812	0.677519	43.74	112.9	87.1	8.38	18.58	High	High	High	High	High	High
FALSE	High	Master Protein	Q6F7A8	Imidazoleglycerol-phosphate dehydratase OS=Acinetobacter baylyi (strain ATCC 33305 / BD413 / ADP1) OX=62977 GN=hisB PE=3 SV=1	0	55.254	44	8	45	8	1	202	22.5	6.68	111.29	8	0	1.07	0.964129	53.96	90.7	109.3	17.19	12.86	High	High	High	High	High	High
FALSE	High	Master Protein	Q6F9X2	3-deoxy-manno-octulosonate cytidylyltransferase OS=Acinetobacter baylyi (strain ATCC 33305 / BD413 / ADP1) OX=62977 GN=kdsB PE=3 SV=1	0	55.239	36	11	41	11	1	253	28.4	5.36	76.02	11	0	0.952	0.929245	66.35	102.3	97.7	11.07	14.01	High	High	High	High	High	High
FALSE	High	Master Protein	Q6F9W8	Chromosome partitioning protein OS=Acinetobacter baylyi (strain ATCC 33305 / BD413 / ADP1) OX=62977 GN=soj PE=4 SV=1	0	55.142	36	9	46	9	1	260	28.1	7.14	131.11	9	0	0.914	0.901126	30.9	116	84	7.99	4.93	High	High	High	High	High	High
FALSE	High	Master Protein	Q6F855	Pantothenate synthetase OS=Acinetobacter baylyi (strain ATCC 33305 / BD413 / ADP1) OX=62977 GN=panC PE=3 SV=1	0	54.859	27	7	31	7	1	281	31.2	6.02	96.13	7	0	0.835	0.731287	33.86	100.6	99.4	12.89	1.71	High	High	High	High	High	High
FALSE	High	Master Protein	Q6F7B9	Homocysteine synthase OS=Acinetobacter baylyi (strain ATCC 33305 / BD413 / ADP1) OX=62977 GN=metY PE=3 SV=1	0	54.776	29	10	38	10	1	427	46.4	6.28	104.41	10	0	0.921	0.920018	36.78	101.3	98.7	19.71	1.31	High	High	High	High	High	High
FALSE	High	Master Protein	Q6F9Y2	Uracil-DNA glycosylase OS=Acinetobacter baylyi (strain ATCC 33305 / BD413 / ADP1) OX=62977 GN=ung PE=3 SV=1	0	54.757	41	9	36	9	1	237	26.8	8.16	86.74	9	0	0.971	0.934671	41.71	123.9	76.1	20.68	5.78	High	High	High	High	High	High
FALSE	High	Master Protein	Q6FB33	Molybdopterin molybdenumtransferase OS=Acinetobacter baylyi (strain ATCC 33305 / BD413 / ADP1) OX=62977 GN=moeA PE=3 SV=1	0	54.614	21	8	35	8	1	408	44.7	6.14	87.66	8	0	1.077	0.999526	46.49	81.1	118.9	20.17	0.48	High	High	High	High	High	High
FALSE	High	Master Protein	Q9RBI2	SalA OS=Acinetobacter baylyi (strain ATCC 33305 / BD413 / ADP1) OX=62977 GN=salA PE=4 SV=1	0	54.606	31	8	31	8	1	423	46.9	5.54	86.28	8	0	1.014	0.965648	26.75	131.2	68.8	31.81	10.67	High	High	High	High	High	High
FALSE	High	Master Protein	Q6FES5	Putative TonB OS=Acinetobacter baylyi (strain ATCC 33305 / BD413 / ADP1) OX=62977 GN=ACIAD0507 PE=4 SV=1	0	54.447	31	7	46	7	1	260	28.6	10.07	141.3	7	0	1.128	0.964129	35.5	88.8	111.2	19.54	47.26	High	High	High	High	High	High
FALSE	High	Master Protein	Q6F7Y7	UPF0234 protein ACIAD3137 OS=Acinetobacter baylyi (strain ATCC 33305 / BD413 / ADP1) OX=62977 GN=ACIAD3137 PE=3 SV=1	0	54.443	41	7	23	7	1	162	18.7	7.33	63.7	7	0	1.064	0.999526	37.59	119.2	80.8	7.94	12.55	High	High	High	High	High	High
FALSE	High	Master Protein	Q6FEG0	Transcriptional regulator protein (OmpR family), response regulator in two-component regulatory system with BaeS, regulates RNA synthesis OS=Acinetobacter baylyi (strain ATCC 33305 / BD413 / ADP1) OX=62977 GN=baeR PE=4 SV=1	0	54.441	39	9	35	9	1	228	26.7	5.68	96.28	9	0	0.874	0.83893	63.83	138.3	61.7	13.94	20.89	High	High	High	High	High	High
FALSE	High	Master Protein	Q6FBN4	Transcriptional regulator (IclR family) OS=Acinetobacter baylyi (strain ATCC 33305 / BD413 / ADP1) OX=62977 GN=dcaS PE=4 SV=1	0	54.287	44	12	45	11	1	281	32	7.09	96	12	1	1.118	0.964129	47.33	85.3	114.7	9.26	11.35	High	High	High	High	High	High
FALSE	High	Master Protein	Q6F6Z6	Orotate phosphoribosyltransferase OS=Acinetobacter baylyi (strain ATCC 33305 / BD413 / ADP1) OX=62977 GN=pyrE PE=3 SV=2	0	54.244	41	8	38	8	1	216	23.3	6.2	92.7	8	0	0.838	0.78745	40.6	133.5	66.5	17.48	13.36	High	High	High	High	High	High
FALSE	High	Master Protein	Q6FA89	Uncharacterized protein OS=Acinetobacter baylyi (strain ATCC 33305 / BD413 / ADP1) OX=62977 GN=ACIAD2229 PE=4 SV=1	0	54.22	32	10	38	10	1	335	38.2	6.6	71.71	10	0	0.796	0.696421	44.97	133.4	66.6	23.67	18.23	High	High	High	High	High	High
FALSE	High	Master Protein	Q6F8N9	Uncharacterized protein OS=Acinetobacter baylyi (strain ATCC 33305 / BD413 / ADP1) OX=62977 GN=ACIAD2845 PE=4 SV=1	0	54.154	56	6	38	6	1	142	15.5	9.14	121.44	6	0	1.135	0.929669	32.52	97.9	102.1	4.41	18.16	High	High	High	High	High	High
FALSE	High	Master Protein	Q6FF42	Ribosome maturation factor RimP OS=Acinetobacter baylyi (strain ATCC 33305 / BD413 / ADP1) OX=62977 GN=rimP PE=3 SV=1	0	54.05	32	6	47	6	1	174	19.5	4.79	147.35	6	0	1.678	0.170198	45.6	73.5	126.5	5.44	8.09	High	High	High	High	High	High
FALSE	High	Master Protein	Q6F8E9	Uncharacterized protein OS=Acinetobacter baylyi (strain ATCC 33305 / BD413 / ADP1) OX=62977 GN=ACIAD2951 PE=4 SV=1	0	53.992	73	6	33	6	1	71	8.1	10.15	90.66	6	0	0.303	2.1767e-07	10.87	163.3	36.7	17.83	84.5	High	High	High	High	High	High
FALSE	High	Master Protein	Q6FD10	Uncharacterized protein OS=Acinetobacter baylyi (strain ATCC 33305 / BD413 / ADP1) OX=62977 GN=ACIAD1170 PE=4 SV=1	0	53.987	33	13	35	13	1	419	47.9	9.11	78.76	13	0	1.202	0.922127	40.52	122.3	77.7	32.67	9.09	High	High	High	High	High	High
FALSE	High	Master Protein	Q6F914	Uncharacterized protein OS=Acinetobacter baylyi (strain ATCC 33305 / BD413 / ADP1) OX=62977 GN=ACIAD2698 PE=4 SV=1	0	53.784	45	6	28	6	1	193	20.6	6.89	92.61	6	0	1.314	0.828271	26.34	125.1	74.9	6.4	16.44	High	High	High	High	High	High
FALSE	High	Master Protein	Q9AM61	Putative membrane protein (ComO) OS=Acinetobacter baylyi (strain ATCC 33305 / BD413 / ADP1) OX=62977 GN=comO PE=4 SV=1	0	53.59	28	7	38	7	1	245	27.9	6.37	85.85	7	0	1.257	0.901126	52.81	96	104	8.54	28.28	High	High	High	High	High	High
FALSE	High	Master Protein	P42693	Peptidyl-prolyl cis-trans isomerase OS=Acinetobacter baylyi (strain ATCC 33305 / BD413 / ADP1) OX=62977 GN=rotA PE=3 SV=1	0	53.396	48	8	39	8	1	188	20.4	9.73	80.58	8	0	1.002	0.964129	39.63	99.6	100.4	19.71	7.58	High	High	High	High	High	High
FALSE	High	Master Protein	Q6FE15	Component of chemotactic signal transduction system OS=Acinetobacter baylyi (strain ATCC 33305 / BD413 / ADP1) OX=62977 GN=chpA PE=4 SV=1	0	53.23	9	11	34	11	1	1437	164.1	5.03	87.6	11	0	1.191	0.929669	33.68	95	105	12.49	31.6	High	High	High	High	High	High
FALSE	High	Master Protein	Q6FAC1	Uncharacterized protein OS=Acinetobacter baylyi (strain ATCC 33305 / BD413 / ADP1) OX=62977 GN=ACIAD2193 PE=4 SV=1	0	52.963	30	7	45	7	1	229	27	6.24	96.11	7	0	0.876	0.83893	64.37	103.2	96.8	3.38	15.69	High	High	High	High	High	High
FALSE	High	Master Protein	Q6F9I7	3-hydroxybutyrate dehydrogenase OS=Acinetobacter baylyi (strain ATCC 33305 / BD413 / ADP1) OX=62977 GN=bdhA PE=4 SV=1	0	52.917	36	8	29	8	1	261	27.5	5.91	92.43	8	0	0.97	0.934971	70.74	97	103	1.98	39.48	High	High	High	High	High	High
FALSE	High	Master Protein	Q6FAX7	Cysteine protease StiP OS=Acinetobacter baylyi (strain ATCC 33305 / BD413 / ADP1) OX=62977 GN=stiP PE=1 SV=1	0	52.72	23	8	25	8	1	383	43	6.4	70.84	8	0	1.075	0.999526	30.01	104.1	95.9	27.69	27.92	High	High	High	High	High	High
FALSE	High	Master Protein	Q6F9P9	Ribosomal protein L11 methyltransferase OS=Acinetobacter baylyi (strain ATCC 33305 / BD413 / ADP1) OX=62977 GN=prmA PE=3 SV=1	0	52.709	24	5	28	5	1	303	34	4.4	93.41	5	0	0.931	0.922127	38.75	102.4	97.6	26.18	21.05	High	High	High	High	High	High
FALSE	High	Master Protein	Q6F8Y0	Putative NADPH:quinone reductase and related Zn-dependent oxidoreductase OS=Acinetobacter baylyi (strain ATCC 33305 / BD413 / ADP1) OX=62977 GN=ACIAD2738 PE=4 SV=1	0	52.674	30	8	47	8	1	327	35	5.99	107.56	8	0	0.815	0.668515	24.08	125.2	74.8	7.63	7.66	High	High	High	High	High	High
FALSE	High	Master Protein	Q6F709	UDP-3-O-acyl-N-acetylglucosamine deacetylase OS=Acinetobacter baylyi (strain ATCC 33305 / BD413 / ADP1) OX=62977 GN=lpxC PE=3 SV=1	0	52.579	24	8	36	8	1	300	33.3	5.15	64.74	8	0	0.78	0.624469	35.05	105.4	94.6	38.3	19.79	High	High	High	High	High	High
FALSE	High	Master Protein	Q6F7Z9	Coenzyme A biosynthesis bifunctional protein CoaBC OS=Acinetobacter baylyi (strain ATCC 33305 / BD413 / ADP1) OX=62977 GN=dfp PE=3 SV=1	0	52.558	25	11	41	11	1	426	46.1	6.55	90.09	11	0	0.854	0.802918	58.21	127.5	72.5	8.83	13.33	High	High	High	High	High	High
FALSE	High	Master Protein	Q6FCU4	Putative ferric siderophore receptor protein OS=Acinetobacter baylyi (strain ATCC 33305 / BD413 / ADP1) OX=62977 GN=ACIAD1240 PE=3 SV=1	0	52.524	21	15	39	15	1	732	82.7	6.29	61.39	15	0	0.925	0.922127	41.39	107.3	92.7	14.07	38.98	High	High	High	High	High	High
FALSE	High	Master Protein	Q6FDS8	30S ribosomal protein S12 OS=Acinetobacter baylyi (strain ATCC 33305 / BD413 / ADP1) OX=62977 GN=rpsL PE=3 SV=1	0	52.504	56	9	26	9	1	124	13.8	10.87	61.77	9	0	0.253	1.45815e-10	8.66	186.1	13.9	38.45	8.25	High	High	High	High	High	High
FALSE	High	Master Protein	Q6FFE3	Putative DNA modification methylase (Adenine-specific methyltransferase) OS=Acinetobacter baylyi (strain ATCC 33305 / BD413 / ADP1) OX=62977 GN=ACIAD0248 PE=4 SV=1	0	52.434	23	12	45	12	1	431	48.9	8.91	72.73	12	0	1.361	0.763068	52.18	83.2	116.8	12.17	13.35	High	High	High	High	High	High
FALSE	High	Master Protein	Q6FA75	Putative transcriptional regulator OS=Acinetobacter baylyi (strain ATCC 33305 / BD413 / ADP1) OX=62977 GN=ACIAD2245 PE=4 SV=1	0	52.276	32	9	31	9	1	245	27.9	6.33	68.75	9	0	1.016	0.967493	34.22	97.2	102.8	10.06	20.07	High	High	High	High	High	High
FALSE	High	Master Protein	Q6F943	Erythronate-4-phosphate dehydrogenase OS=Acinetobacter baylyi (strain ATCC 33305 / BD413 / ADP1) OX=62977 GN=pdxB PE=3 SV=1	0	52.269	26	8	32	8	1	355	39.4	5.59	96.93	8	0	1.086	0.997162	56.26	96.5	103.5	20.77	19.95	High	High	High	High	High	High
FALSE	High	Master Protein	Q6F9C5	Uncharacterized protein OS=Acinetobacter baylyi (strain ATCC 33305 / BD413 / ADP1) OX=62977 GN=ACIAD2576 PE=4 SV=1	0	52.208	30	8	27	8	1	229	26.7	6.1	77.56	8	0	0.789	0.671004	35.1	101	99	7.81	9.7	High	High	High	High	High	High
FALSE	High	Master Protein	Q6F843	Putative enoyl-CoA hydratase/isomerase OS=Acinetobacter baylyi (strain ATCC 33305 / BD413 / ADP1) OX=62977 GN=ACIAD3073 PE=3 SV=1	0	51.965	38	10	38	10	1	262	29.4	9.29	85.53	10	0	1.063	0.999526	56.61	101.5	98.5	10.09	11.2	High	High	High	High	High	High
FALSE	High	Master Protein	Q6F9M5	GTP cyclohydrolase 1 OS=Acinetobacter baylyi (strain ATCC 33305 / BD413 / ADP1) OX=62977 GN=folE PE=3 SV=1	0	51.85	47	7	32	7	1	197	22.2	8.75	108.28	7	0	1.066	0.997162	25.33	95.3	104.7	4.78	12.16	High	High	High	High	High	High
FALSE	High	Master Protein	Q6FFJ4	Glutathione peroxidase OS=Acinetobacter baylyi (strain ATCC 33305 / BD413 / ADP1) OX=62977 GN=ACIAD0193 PE=3 SV=1	0	51.832	52	8	36	8	1	181	20.4	4.75	87.42	8	0	0.745	0.487967	23.32	112.8	87.2	14.15	21.43	High	High	High	High	High	High
FALSE	High	Master Protein	Q6FAL9	Glutathione peroxidase OS=Acinetobacter baylyi (strain ATCC 33305 / BD413 / ADP1) OX=62977 GN=gpo PE=3 SV=1	0	51.752	48	8	37	8	1	160	17.9	6.18	90.72	8	0	1.115	0.964129	37.25	76.7	123.3	6.28	16.05	High	High	High	High	High	High
FALSE	High	Master Protein	Q6FE73	Putative sensory histidine kinase in two-component regulatory system OS=Acinetobacter baylyi (strain ATCC 33305 / BD413 / ADP1) OX=62977 GN=ACIAD0727 PE=4 SV=1	0	51.603	27	11	31	11	1	546	62.5	5.87	88.66	11	0	1.191	0.922127	38.12	95.9	104.1	24.64	12.14	High	High	High	High	High	High
FALSE	High	Master Protein	Q6F7L0	Glycerate dehydrogenase OS=Acinetobacter baylyi (strain ATCC 33305 / BD413 / ADP1) OX=62977 GN=hprA PE=3 SV=1	0	51.552	32	9	52	9	1	318	34.6	6.99	103.17	9	0	1.011	0.964756	45.24	94.1	105.9	6.86	9.69	High	High	High	High	High	High
FALSE	High	Master Protein	Q6F894	Uncharacterized protein OS=Acinetobacter baylyi (strain ATCC 33305 / BD413 / ADP1) OX=62977 GN=ACIAD3016 PE=4 SV=1	0	51.543	19	4	32	4	1	222	25.6	5.39	116.26	4	0	1.526	0.414296	82.17	69.4	130.6	20.39	19.14	High	High	High	High	High	High
FALSE	High	Master Protein	Q6FEG1	Kinase sensor component of a two component signal transduction system OS=Acinetobacter baylyi (strain ATCC 33305 / BD413 / ADP1) OX=62977 GN=baeS PE=4 SV=1	0	51.537	22	11	28	11	1	565	64.8	7.39	63.03	11	0	1.615	0.409105	29.57	76	124	16.36	20.85	High	High	High	High	High	High
FALSE	High	Master Protein	Q6F9T8	P-type ATPase, copper transporting ATPase, a phophatase-like domain OS=Acinetobacter baylyi (strain ATCC 33305 / BD413 / ADP1) OX=62977 GN=copA PE=3 SV=1	0	51.513	15	9	33	9	1	802	86.9	6.47	64.78	9	0	1.057	0.999526	34.64	88.5	111.5	60.61	37.1	High	High	High	High	High	High
FALSE	High	Master Protein	Q6F7P7	ATP-dependent DNA helicase RecG OS=Acinetobacter baylyi (strain ATCC 33305 / BD413 / ADP1) OX=62977 GN=recG PE=3 SV=1	0	51.486	18	11	33	11	1	686	77	7.72	80.78	11	0	0.757	0.566957	45.7	115.9	84.1	13.97	22.05	High	High	High	High	High	High
FALSE	High	Master Protein	Q6FCP7	Uncharacterized protein OS=Acinetobacter baylyi (strain ATCC 33305 / BD413 / ADP1) OX=62977 GN=ACIAD1290 PE=4 SV=1	0	51.435	29	10	31	10	1	390	44.2	6.61	70.73	10	0	0.903	0.901126	47.85	120.6	79.4	26.96	47.17	High	High	High	High	High	High
FALSE	High	Master Protein	Q6FCG3	Acyl-[acyl-carrier-protein]--UDP-N-acetylglucosamine O-acyltransferase OS=Acinetobacter baylyi (strain ATCC 33305 / BD413 / ADP1) OX=62977 GN=lpxA PE=3 SV=1	0	51.423	35	7	45	7	1	262	28.5	6.79	154.36	7	0	0.7	0.329537	63.12	121	79	17.96	9.87	High	High	High	High	High	High
FALSE	High	Master Protein	Q6FA61	NADPH-dependent 7-cyano-7-deazaguanine reductase OS=Acinetobacter baylyi (strain ATCC 33305 / BD413 / ADP1) OX=62977 GN=queF PE=3 SV=1	0	51.42	31	7	40	7	1	271	31	6.16	132.59	7	0	0.846	0.781005	31.06	99.1	100.9	26.94	8.98	High	High	High	High	High	High
FALSE	High	Master Protein	Q6FDR5	Probable septum site-determining protein MinC OS=Acinetobacter baylyi (strain ATCC 33305 / BD413 / ADP1) OX=62977 GN=minC PE=3 SV=1	0	51.342	32	8	33	8	1	240	26.1	5.3	75.37	8	0	0.829	0.733251	63.78	99.9	100.1	3.43	19.25	High	High	High	High	High	High
FALSE	High	Master Protein	Q6F8M2	Universal stress protein OS=Acinetobacter baylyi (strain ATCC 33305 / BD413 / ADP1) OX=62977 GN=ACIAD2865 PE=3 SV=1	0	51.294	28	7	33	6	1	149	16.4	5.49	86.01	7	1	1.226	0.878392	29.59	86.1	113.9	12.55	13.59	High	High	High	High	High	High
FALSE	High	Master Protein	Q6F7H6	Competence factor involved in DNA binding and uptake OS=Acinetobacter baylyi (strain ATCC 33305 / BD413 / ADP1) OX=62977 GN=comC PE=4 SV=1	0	51.152	11	14	38	14	1	1450	157.7	6.48	76.93	14	0	1.419	0.679926	48.42	95.7	104.3	22.1	15.05	High	High	High	High	High	High
FALSE	High	Master Protein	Q6F7I7	Hemerythrin domain-containing protein OS=Acinetobacter baylyi (strain ATCC 33305 / BD413 / ADP1) OX=62977 GN=ACIAD3305 PE=4 SV=1	0	50.766	39	6	51	6	1	149	17.6	5.27	110.43	6	0	0.414	0.000277028	22.08	156.2	43.8	21.77	34.67	High	High	High	High	High	High
FALSE	High	Master Protein	Q6F7K2	Putative partition-related protein OS=Acinetobacter baylyi (strain ATCC 33305 / BD413 / ADP1) OX=62977 GN=ACIAD3288 PE=4 SV=1	0	50.723	49	10	41	10	1	214	23.9	8.84	108.02	10	0	1.167	0.932109	49.01	97.1	102.9	3.91	17.91	High	High	High	High	High	High
FALSE	High	Master Protein	P00911	Indole-3-glycerol phosphate synthase OS=Acinetobacter baylyi (strain ATCC 33305 / BD413 / ADP1) OX=62977 GN=trpC PE=3 SV=2	0	50.687	33	11	33	11	1	268	30.2	5.33	66.6	11	0	1.021	0.978461	58.29	92.6	107.4	20.97	6.16	High	High	High	High	High	High
FALSE	High	Master Protein	Q6FF64	UvrABC system protein C OS=Acinetobacter baylyi (strain ATCC 33305 / BD413 / ADP1) OX=62977 GN=uvrC PE=3 SV=1	0	50.619	25	14	48	14	1	599	68.2	9.06	79.29	14	0	1.183	0.932109	36.5	83.2	116.8	14.66	5.88	High	High	High	High	High	High
FALSE	High	Master Protein	Q6FF86	AB hydrolase-1 domain-containing protein OS=Acinetobacter baylyi (strain ATCC 33305 / BD413 / ADP1) OX=62977 GN=ACIAD0312 PE=4 SV=1	0	50.568	22	8	51	8	1	313	35.8	7.97	107.88	8	0	1.107	0.964129	50.88	98	102	5.35	15.36	High	High	High	High	High	High
FALSE	High	Master Protein	Q6F9Y5	Uncharacterized protein OS=Acinetobacter baylyi (strain ATCC 33305 / BD413 / ADP1) OX=62977 GN=ACIAD2349 PE=4 SV=1	0	50.402	53	9	59	9	1	144	16.2	9.42	161.61	9	0	0.933	0.922127	47.17	86	114	3.74	18.15	High	High	High	High	High	High
FALSE	High	Master Protein	Q6F8F2	Putative oxidoreductase/dehydrogenase OS=Acinetobacter baylyi (strain ATCC 33305 / BD413 / ADP1) OX=62977 GN=ACIAD2948 PE=3 SV=1	0	50.372	43	9	42	9	1	268	29.6	8.06	126.99	9	0	1.191	0.922127	28.71	76.9	123.1	5.18	10.77	High	High	High	High	High	High
FALSE	High	Master Protein	Q6FE68	NADH dehydrogenase I chain E OS=Acinetobacter baylyi (strain ATCC 33305 / BD413 / ADP1) OX=62977 GN=nuoE PE=4 SV=1	0	50.371	44	7	36	7	1	170	19	5.72	106.81	7	0	0.497	0.00471714	21.63	118.9	81.1	7.89	5.02	High	High	High	High	High	High
FALSE	High	Master Protein	Q6FCY7	Uncharacterized protein OS=Acinetobacter baylyi (strain ATCC 33305 / BD413 / ADP1) OX=62977 GN=ACIAD1195 PE=4 SV=1	0	50.058	40	6	36	6	1	127	15	4.89	77.87	6	0	0.837	0.769103	29.93	99.2	100.8	12.68	20.7	High	High	High	High	High	High
FALSE	High	Master Protein	Q6F9P0	Hydroxyacylglutathione hydrolase OS=Acinetobacter baylyi (strain ATCC 33305 / BD413 / ADP1) OX=62977 GN=gloB PE=3 SV=1	0	49.939	48	9	26	9	1	244	28	6.47	50.34	9	0	0.744	0.534001	20.89	97.8	102.2	3.77	51	High	High	High	High	High	High
FALSE	High	Master Protein	Q6F7W6	Endoribonuclease YbeY OS=Acinetobacter baylyi (strain ATCC 33305 / BD413 / ADP1) OX=62977 GN=ybeY PE=3 SV=1	0	49.835	30	6	36	6	1	159	17.9	4.98	99.44	6	0	0.95	0.927662	49.08	90.9	109.1	12.97	6.1	High	High	High	High	High	High
FALSE	High	Master Protein	Q6FAL8	Peptide methionine sulfoxide reductase MsrB OS=Acinetobacter baylyi (strain ATCC 33305 / BD413 / ADP1) OX=62977 GN=msrB PE=3 SV=1	0	49.765	66	6	19	6	1	139	16	5.74	78.94	6	0	1.221	0.913884	20.42	90.2	109.8	12.01	34.07	High	High	High	High	High	High
FALSE	High	Master Protein	Q6FB12	Oxygen-insensitive NADPH nitroreductase OS=Acinetobacter baylyi (strain ATCC 33305 / BD413 / ADP1) OX=62977 GN=nfnB PE=4 SV=1	0	49.713	45	8	40	8	1	222	25.4	5.95	101.51	8	0	0.797	0.63933	37.85	122.1	77.9	9.33	33.72	High	High	High	High	High	High
FALSE	High	Master Protein	Q6FAU6	Phosphotransferase system, fructose-specific IIBC component OS=Acinetobacter baylyi (strain ATCC 33305 / BD413 / ADP1) OX=62977 GN=fruA PE=4 SV=1	0	49.683	17	7	17	7	1	575	60.6	8.43	59.49	7	0	1.086	0.988358	46.32	88.6	111.4	5.45	21.23	High	High	High	High	High	High
FALSE	High	Master Protein	Q6FA22	AAA domain-containing protein OS=Acinetobacter baylyi (strain ATCC 33305 / BD413 / ADP1) OX=62977 GN=ACIAD2307 PE=4 SV=1	0	49.549	40	12	37	12	1	283	32.5	5.57	71.15	12	0	1.271	0.865698	32.22	79.4	120.6	15.48	7.48	High	High	High	High	High	High
FALSE	High	Master Protein	Q6F6L7	Uncharacterized protein OS=Acinetobacter baylyi (strain ATCC 33305 / BD413 / ADP1) OX=62977 GN=ACIAD3674 PE=4 SV=1	0	49.298	29	11	38	11	1	387	45	8.54	89.53	11	0	1.222	0.922127	65.19	72.1	127.9	9.36	7.14	High	High	High	High	High	High
FALSE	High	Master Protein	Q6FFT6	Putative glycosyl transferase family 1 OS=Acinetobacter baylyi (strain ATCC 33305 / BD413 / ADP1) OX=62977 GN=ACIAD0092 PE=4 SV=1	0	49.065	34	11	18	11	1	378	42.5	8.78	51.91	11	0	0.719	0.488489	19.49	128.8	71.2	20.61	35.05	High	High	High	High	High	Peak Found
FALSE	High	Master Protein	Q6F6R5	Aldehyde reductase OS=Acinetobacter baylyi (strain ATCC 33305 / BD413 / ADP1) OX=62977 GN=alrA PE=4 SV=1	0	48.811	40	9	43	9	1	268	29.7	5.41	116.33	9	0	1.102	0.964129	34.15	107.4	92.6	38.27	8.22	High	High	High	High	High	High
FALSE	High	Master Protein	Q6FEI6	Uncharacterized protein OS=Acinetobacter baylyi (strain ATCC 33305 / BD413 / ADP1) OX=62977 GN=ACIAD0599 PE=4 SV=1	0	48.654	32	11	50	11	1	342	39.6	7.83	100.57	11	0	0.946	0.927662	35.35	88.3	111.7	11.23	12.31	High	High	High	High	High	High
FALSE	High	Master Protein	Q6FEI7	Uncharacterized protein OS=Acinetobacter baylyi (strain ATCC 33305 / BD413 / ADP1) OX=62977 GN=ACIAD0598 PE=4 SV=1	0	48.561	33	11	45	11	1	302	34.1	8.46	70.13	11	0	1.318	0.775766	37.96	100.2	99.8	10.87	15.71	High	High	High	High	High	High
FALSE	High	Master Protein	Q6FCI3	Uncharacterized protein OS=Acinetobacter baylyi (strain ATCC 33305 / BD413 / ADP1) OX=62977 GN=ACIAD1361 PE=4 SV=1	0	48.54	48	10	38	10	1	244	26.9	9.04	95.71	10	0	0.868	0.852699	46.57	94.5	105.5	10.45	9.3	High	High	High	High	High	High
FALSE	High	Master Protein	Q6F929	Putative outer membrane lipoprotein OS=Acinetobacter baylyi (strain ATCC 33305 / BD413 / ADP1) OX=62977 GN=ACIAD2682 PE=4 SV=1	0	48.488	33	6	19	6	1	254	27.7	9.48	73.27	6	0	1.299	0.850553	64.31	83.7	116.3	43.9	24.4	High	High	High	High	High	High
FALSE	High	Master Protein	Q6FFP6	Putative transcriptional repressor (GalR/LacI family) OS=Acinetobacter baylyi (strain ATCC 33305 / BD413 / ADP1) OX=62977 GN=ACIAD0135 PE=4 SV=1	0	48.396	36	9	17	9	1	347	38	6.44	38.63	9	0	1.625	0.437424	42.55	82	118	24.51	26.47	High	High	High	High	High	High
FALSE	High	Master Protein	Q3V7G7	Alanine racemase OS=Acinetobacter baylyi (strain ATCC 33305 / BD413 / ADP1) OX=62977 GN=alr PE=3 SV=1	0	48.377	24	8	26	8	1	358	40.2	6.64	67.11	8	0	0.806	0.664229	31.96	105.6	94.4	7.41	13.61	High	High	High	High	High	High
FALSE	High	Master Protein	Q6FCW3	High frequency lysogenization protein HflD homolog OS=Acinetobacter baylyi (strain ATCC 33305 / BD413 / ADP1) OX=62977 GN=hflD PE=3 SV=1	0	48.293	22	5	20	5	1	243	27.3	9.88	70.46	5	0	1.063	0.999526	34.33	105.7	94.3	12.42	11.88	High	High	High	High	High	High
FALSE	High	Master Protein	Q6F976	Uncharacterized protein OS=Acinetobacter baylyi (strain ATCC 33305 / BD413 / ADP1) OX=62977 GN=ACIAD2631 PE=4 SV=1	0	48.145	19	9	20	9	1	607	65.2	5.27	49.74	9	0	1.145	0.95377	41.48	67.7	132.3	29.34	10.43	High	High	High	High	High	High
FALSE	High	Master Protein	Q6F9V3	Transcriptional regulator OS=Acinetobacter baylyi (strain ATCC 33305 / BD413 / ADP1) OX=62977 GN=metR PE=3 SV=1	0	48.02	29	7	43	7	1	306	35.1	6.6	99.65	7	0	1.051	0.999526	75.61	82.6	117.4	6.55	21.18	High	High	High	High	High	High
FALSE	High	Master Protein	Q6FD66	Uncharacterized protein OS=Acinetobacter baylyi (strain ATCC 33305 / BD413 / ADP1) OX=62977 GN=ACIAD1111 PE=4 SV=1	0	47.999	32	6	25	6	1	225	25.6	7.01	68.73	6	0	0.977	0.945564	100.16	121.5	78.5	6.51	30.59	High	High	High	High	High	High
FALSE	High	Master Protein	Q6F8Q9	Putative transport protein (MFS superfamily) OS=Acinetobacter baylyi (strain ATCC 33305 / BD413 / ADP1) OX=62977 GN=ACIAD2822 PE=4 SV=1	0	47.974	11	6	36	6	1	445	48.7	9.22	107.01	6	0	1.357	0.728082	52.94	84.8	115.2	29.41	24.78	High	High	High	High	High	High
FALSE	High	Master Protein	Q6FA87	NAD kinase OS=Acinetobacter baylyi (strain ATCC 33305 / BD413 / ADP1) OX=62977 GN=nadK PE=3 SV=1	0	47.845	27	7	42	7	1	307	33.8	6.99	89.77	7	0	1.396	0.665949	63.88	87.4	112.6	12.09	26.86	High	High	High	High	High	High
FALSE	High	Master Protein	Q6FE16	Type IV pilus biogenesis protein OS=Acinetobacter baylyi (strain ATCC 33305 / BD413 / ADP1) OX=62977 GN=pilJ PE=4 SV=1	0	47.826	27	10	39	10	1	477	55.1	7.28	91.25	10	0	1.461	0.621196	32.99	95.7	104.3	4.27	4.83	High	High	High	High	High	High
FALSE	High	Master Protein	Q6F8T3	Putative transcriptional regulator (TetR family) OS=Acinetobacter baylyi (strain ATCC 33305 / BD413 / ADP1) OX=62977 GN=ACIAD2793 PE=4 SV=1	0	47.784	56	11	37	11	1	201	23.3	6.44	87.09	11	0	1.062	0.999526	32.84	108	92	12.66	6.5	High	High	High	High	High	High
FALSE	High	Master Protein	Q6FCP8	Succinylglutamate desuccinylase OS=Acinetobacter baylyi (strain ATCC 33305 / BD413 / ADP1) OX=62977 GN=astE PE=3 SV=1	0	47.73	36	11	42	11	1	325	36.7	6.77	79.19	11	0	1.141	0.941012	40.96	90.1	109.9	13.34	11.95	High	High	High	High	High	High
FALSE	High	Master Protein	Q6FAM8	Uncharacterized protein OS=Acinetobacter baylyi (strain ATCC 33305 / BD413 / ADP1) OX=62977 GN=ACIAD2075 PE=4 SV=1	0	47.347	44	6	27	6	1	138	15.8	8.53	89	6	0	0.879	0.864792	24.74	109.9	90.1	15.46	4.84	High	High	High	High	High	High
FALSE	High	Master Protein	Q6FDB5	Uncharacterized protein OS=Acinetobacter baylyi (strain ATCC 33305 / BD413 / ADP1) OX=62977 GN=ACIAD1055 PE=4 SV=1	0	47.314	23	7	30	7	1	332	39.3	6.27	90.7	7	0	1.364	0.733251	35.8	101.5	98.5	19.62	40.09	High	High	High	High	High	High
FALSE	High	Master Protein	Q9XC27	AreB OS=Acinetobacter baylyi (strain ATCC 33305 / BD413 / ADP1) OX=62977 GN=areB PE=3 SV=1	0	47.176	24	7	37	7	1	371	38.9	6.46	77.61	7	0	1.468	0.609601	43.62	83.7	116.3	12.05	9.32	High	High	High	High	High	High
FALSE	High	Master Protein	Q6FFE4	Riboflavin biosynthesis protein RibD OS=Acinetobacter baylyi (strain ATCC 33305 / BD413 / ADP1) OX=62977 GN=ribD PE=3 SV=1	0	47.159	34	9	38	9	1	362	39.4	5.68	111.2	9	0	0.998	0.964129	41.72	95.3	104.7	7.33	15.97	High	High	High	High	High	High
FALSE	High	Master Protein	Q6F9S4	Putative oxidoreductase, short-chain dehydrogenase/reductase family OS=Acinetobacter baylyi (strain ATCC 33305 / BD413 / ADP1) OX=62977 GN=ACIAD2416 PE=3 SV=1	0	47.01	37	7	22	7	1	256	27.4	7.05	66.29	7	0	0.89	0.895621	39.02	116	84	15.65	25.06	High	High	High	High	High	High
FALSE	High	Master Protein	Q6F9L3	Uncharacterized protein OS=Acinetobacter baylyi (strain ATCC 33305 / BD413 / ADP1) OX=62977 GN=ACIAD2483 PE=4 SV=1	0	46.967	29	6	32	6	1	203	23.2	9.36	58.86	6	0	0.444	0.0027609	10.76	117.3	82.7	24.7	18.42	High	High	High	High	High	High
FALSE	High	Master Protein	Q6F7D1	Ribosomal RNA small subunit methyltransferase H OS=Acinetobacter baylyi (strain ATCC 33305 / BD413 / ADP1) OX=62977 GN=rsmH PE=3 SV=1	0	46.611	27	6	22	6	1	303	34.2	6.64	66.02	6	0	1.188	0.932109	36.61	90.7	109.3	6.65	16.94	High	High	High	High	High	High
FALSE	High	Master Protein	Q6FF95	Transcription termination/antitermination protein NusG OS=Acinetobacter baylyi (strain ATCC 33305 / BD413 / ADP1) OX=62977 GN=nusG PE=3 SV=1	0	46.486	47	7	33	7	1	177	20.4	6.09	106.42	7	0	0.724	0.410118	47.74	111.4	88.6	6.79	18.14	High	High	High	High	High	High
FALSE	High	Master Protein	Q6F6Z3	DUF2147 domain-containing protein OS=Acinetobacter baylyi (strain ATCC 33305 / BD413 / ADP1) OX=62977 GN=ACIAD3529 PE=4 SV=1	0	46.441	27	5	26	5	1	145	15.5	9.61	56.91	5	0	1.097	0.983513	59.47	96.3	103.7	11.25	25.77	High	High	High	High	High	High
FALSE	High	Master Protein	Q6F960	Uncharacterized protein OS=Acinetobacter baylyi (strain ATCC 33305 / BD413 / ADP1) OX=62977 GN=ACIAD2648 PE=4 SV=1	0	46.425	20	10	33	10	1	486	55	6.67	58.37	10	0	1.007	0.964129	54.72	123.2	76.8	5.29	29.05	High	High	High	High	High	High
FALSE	High	Master Protein	Q6FB62	Putative transporter with mechanosensitive ion channel OS=Acinetobacter baylyi (strain ATCC 33305 / BD413 / ADP1) OX=62977 GN=ACIAD1869 PE=4 SV=1	0	46.421	27	9	33	9	1	426	48.4	9.06	91.22	9	0	1.011	0.978172	36.52	96.9	103.1	8.9	6	High	High	High	High	High	High
FALSE	High	Master Protein	Q93D14	O-methyltransferase-like protein OS=Acinetobacter baylyi (strain ATCC 33305 / BD413 / ADP1) OX=62977 GN=ACIAD1495 PE=4 SV=1	0	46.106	45	6	30	6	1	222	24.7	4.97	107.58	6	0	0.619	0.179503	15.58	125.5	74.5	9.81	30.2	High	High	High	High	High	High
FALSE	High	Master Protein	Q6F7G9	DNA-directed RNA polymerase subunit omega OS=Acinetobacter baylyi (strain ATCC 33305 / BD413 / ADP1) OX=62977 GN=rpoZ PE=3 SV=1	0	46.075	59	5	24	5	1	93	10.5	5.03	65.52	5	0	0.835	0.775766	74.49	91.4	108.6	14.09	12.85	High	High	High	High	High	High
FALSE	High	Master Protein	Q6F8N3	Dihydropteroate synthase OS=Acinetobacter baylyi (strain ATCC 33305 / BD413 / ADP1) OX=62977 GN=folP PE=3 SV=1	0	45.987	39	9	33	9	1	283	30.8	5.91	76.7	9	0	1.054	0.999526	74.01	92.9	107.1	4.16	31.68	High	High	High	High	High	High
FALSE	High	Master Protein	Q6FE07	Putative bifunctional protein OS=Acinetobacter baylyi (strain ATCC 33305 / BD413 / ADP1) OX=62977 GN=ACIAD0799 PE=4 SV=1	0	45.956	12	12	38	12	1	881	100.9	8.31	74.17	12	0	1.124	0.964129	28.86	92.9	107.1	2.1	7.35	High	High	High	High	High	High
FALSE	High	Master Protein	Q6F9G8	Putative transcriptional regulator OS=Acinetobacter baylyi (strain ATCC 33305 / BD413 / ADP1) OX=62977 GN=ACIAD2530 PE=4 SV=1	0	45.919	43	7	22	7	1	198	22.3	6.14	59.61	7	0	0.91	0.902567	33.1	124.7	75.3	2.45	13.99	High	High	High	High	High	High
FALSE	High	Master Protein	Q6FAU7	Phosphofructokinase OS=Acinetobacter baylyi (strain ATCC 33305 / BD413 / ADP1) OX=62977 GN=fruK PE=3 SV=1	0	45.891	28	8	26	8	1	310	33.9	6.6	64.63	8	0	0.575	0.0869732	29.1	122.2	77.8	18.16	17.4	High	High	High	High	High	High
FALSE	High	Master Protein	Q6FE58	Uracil phosphoribosyltransferase OS=Acinetobacter baylyi (strain ATCC 33305 / BD413 / ADP1) OX=62977 GN=upp PE=3 SV=2	0	45.865	33	10	67	10	1	211	23.1	7.55	144.62	10	0	0.816	0.731287	58.71	103.1	96.9	7.21	10.55	High	High	High	High	High	High
FALSE	High	Master Protein	Q6F989	Putative Acyl-CoA thioester hydrolase OS=Acinetobacter baylyi (strain ATCC 33305 / BD413 / ADP1) OX=62977 GN=ACIAD2618 PE=4 SV=1	0	45.864	44	7	45	7	1	143	16.8	7.5	88.92	7	0	0.598	0.0677105	23.79	116.3	83.7	21.73	28.82	High	High	High	High	High	High
FALSE	High	Master Protein	Q6FFV3	Putative glycosyl transferase family 2 OS=Acinetobacter baylyi (strain ATCC 33305 / BD413 / ADP1) OX=62977 GN=ACIAD0074 PE=4 SV=1	0	45.853	34	11	41	11	1	309	36.1	8.34	83.26	11	0	1.085	0.996783	37.24	100.8	99.2	9.18	10.69	High	High	High	High	High	High
FALSE	High	Master Protein	Q6F915	DotU domain-containing protein OS=Acinetobacter baylyi (strain ATCC 33305 / BD413 / ADP1) OX=62977 GN=ACIAD2697 PE=4 SV=1	0	45.792	28	7	40	7	1	267	30.5	5.96	107.11	7	0	1.278	0.861472	38.11	86.2	113.8	25.75	12.44	High	High	High	High	High	High
FALSE	High	Master Protein	Q6F9U6	Ribokinase OS=Acinetobacter baylyi (strain ATCC 33305 / BD413 / ADP1) OX=62977 GN=rbsK PE=3 SV=1	0	45.673	29	7	27	7	1	312	32.7	5.69	72.85	7	0	0.835	0.78848	29.35	120.9	79.1	7.53	5.99	High	High	High	High	High	High
FALSE	High	Master Protein	Q6F8M8	Uncharacterized protein OS=Acinetobacter baylyi (strain ATCC 33305 / BD413 / ADP1) OX=62977 GN=ACIAD2857 PE=4 SV=1	0	45.587	43	8	29	8	1	142	16.2	6.96	71.49	8	0	1.515	0.547692	50.79	71.3	128.7	26.37	4.31	High	High	High	High	High	High
FALSE	High	Master Protein	Q6F800	Putative of Cytochrome b(562) (CybC) OS=Acinetobacter baylyi (strain ATCC 33305 / BD413 / ADP1) OX=62977 GN=ACIAD3123 PE=4 SV=1	0	45.5	42	6	30	6	1	137	14.9	9.6	50.12	6	0	0.592	0.107375	19.8	113.9	86.1	21.77	34.96	High	High	High	High	High	High
FALSE	High	Master Protein	Q6F7Q4	Probable GTP-binding protein EngB OS=Acinetobacter baylyi (strain ATCC 33305 / BD413 / ADP1) OX=62977 GN=engB PE=3 SV=2	0	45.459	24	6	32	6	1	237	26.9	5.5	83.78	6	0	1.252	0.878371	22.67	89.3	110.7	4.48	9.19	High	High	High	High	High	High
FALSE	High	Master Protein	Q6FFJ8	DUF2846 domain-containing protein OS=Acinetobacter baylyi (strain ATCC 33305 / BD413 / ADP1) OX=62977 GN=ACIAD0189 PE=4 SV=1	0	45.449	53	6	28	6	1	159	16.9	8.13	113.06	6	0	0.688	0.347891	19.5	115	85	4.16	24.88	High	High	High	High	High	High
FALSE	High	Master Protein	Q6FDX2	Putative long-chain fatty acid transport protein OS=Acinetobacter baylyi (strain ATCC 33305 / BD413 / ADP1) OX=62977 GN=ACIAD0835 PE=4 SV=1	0	45.446	19	7	32	7	1	488	52.1	6.04	81.86	7	0	0.886	0.893882	38.18	113.9	86.1	18.88	38.13	High	High	High	High	High	High
FALSE	High	Master Protein	Q6F851	Putative DNA uptake protein and/or related DNA-binding protein OS=Acinetobacter baylyi (strain ATCC 33305 / BD413 / ADP1) OX=62977 GN=ACIAD3064 PE=4 SV=1	0	45.369	40	5	34	5	1	128	14.5	9.82	117.82	5	0	1.069	0.999526	45.65	88.6	111.4	11.99	21.94	High	High	High	High	High	High
FALSE	High	Master Protein	Q6FA58	Membrane-bound lytic murein transglycosylase B OS=Acinetobacter baylyi (strain ATCC 33305 / BD413 / ADP1) OX=62977 GN=mltB PE=4 SV=1	0	45.247	26	8	33	8	1	333	36.9	7.17	70.2	8	0	0.992	0.964129	41.89	103.2	96.8	7.4	9.2	High	High	High	High	High	High
FALSE	High	Master Protein	Q6FE48	Putative multidrug resistance efflux pump OS=Acinetobacter baylyi (strain ATCC 33305 / BD413 / ADP1) OX=62977 GN=ACIAD0755 PE=4 SV=1	0	45.213	32	8	16	8	1	389	42.3	8.79	52.14	8	0	1.089	0.997162	17.91	102.7	97.3	19.25	29.15	High	High	High	High	High	High
FALSE	High	Master Protein	Q6F7W2	Xanthine phosphoribosyltransferase OS=Acinetobacter baylyi (strain ATCC 33305 / BD413 / ADP1) OX=62977 GN=xpt PE=3 SV=2	0	45.092	42	9	35	9	1	191	20.9	5.6	105.45	9	0	0.568	0.0325319	17.35	135.2	64.8	13.11	33.29	High	High	High	High	High	High
FALSE	High	Master Protein	Q6FA03	Probable membrane transporter protein OS=Acinetobacter baylyi (strain ATCC 33305 / BD413 / ADP1) OX=62977 GN=ACIAD2329 PE=3 SV=1	0	45.081	10	3	20	3	1	291	31.6	9.83	67.69	3	0	4.191	1.1069e-06	16.38	62.3	137.7	3.88	17.61	High	High	High	High	High	High
FALSE	High	Master Protein	Q6FBH2	Ubiquinol oxidase subunit I, cyanide insensitive OS=Acinetobacter baylyi (strain ATCC 33305 / BD413 / ADP1) OX=62977 GN=cioA PE=3 SV=1	0	44.985	13	4	15	4	1	475	52.9	8.75	68.43	4	0	1.177	0.932109	47.36	78.3	121.7	19.24	36.32	High	High	High	High	High	High
FALSE	High	Master Protein	Q6F874	Integration host factor subunit alpha OS=Acinetobacter baylyi (strain ATCC 33305 / BD413 / ADP1) OX=62977 GN=ihfA PE=3 SV=1	0	44.812	39	5	48	5	1	97	11.1	9.32	141.17	5	0	0.632	0.119191	13.41	106.7	93.3	6.15	28.34	High	High	High	High	High	High
FALSE	High	Master Protein	Q6F7Y9	tRNA 5-methylaminomethyl-2-thiouridine biosynthesis bifunctional protein MnmC OS=Acinetobacter baylyi (strain ATCC 33305 / BD413 / ADP1) OX=62977 GN=mnmC PE=3 SV=1	0	44.745	17	9	34	9	1	623	70.2	6.76	75	9	0	1.224	0.911641	21.61	100.6	99.4	12.74	10.76	High	High	High	High	High	High
FALSE	High	Master Protein	Q6FCI6	Ribose-5-phosphate isomerase A OS=Acinetobacter baylyi (strain ATCC 33305 / BD413 / ADP1) OX=62977 GN=rpiA PE=3 SV=1	0	44.744	23	11	46	11	1	223	23.7	5.3	100.24	11	0	0.888	0.866572	46.79	112.6	87.4	16.91	21.7	High	High	High	High	High	High
FALSE	High	Master Protein	Q6F9B4	Endolytic murein transglycosylase OS=Acinetobacter baylyi (strain ATCC 33305 / BD413 / ADP1) OX=62977 GN=mltG PE=3 SV=1	0	44.665	36	10	44	10	1	357	40.9	9.5	77.55	10	0	0.807	0.724094	32.17	120.4	79.6	13.12	16.98	High	High	High	High	High	High
FALSE	High	Master Protein	Q6FE56	Putative transcriptional regulator (LysR family) OS=Acinetobacter baylyi (strain ATCC 33305 / BD413 / ADP1) OX=62977 GN=ACIAD0746 PE=3 SV=1	0	44.571	28	9	46	9	1	295	32.7	5.63	106.31	9	0	1.164	0.929596	48.46	80.3	119.7	7.31	3.28	High	High	High	High	High	High
FALSE	High	Master Protein	Q6FCG9	1-deoxy-D-xylulose 5-phosphate reductoisomerase OS=Acinetobacter baylyi (strain ATCC 33305 / BD413 / ADP1) OX=62977 GN=dxr PE=3 SV=1	0	44.51	21	8	31	8	1	398	43.4	6.19	80.78	8	0	1.388	0.659651	30.78	98.8	101.2	15.88	8.56	High	High	High	High	High	High
FALSE	High	Master Protein	Q6FCU6	Universal stress protein OS=Acinetobacter baylyi (strain ATCC 33305 / BD413 / ADP1) OX=62977 GN=ACIAD1238 PE=3 SV=1	0	44.502	41	5	65	5	1	147	15.8	5.24	148.27	5	0	1.052	0.972909	56.83	93.2	106.8	31.67	9.78	High	High	High	High	High	High
FALSE	High	Master Protein	Q43922	3-dehydroshikimate dehydratase OS=Acinetobacter baylyi (strain ATCC 33305 / BD413 / ADP1) OX=62977 GN=quiC PE=1 SV=1	0	44.362	20	9	25	9	1	486	52.2	8.18	48.01	9	0	1.05	0.99804	59.9	121.4	78.6	19.91	7.63	High	High	High	High	High	High
FALSE	High	Master Protein	Q6FCI7	Putative potassium uptake protein OS=Acinetobacter baylyi (strain ATCC 33305 / BD413 / ADP1) OX=62977 GN=ACIAD1356 PE=4 SV=1	0	44.083	32	7	40	7	1	223	24.9	6.4	76.35	7	0	1.063	0.999526	35.8	102.5	97.5	24.78	10.84	High	High	High	High	High	High
FALSE	High	Master Protein	Q6FEK6	Putative oxidoreductase protein putative dehydrogenase (Flavoprotein) OS=Acinetobacter baylyi (strain ATCC 33305 / BD413 / ADP1) OX=62977 GN=ACIAD0578 PE=4 SV=1	0	44.064	24	9	32	9	1	438	49.2	6.14	81.06	9	0	1.121	0.964129	28.25	116.5	83.5	26.95	32.38	High	High	High	High	High	High
FALSE	High	Master Protein	Q6F7J3	Putative short-chain dehydrogenase OS=Acinetobacter baylyi (strain ATCC 33305 / BD413 / ADP1) OX=62977 GN=ACIAD3298 PE=3 SV=1	0	43.911	34	9	43	9	1	268	29.4	8.94	99.85	9	0	0.879	0.844062	38.39	118.4	81.6	39.12	39.43	High	High	High	High	High	High
FALSE	High	Master Protein	Q6F8F9	Uncharacterized protein OS=Acinetobacter baylyi (strain ATCC 33305 / BD413 / ADP1) OX=62977 GN=ACIAD2941 PE=4 SV=1	0	43.9	15	11	44	11	1	686	76.8	8.78	72.53	11	0	1.44	0.390417	32.99	88.3	111.7	24.77	17.18	High	High	High	High	High	High
FALSE	High	Master Protein	Q6F9M9	Smr domain-containing protein OS=Acinetobacter baylyi (strain ATCC 33305 / BD413 / ADP1) OX=62977 GN=ACIAD2465 PE=4 SV=1	0	43.7	47	8	36	8	1	220	24.3	9.47	93.58	8	0	0.673	0.252497	40.27	100.3	99.7	11.78	34.38	High	High	High	High	High	High
FALSE	High	Master Protein	Q6FCH7	Putative transcriptional regulator OS=Acinetobacter baylyi (strain ATCC 33305 / BD413 / ADP1) OX=62977 GN=ACIAD1367 PE=4 SV=1	0	43.653	33	6	31	6	1	218	24.9	6.42	73.08	6	0	1.046	0.99804	42.34	89.4	110.6	33.28	28.55	High	High	High	High	High	High
FALSE	High	Master Protein	Q6FAX9	Tellurium resistance protein OS=Acinetobacter baylyi (strain ATCC 33305 / BD413 / ADP1) OX=62977 GN=terA PE=4 SV=1	0	43.519	27	10	37	10	1	399	44.2	6.33	77.8	10	0	1.255	0.876025	42.87	91.5	108.5	9.97	2.94	High	High	High	High	High	High
FALSE	High	Master Protein	Q6FAP5	Probable transcriptional regulatory protein ACIAD2052 OS=Acinetobacter baylyi (strain ATCC 33305 / BD413 / ADP1) OX=62977 GN=ACIAD2052 PE=3 SV=1	0	43.506	29	7	28	7	1	249	27	4.69	100.04	7	0	0.907	0.901126	48.69	106.3	93.7	27.59	37.59	High	High	High	High	High	High
FALSE	High	Master Protein	Q6FF20	Polyphosphate-AMP phosphotransferase OS=Acinetobacter baylyi (strain ATCC 33305 / BD413 / ADP1) OX=62977 GN=pap PE=4 SV=1	0	43.276	17	9	28	9	1	474	55.7	8.65	61.53	9	0	0.895	0.893882	83.43	103.3	96.7	9.77	10.7	High	High	High	High	High	High
FALSE	High	Master Protein	Q6F7L2	Uncharacterized protein OS=Acinetobacter baylyi (strain ATCC 33305 / BD413 / ADP1) OX=62977 GN=ACIAD3276 PE=4 SV=1	0	43.235	40	6	29	6	1	129	14.2	7.83	88.92	6	0	0.872	0.843448	26.73	108.7	91.3	14.63	38.74	High	High	High	High	High	High
FALSE	High	Master Protein	Q6FCF9	Heat shock protein 15 OS=Acinetobacter baylyi (strain ATCC 33305 / BD413 / ADP1) OX=62977 GN=hslR PE=3 SV=1	0	43.113	60	9	32	9	1	147	17.3	9.94	48.29	9	0	1.087	0.997162	60.75	97	103	68.18	24.45	High	High	High	High	High	High
FALSE	High	Master Protein	Q6F7N1	Putative enzyme OS=Acinetobacter baylyi (strain ATCC 33305 / BD413 / ADP1) OX=62977 GN=ACIAD3254 PE=4 SV=1	0	43.087	47	7	25	7	1	215	23.9	6.2	67.09	7	0	1.232	0.920218	39.55	103.6	96.4	11.53	14.34	High	High	High	High	High	High
FALSE	High	Master Protein	Q6FBA8	Putative enoyl-CoA hydratase OS=Acinetobacter baylyi (strain ATCC 33305 / BD413 / ADP1) OX=62977 GN=ACIAD1820 PE=3 SV=1	0	43.077	34	10	40	10	1	258	28.4	7.11	77.88	10	0	1.114	0.953446	34.72	94.8	105.2	5.96	1.87	High	High	High	High	High	High
FALSE	High	Master Protein	Q6F892	Putative two-component response regulator OS=Acinetobacter baylyi (strain ATCC 33305 / BD413 / ADP1) OX=62977 GN=ACIAD3019 PE=4 SV=1	0	43.013	32	8	34	8	1	322	36.5	5.22	84.76	8	0	1.042	0.99804	39.58	124.8	75.2	10.61	23.05	High	High	High	High	High	High
FALSE	High	Master Protein	Q6FAH4	Uncharacterized protein OS=Acinetobacter baylyi (strain ATCC 33305 / BD413 / ADP1) OX=62977 GN=ACIAD2134 PE=4 SV=1	0	42.952	20	7	50	7	1	238	27.2	5.2	116.38	7	0	1.224	0.878371	53.18	74.1	125.9	19.78	1.77	High	High	High	High	High	High
FALSE	High	Master Protein	Q6F6T3	Putative ATPase OS=Acinetobacter baylyi (strain ATCC 33305 / BD413 / ADP1) OX=62977 GN=ACIAD3596 PE=4 SV=1	0	42.883	20	7	28	7	1	423	47.2	6.18	78.57	7	0	1.389	0.697318	35	97.4	102.6	4.44	9.96	High	High	High	High	High	High
FALSE	High	Master Protein	Q6FC68	Uncharacterized protein OS=Acinetobacter baylyi (strain ATCC 33305 / BD413 / ADP1) OX=62977 GN=ACIAD1484 PE=4 SV=1	0	42.854	60	8	25	8	1	182	20.4	6.33	76.88	8	0	1.137	0.951446	24.29	99.6	100.4	7.35	4.96	High	High	High	High	High	High
FALSE	High	Master Protein	Q6FE13	Bacteriolytic lipoprotein entericidin B OS=Acinetobacter baylyi (strain ATCC 33305 / BD413 / ADP1) OX=62977 GN=ecnB PE=4 SV=1	0	42.85	43	4	30	4	1	47	5	9.72	128.89	4	0	0.043	1.96852e-16	0.21	177.2	22.8	25.05	16.2	High	High	High	High	High	High
FALSE	High	Master Protein	Q6F761	Aminopyrimidine aminohydrolase OS=Acinetobacter baylyi (strain ATCC 33305 / BD413 / ADP1) OX=62977 GN=ACIAD3452 PE=3 SV=1	0	42.812	35	8	34	8	1	223	25.2	5.5	70.91	8	0	0.542	0.0328683	12.6	142.8	57.2	12.24	12.88	High	High	High	High	High	High
FALSE	High	Master Protein	Q6FB02	Putative glutamate synthase OS=Acinetobacter baylyi (strain ATCC 33305 / BD413 / ADP1) OX=62977 GN=ACIAD1934 PE=3 SV=1	0	42.63	15	9	34	9	1	556	62.7	7.64	58.49	9	0	1.247	0.896227	29.87	97.3	102.7	10.46	3.85	High	High	High	High	High	High
FALSE	High	Master Protein	Q6FCZ8	Peptidyl-prolyl cis-trans isomerase OS=Acinetobacter baylyi (strain ATCC 33305 / BD413 / ADP1) OX=62977 GN=slyD PE=3 SV=1	0	42.526	36	2	64	2	1	160	17.1	4.55	267.65	2	0	0.776	0.611106	40.85	120.6	79.4	53.22	52.37	High	High	High	High	High	High
FALSE	High	Master Protein	Q6FFN7	Uncharacterized protein OS=Acinetobacter baylyi (strain ATCC 33305 / BD413 / ADP1) OX=62977 GN=ACIAD0145 PE=4 SV=1	0	42.394	52	5	24	5	1	135	14.4	9.44	93.22	5	0	0.807	0.677519	35.6	113.5	86.5	15.86	29.03	High	High	High	High	High	High
FALSE	High	Master Protein	Q6F840	Ribosomal silencing factor RsfS OS=Acinetobacter baylyi (strain ATCC 33305 / BD413 / ADP1) OX=62977 GN=rsfS PE=3 SV=1	0	42.132	37	5	44	5	1	117	12.8	5.47	144.03	5	0	1.726	0.0569944	41.17	71.2	128.8	14.97	18.4	High	High	High	High	High	High
FALSE	High	Master Protein	Q6F7F2	TPM_phosphatase domain-containing protein OS=Acinetobacter baylyi (strain ATCC 33305 / BD413 / ADP1) OX=62977 GN=ACIAD3344 PE=4 SV=1	0	42.124	23	6	32	6	1	186	21.4	6.28	79.78	6	0	0.954	0.929627	79.68	49.9	150.1	24.04	11.36	High	High	High	High	High	High
FALSE	High	Master Protein	Q6FEV7	Uncharacterized protein OS=Acinetobacter baylyi (strain ATCC 33305 / BD413 / ADP1) OX=62977 GN=ACIAD0468 PE=4 SV=1	0	42.097	32	5	28	5	1	190	21.5	8.62	72.4	5	0	1.339	0.751902	44.38	82.4	117.6	4.34	20.46	High	High	High	High	High	High
FALSE	High	Master Protein	Q6F6L2	Putative multidrug resistance efflux pump OS=Acinetobacter baylyi (strain ATCC 33305 / BD413 / ADP1) OX=62977 GN=ACIAD3679 PE=4 SV=1	0	42.085	28	9	26	9	1	358	39.8	8.79	74.47	9	0	1.352	0.784719	34.84	95.2	104.8	11.36	34.04	High	High	High	High	High	High
FALSE	High	Master Protein	Q6FDI8	Transcriptional regulator for ferulate or vanillate catabolism (GntR family) OS=Acinetobacter baylyi (strain ATCC 33305 / BD413 / ADP1) OX=62977 GN=vanR PE=4 SV=1	0	42.065	39	7	25	7	1	228	25.7	6.06	70.93	7	0	1.474	0.61063	46.95	80.1	119.9	24.34	8.14	High	High	High	High	High	High
FALSE	High	Master Protein	Q6FCT4	Translational regulator CsrA OS=Acinetobacter baylyi (strain ATCC 33305 / BD413 / ADP1) OX=62977 GN=csrA PE=3 SV=1	0	42.004	64	8	50	8	1	70	7.9	9.52	104.64	8	0	0.889	0.901126	110.34	119	81	13.49	29.24	High	High	High	High	High	High
FALSE	High	Master Protein	Q6FAH6	Uncharacterized protein OS=Acinetobacter baylyi (strain ATCC 33305 / BD413 / ADP1) OX=62977 GN=ACIAD2132 PE=4 SV=1	0	41.828	40	13	47	13	1	210	24.4	6.23	78.06	13	0	1.166	0.931372	22.13	98.7	101.3	21.19	13.01	High	High	High	High	High	High
FALSE	High	Master Protein	Q6F6S6	DLH domain-containing protein OS=Acinetobacter baylyi (strain ATCC 33305 / BD413 / ADP1) OX=62977 GN=ACIAD3603 PE=4 SV=1	0	41.66	30	8	36	8	1	254	27.5	5.14	79.37	8	0	1.124	0.964129	42.36	100.6	99.4	4.76	14.73	High	High	High	High	High	High
FALSE	High	Master Protein	Q6FDX0	tRNA-dihydrouridine(16) synthase OS=Acinetobacter baylyi (strain ATCC 33305 / BD413 / ADP1) OX=62977 GN=dusC PE=3 SV=1	0	41.467	39	8	30	8	1	310	34.5	6.18	69.1	8	0	1.11	0.972994	42.73	91	109	19.63	19.02	High	High	High	High	High	High
FALSE	High	Master Protein	Q6FE02	Sodium/glutamate symporter OS=Acinetobacter baylyi (strain ATCC 33305 / BD413 / ADP1) OX=62977 GN=gltS PE=3 SV=1	0	41.443	10	5	18	5	1	411	43.8	6.86	82.78	5	0	0.957	0.934671	85	107.8	92.2	109.17	39.83	High	High	High	High	High	High
FALSE	High	Master Protein	Q6FFI5	Putative transcriptional regulator (LysR family) OS=Acinetobacter baylyi (strain ATCC 33305 / BD413 / ADP1) OX=62977 GN=ACIAD0202 PE=3 SV=1	0	41.322	26	10	38	10	1	315	36	8.38	84.41	10	0	1.405	0.654739	47.86	92.8	107.2	15.32	14.04	High	High	High	High	High	High
FALSE	High	Master Protein	Q6FEJ3	S-adenosylmethionine:tRNA ribosyltransferase-isomerase OS=Acinetobacter baylyi (strain ATCC 33305 / BD413 / ADP1) OX=62977 GN=queA PE=3 SV=1	0	41.291	23	7	19	7	1	344	38.4	6.16	40.3	7	0	0.869	0.83893	51.66	107.5	92.5	33.14	27.03	High	High	High	High	High	High
FALSE	High	Master Protein	Q6FG04	Peptidyl-prolyl cis-trans isomerase OS=Acinetobacter baylyi (strain ATCC 33305 / BD413 / ADP1) OX=62977 GN=fkpB PE=3 SV=1	0	41.131	43	5	30	5	1	160	17.8	5.01	79.14	5	0	0.909	0.902567	34.21	105.7	94.3	14.24	29.43	High	High	High	High	High	High
FALSE	High	Master Protein	Q6F801	Protein-export protein SecB OS=Acinetobacter baylyi (strain ATCC 33305 / BD413 / ADP1) OX=62977 GN=secB PE=3 SV=1	0	41.096	36	5	29	5	1	151	17	4.3	85.68	5	0	0.605	0.0702939	28.36	107.8	92.2	18.69	19.74	High	High	High	High	High	High
FALSE	High	Master Protein	Q6FAN8	Putative glutathione S-transferase OS=Acinetobacter baylyi (strain ATCC 33305 / BD413 / ADP1) OX=62977 GN=ACIAD2062 PE=4 SV=1	0	41.064	25	6	24	6	1	256	30.1	6.19	37.82	6	0	0.62	0.187709	41.22	118.5	81.5	2.84	22.52	High	High	High	High	High	High
FALSE	High	Master Protein	Q6F6M0	Hypoxanthine phosphoribosyltransferase OS=Acinetobacter baylyi (strain ATCC 33305 / BD413 / ADP1) OX=62977 GN=hpt PE=3 SV=1	0	41.019	42	6	32	6	1	186	21	6.11	72.62	6	0	0.401	0.000471433	6.75	139.2	60.8	6.58	26.86	High	High	High	High	High	High
FALSE	High	Master Protein	Q6F7V8	UPF0761 membrane protein ACIAD3168 OS=Acinetobacter baylyi (strain ATCC 33305 / BD413 / ADP1) OX=62977 GN=ACIAD3168 PE=3 SV=1	0	41.009	16	7	36	7	1	419	47.9	8.28	83.64	7	0	0.891	0.896227	25.78	128.4	71.6	21.37	39.88	High	High	High	High	High	High
FALSE	High	Master Protein	Q6F747	Putative two-component response regulator OS=Acinetobacter baylyi (strain ATCC 33305 / BD413 / ADP1) OX=62977 GN=ACIAD3469 PE=4 SV=1	0	40.983	45	8	31	8	1	216	23.9	6.2	80.13	8	0	1.37	0.723644	40.17	94.2	105.8	28.78	8.62	High	High	High	High	High	High
FALSE	High	Master Protein	Q6FDY6	Uncharacterized protein OS=Acinetobacter baylyi (strain ATCC 33305 / BD413 / ADP1) OX=62977 GN=ACIAD0820 PE=4 SV=1	0	40.976	58	9	43	9	1	130	14.7	7.85	61.84	9	0	0.979	0.951446	60.86	102.9	97.1	28.27	29.52	High	High	High	High	High	High
FALSE	High	Master Protein	Q6F7K7	2,5-diketo-D-gluconate reductase OS=Acinetobacter baylyi (strain ATCC 33305 / BD413 / ADP1) OX=62977 GN=dkg PE=4 SV=1	0	40.947	44	10	34	10	1	297	33.6	5.81	73.25	10	0	1.04	0.999526	49.87	132.5	67.5	10.79	42.4	High	High	High	High	High	High
FALSE	High	Master Protein	Q6F7I0	Ribosome maturation factor RimM OS=Acinetobacter baylyi (strain ATCC 33305 / BD413 / ADP1) OX=62977 GN=rimM PE=1 SV=1	0	40.905	40	10	36	10	1	182	20.8	4.79	61.82	10	0	1.43	0.547692	37.71	74.4	125.6	18.28	3.38	High	High	High	High	High	High
FALSE	High	Master Protein	Q6FE52	Uncharacterized protein OS=Acinetobacter baylyi (strain ATCC 33305 / BD413 / ADP1) OX=62977 GN=ACIAD0750 PE=4 SV=1	0	40.836	16	6	34	6	1	556	59.6	6.4	117.62	6	0	1.951	0.0380328	43.57	64	136	11.66	16.49	High	High	High	High	High	High
FALSE	High	Master Protein	Q6FD88	Putative lipoprotein OS=Acinetobacter baylyi (strain ATCC 33305 / BD413 / ADP1) OX=62977 GN=ACIAD1085 PE=4 SV=1	0	40.794	30	5	13	5	1	158	17.4	5.58	38.87	5	0	0.9	0.896227	47.13	114.4	85.6	32.22	35.27	High	High	High	High	Peak Found	Peak Found
FALSE	High	Master Protein	Q6F8C0	Putative transcriptional regulator (AraC family) (AdiY) OS=Acinetobacter baylyi (strain ATCC 33305 / BD413 / ADP1) OX=62977 GN=ACIAD2986 PE=4 SV=1	0	40.663	28	11	47	11	1	348	39.9	6.86	66.97	11	0	1.304	0.707845	39.39	93.6	106.4	10.23	26.34	High	High	High	High	High	High
FALSE	High	Master Protein	Q6FG01	Riboflavin biosynthesis protein OS=Acinetobacter baylyi (strain ATCC 33305 / BD413 / ADP1) OX=62977 GN=ribF PE=3 SV=1	0	40.654	27	10	28	10	1	333	37.5	8.32	46.64	10	0	0.94	0.922127	52.83	75.9	124.1	29.33	4.03	High	High	High	High	High	High
FALSE	High	Master Protein	Q6FCS3	Cyclic AMP receptor protein OS=Acinetobacter baylyi (strain ATCC 33305 / BD413 / ADP1) OX=62977 GN=vfr PE=4 SV=1	0	40.595	34	7	23	7	1	209	23.7	5.1	65.59	7	0	0.351	6.13528e-05	13.86	115.1	84.9	4.71	27.74	High	High	High	High	High	High
FALSE	High	Master Protein	Q6FBT3	Uncharacterized protein OS=Acinetobacter baylyi (strain ATCC 33305 / BD413 / ADP1) OX=62977 GN=ACIAD1632 PE=4 SV=1	0	40.574	24	7	25	7	1	351	41.5	6.58	60.24	7	0	1.349	0.787501	53.67	96.7	103.3	23.64	37.04	High	High	High	High	High	High
FALSE	High	Master Protein	Q6FEP5	DUF2059 domain-containing protein OS=Acinetobacter baylyi (strain ATCC 33305 / BD413 / ADP1) OX=62977 GN=ACIAD0537 PE=4 SV=1	0	40.409	39	8	29	8	1	187	21.2	7.9	82.17	8	0	0.981	0.959353	50.52	93.4	106.6	12.01	18	High	High	High	High	High	High
FALSE	High	Master Protein	Q6F9Q7	Replicative DNA helicase OS=Acinetobacter baylyi (strain ATCC 33305 / BD413 / ADP1) OX=62977 GN=dnaB PE=3 SV=1	0	40.28	18	9	37	9	1	481	53.5	5.36	76.08	9	0	1.202	0.927662	46.89	95.1	104.9	4.83	29.37	High	High	High	High	High	High
FALSE	High	Master Protein	Q6FBI6	Uncharacterized protein OS=Acinetobacter baylyi (strain ATCC 33305 / BD413 / ADP1) OX=62977 GN=ACIAD1735 PE=4 SV=1	0	40.176	43	6	33	6	1	168	19	5.3	107.39	6	0	1.03	0.989036	77.55	109.6	90.4	4.08	30.34	High	High	High	High	High	High
FALSE	High	Master Protein	Q6FBV4	Putative enoyl-CoA hydratase/isomerase OS=Acinetobacter baylyi (strain ATCC 33305 / BD413 / ADP1) OX=62977 GN=ACIAD1608 PE=3 SV=1	0	40.085	34	8	30	8	1	257	28.3	5.78	49.36	8	0	1.011	0.967046	52.27	93.8	106.2	29.01	17.07	High	High	High	High	High	High
FALSE	High	Master Protein	Q6FAL4	tRNA (cytidine/uridine-2'-O-)-methyltransferase TrmJ OS=Acinetobacter baylyi (strain ATCC 33305 / BD413 / ADP1) OX=62977 GN=trmJ PE=4 SV=1	0	39.994	30	5	21	5	1	271	30.7	5.81	87.9	5	0	2.003	0.105141	61.59	83	117	51.33	15.27	High	High	High	High	High	High
FALSE	High	Master Protein	Q6FB63	Putative nucleoprotein/polynucleotide-associated enzyme OS=Acinetobacter baylyi (strain ATCC 33305 / BD413 / ADP1) OX=62977 GN=ACIAD1868 PE=4 SV=1	0	39.962	38	6	28	6	1	178	20.4	7.46	53.66	6	0	0.731	0.514552	25.58	118.4	81.6	15.55	49.64	High	High	High	High	High	High
FALSE	High	Master Protein	Q6FCZ4	5-hydroxyisourate hydrolase OS=Acinetobacter baylyi (strain ATCC 33305 / BD413 / ADP1) OX=62977 GN=ACIAD1188 PE=3 SV=1	0	39.954	30	5	27	5	1	132	14.9	6.93	56.62	5	0	1.056	0.999526	44.01	76.5	123.5	15.02	20.89	High	High	High	High	High	High
FALSE	High	Master Protein	Q6FAU4	2-C-methyl-D-erythritol 2,4-cyclodiphosphate synthase OS=Acinetobacter baylyi (strain ATCC 33305 / BD413 / ADP1) OX=62977 GN=ispF PE=3 SV=1	0	39.804	37	5	37	5	1	163	17.6	6.33	106.45	5	0	0.994	0.964129	42.25	115.1	84.9	36.77	24.9	High	High	High	High	High	High
FALSE	High	Master Protein	Q6FA55	Uncharacterized protein OS=Acinetobacter baylyi (strain ATCC 33305 / BD413 / ADP1) OX=62977 GN=ACIAD2267 PE=4 SV=1	0	39.768	40	6	26	6	1	160	18.1	8.34	67.06	6	0	1.402	0.711887	98.25	74.7	125.3	19.41	18.43	High	High	High	High	High	High
FALSE	High	Master Protein	Q6FCL0	30S ribosomal protein S21 OS=Acinetobacter baylyi (strain ATCC 33305 / BD413 / ADP1) OX=62977 GN=rpsU PE=3 SV=1	0	39.74	48	8	28	8	1	71	8.4	10.54	61.18	8	0	1.055	0.997291	55.53	88.3	111.7	19.31	39.37	High	High	High	High	High	High
FALSE	High	Master Protein	Q6FA18	Recombination protein RecR OS=Acinetobacter baylyi (strain ATCC 33305 / BD413 / ADP1) OX=62977 GN=recR PE=3 SV=1	0	39.735	26	4	27	4	1	198	21.8	6.39	59.03	4	0	1.559	0.496622	19.45	81.5	118.5	4.76	9.25	High	High	High	High	High	High
FALSE	High	Master Protein	Q6FCE9	HIT domain-containing protein OS=Acinetobacter baylyi (strain ATCC 33305 / BD413 / ADP1) OX=62977 GN=ACIAD1396 PE=4 SV=1	0	39.691	69	6	36	6	1	141	16.3	6.37	106.59	6	0	0.889	0.876025	35.44	107.6	92.4	17.47	5.89	High	High	High	High	High	High
FALSE	High	Master Protein	Q6FBA7	Putative acyl-CoA dehydrogenase OS=Acinetobacter baylyi (strain ATCC 33305 / BD413 / ADP1) OX=62977 GN=ACIAD1821 PE=3 SV=1	0	39.657	34	10	21	10	1	382	42.9	5.19	53.66	10	0	1.132	0.964129	33.62	74.1	125.9	13.27	18.51	High	High	High	High	High	High
FALSE	High	Master Protein	Q6FFD4	Putative periplasmic carboxyl-terminal protease OS=Acinetobacter baylyi (strain ATCC 33305 / BD413 / ADP1) OX=62977 GN=ACIAD0257 PE=4 SV=1	0	39.652	23	9	38	9	1	393	43.9	6.15	82.54	9	0	1.181	0.922127	30.28	95.6	104.4	6.33	8.63	High	High	High	High	High	High
FALSE	High	Master Protein	Q6FA13	YARHG domain-containing protein OS=Acinetobacter baylyi (strain ATCC 33305 / BD413 / ADP1) OX=62977 GN=ACIAD2317 PE=4 SV=1	0	39.623	42	5	23	5	1	89	10.1	8.43	57.04	5	0	0.711	0.418827	25.46	120.6	79.4	21.16	52.44	High	High	High	High	High	High
FALSE	High	Master Protein	Q937T2	Acyl-CoA dehydrogenase OS=Acinetobacter baylyi (strain ATCC 33305 / BD413 / ADP1) OX=62977 GN=dcaA PE=3 SV=1	0	39.507	23	7	19	7	1	384	41.9	5.77	45.46	7	0	1.259	0.922127	14.12	91.3	108.7	20	24.34	High	High	High	High	High	High
FALSE	High	Master Protein	Q6F7D5	UDP-N-acetylmuramoyl-tripeptide--D-alanyl-D-alanine ligase OS=Acinetobacter baylyi (strain ATCC 33305 / BD413 / ADP1) OX=62977 GN=murF PE=3 SV=1	0	39.427	17	7	27	7	1	468	50.7	5.83	77.01	7	0	0.977	0.951446	28.88	98.6	101.4	11.62	8.02	High	High	High	High	High	High
FALSE	High	Master Protein	P20372	Protocatechuate 3,4-dioxygenase beta chain OS=Acinetobacter baylyi (strain ATCC 33305 / BD413 / ADP1) OX=62977 GN=pcaH PE=1 SV=2	0	39.405	33	8	32	8	1	241	27.5	7.91	69.37	8	0	1.378	0.737172	72.35	92.7	107.3	6.34	5.22	High	High	High	High	High	High
FALSE	High	Master Protein	Q6F7X3	Uncharacterized protein OS=Acinetobacter baylyi (strain ATCC 33305 / BD413 / ADP1) OX=62977 GN=ACIAD3152 PE=4 SV=1	0	39.382	34	5	24	5	1	175	20.4	6.6	77.39	5	0	0.95	0.929669	38.04	93.6	106.4	12.87	7.94	High	High	High	High	High	High
FALSE	High	Master Protein	Q6FFX7	Putative oxidoreductase OS=Acinetobacter baylyi (strain ATCC 33305 / BD413 / ADP1) OX=62977 GN=ACIAD0048 PE=4 SV=1	0	39.331	26	7	33	7	1	340	38.2	7.18	58.76	7	0	1.439	0.665949	28.36	82.8	117.2	29.44	28.32	High	High	High	High	High	High
FALSE	High	Master Protein	Q6FEE6	Tryptophan synthase alpha chain OS=Acinetobacter baylyi (strain ATCC 33305 / BD413 / ADP1) OX=62977 GN=trpA PE=3 SV=1	0	39.314	23	5	16	5	1	267	28.5	5.15	50.18	5	0	0.738	0.510175	31.06	119.9	80.1	21.38	42.55	High	High	High	High	High	High
FALSE	High	Master Protein	Q6FFD6	Uncharacterized protein OS=Acinetobacter baylyi (strain ATCC 33305 / BD413 / ADP1) OX=62977 GN=ACIAD0255 PE=4 SV=1	0	39.302	24	7	24	7	1	356	40	9.45	75.17	7	0	0.991	0.958325	27.24	68.9	131.1	7.69	14.75	High	High	High	High	High	High
FALSE	High	Master Protein	Q6F9A7	Transcriptional regulator cysteine biosynthesis (LysR family) OS=Acinetobacter baylyi (strain ATCC 33305 / BD413 / ADP1) OX=62977 GN=cbl PE=3 SV=1	0	39.263	19	7	33	7	1	307	34.5	5.54	70.84	7	0	1.099	0.964129	35.54	94.7	105.3	2.54	7.32	High	High	High	High	High	High
FALSE	High	Master Protein	Q6FEX3	HTH-type transcriptional regulator OS=Acinetobacter baylyi (strain ATCC 33305 / BD413 / ADP1) OX=62977 GN=ACIAD0448 PE=3 SV=1	0	39.251	28	8	34	8	1	298	33.9	7.61	95.15	8	0	1.044	0.997162	32.19	88	112	14.91	4.7	High	High	High	High	High	High
FALSE	High	Master Protein	Q6F6V2	Transcription antitermination protein NusB OS=Acinetobacter baylyi (strain ATCC 33305 / BD413 / ADP1) OX=62977 GN=nusB PE=3 SV=1	0	39.178	44	7	46	7	1	149	17.1	6.64	77.59	7	0	1.046	0.999526	38.15	102.5	97.5	18.18	9.02	High	High	High	High	High	High
FALSE	High	Master Protein	Q6FDP7	TGc domain-containing protein OS=Acinetobacter baylyi (strain ATCC 33305 / BD413 / ADP1) OX=62977 GN=ACIAD0915 PE=4 SV=1	0	39.175	34	9	36	9	1	261	29.9	5.06	70.96	9	0	0.636	0.214795	11.37	124	76	20.34	25.98	High	High	High	High	High	High
FALSE	High	Master Protein	Q6F8D6	Geranyltranstransferase (Farnesyldiphosphate synthase) (FPP synthase) OS=Acinetobacter baylyi (strain ATCC 33305 / BD413 / ADP1) OX=62977 GN=ispA PE=3 SV=1	0	39.158	26	6	23	6	1	302	33	5.47	65.48	6	0	1.098	0.994933	44.7	57.2	142.8	10.37	17.02	High	High	High	High	High	High
FALSE	High	Master Protein	Q6FF72	DSBA domain-containing protein OS=Acinetobacter baylyi (strain ATCC 33305 / BD413 / ADP1) OX=62977 GN=ACIAD0331 PE=4 SV=1	0	39.099	36	7	21	7	1	235	26.3	4.79	48.76	7	0	0.723	0.392785	49.15	134.5	65.5	42.25	40.17	High	High	High	High	High	High
FALSE	High	Master Protein	Q6F7Z6	Putative oxidoreductase OS=Acinetobacter baylyi (strain ATCC 33305 / BD413 / ADP1) OX=62977 GN=ACIAD3128 PE=4 SV=1	0	39.012	17	4	17	4	1	352	39.7	6.65	34.72	4	0	1.311	0.84297	14.24	44	156	45.02	9.88	High	High	High	High	High	High
FALSE	High	Master Protein	Q6FF44	Triosephosphate isomerase OS=Acinetobacter baylyi (strain ATCC 33305 / BD413 / ADP1) OX=62977 GN=tpiA PE=3 SV=1	0	38.995	22	6	35	6	1	265	28.5	5.24	101.8	6	0	0.935	0.922127	34.13	90.7	109.3	7.17	34.66	High	High	High	High	High	High
FALSE	High	Master Protein	Q6F6W8	Putative short-chain dehydrogenase OS=Acinetobacter baylyi (strain ATCC 33305 / BD413 / ADP1) OX=62977 GN=ACIAD3555 PE=3 SV=1	0	38.96	29	8	34	8	1	278	30.3	9.28	68.41	8	0	1.036	0.997162	50.6	132.5	67.5	2.3	14.06	High	High	High	High	High	High
FALSE	High	Master Protein	Q6F7J2	Uncharacterized protein OS=Acinetobacter baylyi (strain ATCC 33305 / BD413 / ADP1) OX=62977 GN=ACIAD3299 PE=4 SV=1	0	38.763	51	6	38	6	1	126	14.1	8.95	111.68	6	0	1.295	0.733251	21.05	87.3	112.7	8.31	17.77	High	High	High	High	High	High
FALSE	High	Master Protein	Q6FCK9	tRNA N6-adenosine threonylcarbamoyltransferase OS=Acinetobacter baylyi (strain ATCC 33305 / BD413 / ADP1) OX=62977 GN=tsaD PE=3 SV=1	0	38.761	27	9	29	9	1	340	36.7	6.54	72.32	9	0	1.178	0.922127	51.38	75.1	124.9	11.91	7	High	High	High	High	High	High
FALSE	High	Master Protein	Q6F729	Putative amino acid binding protein (ABC superfamily, peri_bind) OS=Acinetobacter baylyi (strain ATCC 33305 / BD413 / ADP1) OX=62977 GN=ACIAD3487 PE=4 SV=1	0	38.745	24	6	17	6	1	281	30.7	7.83	49.99	6	0	1.071	0.999526	69.57	121.6	78.4	30.06	59.62	High	High	High	High	High	High
FALSE	High	Master Protein	Q6FEF4	Corrinoid adenosyltransferase OS=Acinetobacter baylyi (strain ATCC 33305 / BD413 / ADP1) OX=62977 GN=ACIAD0633 PE=3 SV=1	0	38.694	44	7	28	7	1	192	21.5	6.2	80.79	7	0	1.008	0.976583	32.91	79.7	120.3	12.93	3.14	High	High	High	High	High	High
FALSE	High	Master Protein	Q6FAF5	Uncharacterized protein OS=Acinetobacter baylyi (strain ATCC 33305 / BD413 / ADP1) OX=62977 GN=ACIAD2157 PE=4 SV=1	0	38.666	25	8	22	8	1	348	39.2	5.92	52.1	8	0	1.167	0.941387	25.55	94.4	105.6	16.41	36.11	High	High	High	High	High	High
FALSE	High	Master Protein	Q6F7W1	Uncharacterized protein OS=Acinetobacter baylyi (strain ATCC 33305 / BD413 / ADP1) OX=62977 GN=ACIAD3165 PE=4 SV=1	0	38.645	17	6	26	6	1	142	14.6	7.8	67.94	6	0	0.547	0.027523	41.15	101.5	98.5	32.27	8.9	High	High	High	High	High	High
FALSE	High	Master Protein	Q6FB95	Hydrolase_4 domain-containing protein OS=Acinetobacter baylyi (strain ATCC 33305 / BD413 / ADP1) OX=62977 GN=ACIAD1835 PE=4 SV=1	0	38.634	28	8	27	8	1	304	33.1	5.22	76.42	8	0	1.257	0.893882	32.6	98.6	101.4	22.35	20.75	High	High	High	High	High	High
FALSE	High	Master Protein	Q6FG11	Anhydro-N-acetylmuramic acid kinase OS=Acinetobacter baylyi (strain ATCC 33305 / BD413 / ADP1) OX=62977 GN=anmK PE=3 SV=1	0	38.619	15	4	23	4	1	376	41.6	6.1	49.04	4	0	1.092	0.996783	92.43	131.7	68.3	11.41	46.23	High	High	High	High	High	High
FALSE	High	Master Protein	Q6FEI3	Putative glycosyltransferase OS=Acinetobacter baylyi (strain ATCC 33305 / BD413 / ADP1) OX=62977 GN=ACIAD0602 PE=4 SV=1	0	38.588	23	8	33	8	1	346	38.4	7.58	55.63	8	0	0.962	0.932109	37.3	130.5	69.5	34.62	8.18	High	High	High	High	High	High
FALSE	High	Master Protein	Q6FCJ5	Uncharacterized protein OS=Acinetobacter baylyi (strain ATCC 33305 / BD413 / ADP1) OX=62977 GN=ACIAD1347 PE=4 SV=1	0	38.577	24	6	25	6	1	252	27.9	5.77	70.83	6	0	1.027	0.988358	58.94	101.8	98.2	1.49	5.02	High	High	High	High	High	High
FALSE	High	Master Protein	Q6FAL0	Uncharacterized protein OS=Acinetobacter baylyi (strain ATCC 33305 / BD413 / ADP1) OX=62977 GN=ACIAD2095 PE=4 SV=1	0	38.45	24	7	35	7	1	255	29.2	5.9	86.01	7	0	1.091	0.98327	33.06	91.9	108.1	18.12	19.74	High	High	High	High	High	High
FALSE	High	Master Protein	Q6FBV5	Putative acyl-CoA dehydrogenase OS=Acinetobacter baylyi (strain ATCC 33305 / BD413 / ADP1) OX=62977 GN=ACIAD1607 PE=3 SV=1	0	38.427	25	8	29	8	1	375	40.7	6.46	67.86	8	0	1.524	0.531887	37.87	75.6	124.4	12.11	7.17	High	High	High	High	High	High
FALSE	High	Master Protein	Q6FDS4	Uncharacterized protein OS=Acinetobacter baylyi (strain ATCC 33305 / BD413 / ADP1) OX=62977 GN=ACIAD0886 PE=4 SV=1	0	38.288	29	7	26	7	1	293	33.1	7.43	41.57	7	0	0.978	0.945564	41.58	82.9	117.1	30.23	13.74	High	High	High	High	High	High
FALSE	High	Master Protein	Q6FBI4	Biotin carboxyl carrier protein of acetyl-CoA carboxylase OS=Acinetobacter baylyi (strain ATCC 33305 / BD413 / ADP1) OX=62977 GN=accB PE=4 SV=1	0	38.285	52	3	26	3	1	140	14.6	5.22	138.31	3	0	0.776	0.609851	27.18	125.6	74.4	18.53	34.19	High	High	High	High	High	High
FALSE	High	Master Protein	Q6FEI2	Uncharacterized protein OS=Acinetobacter baylyi (strain ATCC 33305 / BD413 / ADP1) OX=62977 GN=ACIAD0603 PE=4 SV=1	0	38.277	29	7	31	7	1	294	35	6.24	65.58	7	0	0.961	0.932109	53.46	97.7	102.3	15.85	18.84	High	High	High	High	High	High
FALSE	High	Master Protein	Q6F899	4-hydroxythreonine-4-phosphate dehydrogenase OS=Acinetobacter baylyi (strain ATCC 33305 / BD413 / ADP1) OX=62977 GN=pdxA PE=3 SV=1	0	38.2	25	6	25	6	1	322	34.6	5.69	56.78	6	0	1.162	0.944045	38.75	92	108	10.76	14.76	High	High	High	High	High	High
FALSE	High	Master Protein	Q6FES7	Putative transcriptional regulator (TetR-family) OS=Acinetobacter baylyi (strain ATCC 33305 / BD413 / ADP1) OX=62977 GN=ACIAD0504 PE=4 SV=1	0	38.185	28	6	33	6	1	229	27	6.43	74.62	6	0	0.94	0.925205	48.33	84.8	115.2	23.33	14.21	High	High	High	High	High	High
FALSE	High	Master Protein	Q6FF50	23S rRNA (guanosine-2'-O-)-methyltransferase RlmB OS=Acinetobacter baylyi (strain ATCC 33305 / BD413 / ADP1) OX=62977 GN=rlmB PE=3 SV=1	0	38.08	36	8	31	8	1	248	27	7.5	71.84	8	0	0.768	0.583595	40.39	170.8	29.2	9.64	5.11	High	High	High	High	High	High
FALSE	High	Master Protein	Q6F865	Uncharacterized protein OS=Acinetobacter baylyi (strain ATCC 33305 / BD413 / ADP1) OX=62977 GN=ACIAD3049 PE=4 SV=1	0	37.939	26	8	30	8	1	234	26.4	9.03	47.5	8	0	1.167	0.934971	47.62	107.6	92.4	5.56	16.67	High	High	High	High	High	High
FALSE	High	Master Protein	Q6FFG0	CBS domain-containing protein OS=Acinetobacter baylyi (strain ATCC 33305 / BD413 / ADP1) OX=62977 GN=ACIAD0230 PE=4 SV=1	0	37.934	10	5	32	5	1	531	59.2	4.93	84.93	5	0	1.746	0.255783	70.21	79.5	120.5	31.5	4.39	High	High	High	High	High	High
FALSE	High	Master Protein	Q6FG13	RND type efflux pump involved in aminoglycoside resistance OS=Acinetobacter baylyi (strain ATCC 33305 / BD413 / ADP1) OX=62977 GN=adeT PE=4 SV=1	0	37.864	32	9	23	9	1	336	37	9.19	43.19	9	0	0.832	0.776	31.24	126.6	73.4	20.1	3.47	High	High	High	High	High	High
FALSE	High	Master Protein	Q6FF39	Ribosome-binding factor A OS=Acinetobacter baylyi (strain ATCC 33305 / BD413 / ADP1) OX=62977 GN=rbfA PE=3 SV=1	0	37.835	51	9	36	9	1	133	15	8.37	90.58	9	0	1.554	0.402437	66.14	78.9	121.1	30.18	2.82	High	High	High	High	High	High
FALSE	High	Master Protein	Q6F730	Putative dioxygenase OS=Acinetobacter baylyi (strain ATCC 33305 / BD413 / ADP1) OX=62977 GN=ACIAD3486 PE=4 SV=1	0	37.569	26	7	19	7	1	289	32.3	5.31	38.91	7	0	0.957	0.932109	35.69	143.6	56.4	16.45	39.07	High	High	High	High	High	High
FALSE	High	Master Protein	Q6F7T2	Protein translocase subunit SecY OS=Acinetobacter baylyi (strain ATCC 33305 / BD413 / ADP1) OX=62977 GN=secY PE=3 SV=1	0	37.498	15	7	34	7	1	452	49.2	9.88	99.92	7	0	1.046	0.99804	29.62	98.5	101.5	17.93	6.21	High	High	High	High	High	High
FALSE	High	Master Protein	Q6FF56	Biotin_lipoyl_2 domain-containing protein OS=Acinetobacter baylyi (strain ATCC 33305 / BD413 / ADP1) OX=62977 GN=ACIAD0351 PE=4 SV=1	0	37.359	24	7	28	7	1	338	36.8	8.7	83.25	7	0	1.292	0.862558	33.77	79.8	120.2	20.54	2.15	High	High	High	High	High	High
FALSE	High	Master Protein	Q6FE22	Nodulation protein OS=Acinetobacter baylyi (strain ATCC 33305 / BD413 / ADP1) OX=62977 GN=nolG PE=3 SV=1	0	37.297	11	11	23	11	1	1033	113.2	6.58	41.99	11	0	1.112	0.974496	42.02	100.8	99.2	10.88	5.1	High	High	High	High	High	High
FALSE	High	Master Protein	Q6F987	Tol-Pal system protein TolR OS=Acinetobacter baylyi (strain ATCC 33305 / BD413 / ADP1) OX=62977 GN=tolR PE=3 SV=1	0	37.276	39	5	27	5	1	148	16.3	5.29	58.16	5	0	1.846	0.156685	29.21	66.1	133.9	14.58	16.66	High	High	High	High	High	High
FALSE	High	Master Protein	Q6FAM9	Uncharacterized protein OS=Acinetobacter baylyi (strain ATCC 33305 / BD413 / ADP1) OX=62977 GN=ACIAD2074 PE=4 SV=1	0	37.158	55	5	9	5	1	75	7.6	10.01	23.76	5	0	0.183	2.40045e-06	4.45	161.4	38.6	30.87	97.35	Peak Found	High	High	Peak Found	Peak Found	Peak Found
FALSE	High	Master Protein	Q6FDV4	Bacterioferritin comigratory protein OS=Acinetobacter baylyi (strain ATCC 33305 / BD413 / ADP1) OX=62977 GN=bcp PE=4 SV=1	0	37.127	35	5	15	5	1	191	21.6	8.68	26.12	5	0	1.212	0.927662	15.84	98.5	101.5	9.8	18.53	High	High	High	High	High	High
FALSE	High	Master Protein	Q6FCM2	Putative phosphohistidine phosphatase OS=Acinetobacter baylyi (strain ATCC 33305 / BD413 / ADP1) OX=62977 GN=ACIAD1318 PE=4 SV=1	0	37.068	30	4	14	4	1	151	16.7	5.72	37.78	4	0	1.269	0.920018	82.49	163.7	36.3	13.7	68.76	High	High	High	Peak Found	High	High
FALSE	High	Master Protein	Q6F6P1	zinc-ribbon_6 domain-containing protein OS=Acinetobacter baylyi (strain ATCC 33305 / BD413 / ADP1) OX=62977 GN=ACIAD3645 PE=4 SV=1	0	37.048	24	9	35	9	1	367	43.8	6.46	48.76	9	0	1.144	0.937259	44.62	163.4	36.6	5.9	0.94	High	High	High	High	High	High
FALSE	High	Master Protein	Q6F9A8	Sulfate/thiosulfate import ATP-binding protein CysA OS=Acinetobacter baylyi (strain ATCC 33305 / BD413 / ADP1) OX=62977 GN=cysA PE=3 SV=1	0	37.041	28	7	19	7	1	353	39.8	6.81	51.26	7	0	0.411	0.00217402	9.82	131.8	68.2	25.85	4.31	High	High	High	High	High	High
FALSE	High	Master Protein	Q6F6W4	PEGA domain-containing protein OS=Acinetobacter baylyi (strain ATCC 33305 / BD413 / ADP1) OX=62977 GN=ACIAD3559 PE=4 SV=1	0	37.04	29	4	21	4	1	167	17.5	9.17	59.89	4	0	1.57	0.486614	40.63	80.5	119.5	18.57	14.15	High	High	High	High	High	High
FALSE	High	Master Protein	Q6FFE9	Magnesium chelatase, competence related protein (ComM) OS=Acinetobacter baylyi (strain ATCC 33305 / BD413 / ADP1) OX=62977 GN=ACIAD0242 PE=4 SV=1	0	36.933	19	9	30	9	1	495	54.2	8.15	60.99	9	0	1.209	0.922431	34.7	81.9	118.1	29.44	6.8	High	High	High	High	High	High
FALSE	High	Master Protein	Q6FDF7	HTH-type transcriptional regulator BetI OS=Acinetobacter baylyi (strain ATCC 33305 / BD413 / ADP1) OX=62977 GN=betI PE=3 SV=1	0	36.922	35	6	23	6	1	208	24	9.16	65.23	6	0	1.079	0.999526	81.79	99.4	100.6	5.67	10.94	High	High	High	High	High	High
FALSE	High	Master Protein	Q6FCT8	Uncharacterized protein OS=Acinetobacter baylyi (strain ATCC 33305 / BD413 / ADP1) OX=62977 GN=ACIAD1247 PE=4 SV=1	0	36.92	51	6	13	6	1	128	13.5	7.61	48.41	6	0	1.374	0.690588	78.85	106.7	93.3	10.12	17.55	High	High	High	High	High	High
FALSE	High	Master Protein	Q6FA24	Uncharacterized protein OS=Acinetobacter baylyi (strain ATCC 33305 / BD413 / ADP1) OX=62977 GN=ACIAD2305 PE=4 SV=1	0	36.84	50	8	48	8	1	143	16	5.34	113.5	8	0	0.616	0.0974442	24.89	131.2	68.8	12.32	25.92	High	High	High	High	High	High
FALSE	High	Master Protein	Q6FFT5	Putative UDP-galactose phosphate transferase (WeeH) OS=Acinetobacter baylyi (strain ATCC 33305 / BD413 / ADP1) OX=62977 GN=ACIAD0093 PE=4 SV=1	0	36.832	41	7	28	7	1	204	23.2	9.63	83.99	7	0	1.309	0.839284	44.04	138.1	61.9	9.5	11.84	High	High	High	High	High	High
FALSE	High	Master Protein	Q6F7X0	Uncharacterized protein OS=Acinetobacter baylyi (strain ATCC 33305 / BD413 / ADP1) OX=62977 GN=ACIAD3156 PE=3 SV=1	0	36.783	26	6	31	6	1	239	26.8	9.26	82.15	6	0	1.121	0.964129	30.54	97.1	102.9	6.86	4.86	High	High	High	High	High	High
FALSE	High	Master Protein	Q6FER8	Dihydrofolate reductase OS=Acinetobacter baylyi (strain ATCC 33305 / BD413 / ADP1) OX=62977 GN=folA PE=3 SV=1	0	36.744	38	7	26	7	1	169	19	6.8	55.56	7	0	1.045	0.99804	17.21	83.3	116.7	0.5	19.32	High	High	High	High	High	High
FALSE	High	Master Protein	Q6F754	Glycine betaine transporter OS=Acinetobacter baylyi (strain ATCC 33305 / BD413 / ADP1) OX=62977 GN=ACIAD3460 PE=1 SV=1	0	36.727	12	8	26	8	1	660	74.1	6.54	40.64	8	0	1.046	0.997162	16.72	153.7	46.3	7.74	44.03	High	High	High	High	High	High
FALSE	High	Master Protein	Q6FDJ2	Putative acetyltransferase OS=Acinetobacter baylyi (strain ATCC 33305 / BD413 / ADP1) OX=62977 GN=ACIAD0974 PE=4 SV=1	0	36.507	45	6	21	6	1	151	18.2	6.62	47.05	6	0	0.816	0.731287	25.47	108.3	91.7	15.42	8.2	High	High	High	High	High	High
FALSE	High	Master Protein	Q6FEE4	Bifunctional protein OS=Acinetobacter baylyi (strain ATCC 33305 / BD413 / ADP1) OX=62977 GN=folC PE=3 SV=1	0	36.264	22	9	24	9	1	428	46.9	5.68	41	9	0	0.992	0.959199	71.48	93.3	106.7	31.04	30.39	High	High	High	High	High	High
FALSE	High	Master Protein	Q6FCH1	Ditrans,polycis-undecaprenyl-diphosphate synthase ((2E,6E)-farnesyl-diphosphate specific) OS=Acinetobacter baylyi (strain ATCC 33305 / BD413 / ADP1) OX=62977 GN=uppS PE=3 SV=1	0	36.264	22	6	30	6	1	249	28.5	5.62	75.04	6	0	1.196	0.922127	59.17	106	94	9.15	24.24	High	High	High	High	High	High
FALSE	High	Master Protein	Q6FBN0	Beta-ketoadipyl CoA thiolase OS=Acinetobacter baylyi (strain ATCC 33305 / BD413 / ADP1) OX=62977 GN=dcaF PE=3 SV=1	0	36.261	29	10	30	10	1	401	41.8	5.78	54.59	10	0	1.209	0.922127	43.48	95.7	104.3	8.14	25	High	High	High	High	High	High
FALSE	High	Master Protein	Q6FF54	UPF0301 protein ACIAD0353 OS=Acinetobacter baylyi (strain ATCC 33305 / BD413 / ADP1) OX=62977 GN=ACIAD0353 PE=1 SV=1	0	36.197	35	5	24	5	1	184	20.6	4.94	57.3	5	0	1.041	0.997162	51.25	128.3	71.7	18.33	11.87	High	High	High	High	High	High
FALSE	High	Master Protein	Q6FDC5	Putative cold shock protein OS=Acinetobacter baylyi (strain ATCC 33305 / BD413 / ADP1) OX=62977 GN=ACIAD1044 PE=4 SV=1	0	36.164	41	6	17	6	1	97	11	9.66	51.24	6	0	0.605	0.105141	22.45	133.4	66.6	35.48	88.46	High	High	High	High	High	Peak Found
FALSE	High	Master Protein	Q6FEW4	Putative vanillate O-demethylase oxygenase subunit OS=Acinetobacter baylyi (strain ATCC 33305 / BD413 / ADP1) OX=62977 GN=ACIAD0459 PE=4 SV=1	0	36.129	21	6	33	6	1	351	40.1	5.54	73.13	6	0	1.21	0.922127	43.4	91.8	108.2	4.72	23.36	High	High	High	High	High	High
FALSE	High	Master Protein	Q6FAY3	Putative tellurium resistance protein (TerF) OS=Acinetobacter baylyi (strain ATCC 33305 / BD413 / ADP1) OX=62977 GN=ACIAD1954 PE=4 SV=1	0	36.058	16	9	33	9	1	436	49.2	5.67	83.02	9	0	1.248	0.901126	56.64	95.5	104.5	13.1	35.85	High	High	High	High	High	High
FALSE	High	Master Protein	Q6FDF2	Lipoyl synthase OS=Acinetobacter baylyi (strain ATCC 33305 / BD413 / ADP1) OX=62977 GN=lipA PE=3 SV=1	0	35.997	28	8	27	8	1	343	39	7.53	59.12	8	0	1.253	0.902403	43.82	59.4	140.6	4.91	16.32	High	High	High	High	High	High
FALSE	High	Master Protein	Q9AM60	Lipoprotein OS=Acinetobacter baylyi (strain ATCC 33305 / BD413 / ADP1) OX=62977 GN=comL PE=4 SV=1	0	35.899	46	6	19	6	1	174	19.4	9.04	51.95	6	0	0.956	0.932109	60.27	115	85	16.26	6.28	High	High	High	High	High	High
FALSE	High	Master Protein	Q6FCS2	Uncharacterized protein OS=Acinetobacter baylyi (strain ATCC 33305 / BD413 / ADP1) OX=62977 GN=ACIAD1263 PE=4 SV=1	0	35.802	38	4	16	4	1	141	15.3	5.77	42.6	4	0	1.007	0.96547	22.25	118	82	8.53	9.01	High	High	High	High	High	High
FALSE	High	Master Protein	Q6FBV8	Methylmalonate-semialdehyde dehydrogenase, oxidoreductase protein OS=Acinetobacter baylyi (strain ATCC 33305 / BD413 / ADP1) OX=62977 GN=mmsA PE=4 SV=1	0	35.78	19	8	21	7	1	502	54.1	6.34	36.05	8	1	1.851	0.0877144	45.8	74.9	125.1	42.58	3.69	High	High	High	High	High	High
FALSE	High	Master Protein	Q6FE71	NADH-quinone oxidoreductase subunit A OS=Acinetobacter baylyi (strain ATCC 33305 / BD413 / ADP1) OX=62977 GN=nuoA PE=3 SV=1	0	35.769	28	4	25	4	1	183	20	9.26	98.52	4	0	1.189	0.902567	38.01	85.6	114.4	9.08	8.77	High	High	High	High	High	High
FALSE	High	Master Protein	Q6FAL1	AB hydrolase-1 domain-containing protein OS=Acinetobacter baylyi (strain ATCC 33305 / BD413 / ADP1) OX=62977 GN=ACIAD2094 PE=4 SV=1	0	35.768	17	10	30	10	1	640	72.5	7.85	41.82	10	0	1.012	0.96547	43.46	88.9	111.1	13.92	36.79	High	High	High	High	High	High
FALSE	High	Master Protein	Q6FE86	Uncharacterized protein OS=Acinetobacter baylyi (strain ATCC 33305 / BD413 / ADP1) OX=62977 GN=ACIAD0711 PE=4 SV=1	0	35.63	35	8	21	8	1	254	27.4	9.32	41.24	8	0	0.732	0.505942	27.99	122.8	77.2	11.85	11.85	High	High	High	High	High	High
FALSE	High	Master Protein	Q6FE90	Formamidopyrimidine-DNA glycosylase OS=Acinetobacter baylyi (strain ATCC 33305 / BD413 / ADP1) OX=62977 GN=mutM PE=3 SV=3	0	35.584	34	9	24	9	1	272	30.8	8.31	61.66	9	0	0.736	0.505942	42.39	119	81	8.93	6.04	High	High	High	High	High	High
FALSE	High	Master Protein	Q6F7Y6	Uncharacterized protein OS=Acinetobacter baylyi (strain ATCC 33305 / BD413 / ADP1) OX=62977 GN=ACIAD3138 PE=4 SV=1	0	35.568	26	4	29	4	1	174	19.4	9.5	80.18	4	0	1.35	0.775766	46.04	88	112	8.14	14.52	High	High	High	High	High	High
FALSE	High	Master Protein	Q6FAV1	Methionine aminopeptidase OS=Acinetobacter baylyi (strain ATCC 33305 / BD413 / ADP1) OX=62977 GN=map PE=3 SV=1	0	35.548	39	8	27	8	1	265	29	5.57	54.08	8	0	0.836	0.775766	38.71	122.3	77.7	26.31	18.84	High	High	High	High	High	High
FALSE	High	Master Protein	Q6F877	Thioredoxin OS=Acinetobacter baylyi (strain ATCC 33305 / BD413 / ADP1) OX=62977 GN=trxA PE=3 SV=1	0	35.511	47	7	33	7	1	112	12.2	4.75	81.31	7	0	0.899	0.896227	61.99	96.7	103.3	2.48	11.61	High	High	High	High	High	High
FALSE	High	Master Protein	Q6FCE5	Co-chaperone protein HscB homolog OS=Acinetobacter baylyi (strain ATCC 33305 / BD413 / ADP1) OX=62977 GN=hscB PE=3 SV=1	0	35.5	28	4	22	4	1	171	20.1	4.65	40.05	4	0	0.924	0.922127	70.64	114.8	85.2	87.19	20.38	High	High	High	High	High	High
FALSE	High	Master Protein	Q6F8A6	Putative phospholipase D protein OS=Acinetobacter baylyi (strain ATCC 33305 / BD413 / ADP1) OX=62977 GN=ACIAD3001 PE=4 SV=1	0	35.41	18	9	22	9	1	519	59.9	8.02	36.88	9	0	1.358	0.77743	61.87	60	140	27	27.82	High	High	High	High	High	High
FALSE	High	Master Protein	Q6F749	Putative two-component sensor OS=Acinetobacter baylyi (strain ATCC 33305 / BD413 / ADP1) OX=62977 GN=ACIAD3465 PE=4 SV=1	0	35.406	9	11	28	11	1	1176	131.6	8.5	44.09	11	0	1.137	0.964129	30.65	80.8	119.2	27.22	4.19	High	High	High	High	High	High
FALSE	High	Master Protein	Q6FC69	3-deoxy-D-manno-octulosonate 8-phosphate phosphatase KdsC OS=Acinetobacter baylyi (strain ATCC 33305 / BD413 / ADP1) OX=62977 GN=kdsC PE=3 SV=1	0	35.402	39	9	41	9	1	179	19.6	5.25	95.6	9	0	0.706	0.347178	34.73	111.8	88.2	4.01	19.46	High	High	High	High	High	High
FALSE	High	Master Protein	Q6F9R6	Uncharacterized protein OS=Acinetobacter baylyi (strain ATCC 33305 / BD413 / ADP1) OX=62977 GN=ACIAD2424 PE=4 SV=1	0	35.22	33	8	26	8	1	253	28.3	9.52	41.99	8	0	0.769	0.569918	36	123.4	76.6	10.45	37.66	High	High	High	High	High	High
FALSE	High	Master Protein	Q6F7W3	Uncharacterized protein OS=Acinetobacter baylyi (strain ATCC 33305 / BD413 / ADP1) OX=62977 GN=ACIAD3163 PE=4 SV=1	0	35.199	38	9	15	9	1	250	27.7	9.7	36.28	9	0	0.545	0.0437666	22.57	152	48	20.41	36.28	High	High	High	High	Peak Found	Peak Found
FALSE	High	Master Protein	Q6FEX1	Lactamase_B domain-containing protein OS=Acinetobacter baylyi (strain ATCC 33305 / BD413 / ADP1) OX=62977 GN=ACIAD0450 PE=4 SV=1	0	35.105	24	7	29	7	1	350	40.5	7.42	54.06	7	0	1.091	0.997162	61.43	116.3	83.7	17.76	30.88	High	High	High	High	High	High
FALSE	High	Master Protein	Q6FAK6	Putative hydrolases or acyltransferases (Alpha/beta hydrolase superfamily) OS=Acinetobacter baylyi (strain ATCC 33305 / BD413 / ADP1) OX=62977 GN=ACIAD2099 PE=4 SV=1	0	35.028	34	7	21	7	1	266	30.3	6.29	42.97	7	0	0.923	0.922127	49.49	121	79	12.99	26.43	High	High	High	High	High	High
FALSE	High	Master Protein	Q6FE85	Thiol:disulfide interchange protein OS=Acinetobacter baylyi (strain ATCC 33305 / BD413 / ADP1) OX=62977 GN=ACIAD0713 PE=3 SV=1	0	34.926	26	5	22	5	1	235	26.3	8.38	69.06	5	0	0.79	0.654433	21.06	112.7	87.3	1.96	22.2	High	High	High	High	High	High
FALSE	High	Master Protein	Q6FE01	Putative amino-acid transport protein OS=Acinetobacter baylyi (strain ATCC 33305 / BD413 / ADP1) OX=62977 GN=ACIAD0805 PE=3 SV=1	0	34.875	10	5	22	5	1	499	54.5	8.28	42.51	5	0	0.893	0.901126	27.93	104.6	95.4	31.6	25.5	High	High	High	High	High	High
FALSE	High	Master Protein	Q6FDQ6	Putative glutamine amidotransferase OS=Acinetobacter baylyi (strain ATCC 33305 / BD413 / ADP1) OX=62977 GN=ACIAD0905 PE=4 SV=1	0	34.843	22	7	32	7	1	285	32.4	7.2	46.74	7	0	1.214	0.922127	35.96	85.1	114.9	7.52	19.41	High	High	High	High	High	High
FALSE	High	Master Protein	Q6F9B5	Thymidylate kinase OS=Acinetobacter baylyi (strain ATCC 33305 / BD413 / ADP1) OX=62977 GN=tmk PE=3 SV=1	0	34.76	29	6	21	6	1	202	23	5.6	31.03	6	0	1.181	0.932109	57.91	67.5	132.5	23.89	18.07	High	High	High	High	High	High
FALSE	High	Master Protein	Q6F867	50S ribosomal protein L35 OS=Acinetobacter baylyi (strain ATCC 33305 / BD413 / ADP1) OX=62977 GN=rpmI PE=3 SV=1	0	34.753	50	6	32	6	1	64	7.5	12.02	73.18	6	0	0.671	0.252497	49.88	123.2	76.8	31.38	13.51	High	High	High	High	High	High
FALSE	High	Master Protein	Q6FDC1	Probable D-serine dehydratase OS=Acinetobacter baylyi (strain ATCC 33305 / BD413 / ADP1) OX=62977 GN=dsdA PE=3 SV=1	0	34.727	15	6	19	6	1	441	48.5	6.2	23.98	6	0	1.043	0.997162	53.31	84	116	13.9	27.76	High	High	High	High	High	High
FALSE	High	Master Protein	Q6F6Z2	Esterase OS=Acinetobacter baylyi (strain ATCC 33305 / BD413 / ADP1) OX=62977 GN=est PE=4 SV=1	0	34.599	24	9	79	9	1	301	33.8	6.05	147.07	9	0	1.239	0.83893	38.7	87.1	112.9	4.13	3.79	High	High	High	High	High	High
FALSE	High	Master Protein	Q6FF76	Putative transcriptional regulator (LysR family) OS=Acinetobacter baylyi (strain ATCC 33305 / BD413 / ADP1) OX=62977 GN=ACIAD0323 PE=3 SV=1	0	34.579	30	8	31	8	1	298	34.5	6.8	45.81	8	0	0.748	0.547692	27.66	113.7	86.3	6.85	14.17	High	High	High	High	High	High
FALSE	High	Master Protein	Q6FCX0	Putative phosphate transporter (ABC superfamily, peri-bind) OS=Acinetobacter baylyi (strain ATCC 33305 / BD413 / ADP1) OX=62977 GN=ACIAD1212 PE=4 SV=1	0	34.573	29	8	22	8	1	343	37.1	9.42	59.33	8	0	1.153	0.934671	57.65	85.6	114.4	5.48	18	High	High	High	High	High	High
FALSE	High	Master Protein	Q6F946	DNA repair protein RadA OS=Acinetobacter baylyi (strain ATCC 33305 / BD413 / ADP1) OX=62977 GN=radA PE=3 SV=1	0	34.547	20	8	26	8	1	459	49.3	7.53	64.5	8	0	1.64	0.393933	51.01	132.6	67.4	16.34	45.09	High	High	High	High	High	High
FALSE	High	Master Protein	Q6FE21	Nodulation protein OS=Acinetobacter baylyi (strain ATCC 33305 / BD413 / ADP1) OX=62977 GN=nolF PE=3 SV=1	0	34.485	24	8	31	8	1	369	40.6	8.84	83.2	8	0	1.151	0.94284	34.94	63.5	136.5	5.49	8.76	High	High	High	High	High	High
FALSE	High	Master Protein	Q6FBB7	Putative transcriptional regulator (MarR/EmrR family) OS=Acinetobacter baylyi (strain ATCC 33305 / BD413 / ADP1) OX=62977 GN=ACIAD1811 PE=1 SV=1	0	34.401	32	5	17	5	1	145	16.6	6.58	42.96	5	0	0.711	0.60768	19.52	115.2	84.8	26.28	24.09	High	High	High	High	High	High
FALSE	High	Master Protein	Q9EYM0	Putative HtrB protein OS=Acinetobacter baylyi (strain ATCC 33305 / BD413 / ADP1) OX=62977 GN=ACIAD2638 PE=4 SV=1	0	34.291	20	6	19	6	1	337	38.8	8.7	54.49	6	0	1.13	0.964129	38.35	119	81	10.93	7.44	High	High	High	High	Peak Found	High
FALSE	High	Master Protein	Q6FFT3	Perosamine synthetase (WeeJ) OS=Acinetobacter baylyi (strain ATCC 33305 / BD413 / ADP1) OX=62977 GN=per PE=3 SV=1	0	34.259	23	7	19	7	1	391	43.5	5.91	27.89	7	0	1.123	0.947562	49.14	24.8	175.2	12.16	11.87	High	High	High	High	High	High
FALSE	High	Master Protein	Q6F6L5	Uncharacterized protein OS=Acinetobacter baylyi (strain ATCC 33305 / BD413 / ADP1) OX=62977 GN=ACIAD3676 PE=4 SV=1	0	34.191	16	8	33	8	1	535	60.9	6.37	65.43	8	0	1.494	0.588607	55.69	112.3	87.7	53.09	11.66	High	High	High	High	High	High
FALSE	High	Master Protein	Q6FCV7	Uncharacterized protein OS=Acinetobacter baylyi (strain ATCC 33305 / BD413 / ADP1) OX=62977 GN=ACIAD1226 PE=4 SV=1	0	34.099	34	5	11	5	1	132	14.8	5.67	37.14	5	0	1.226	0.902403	27.36	99.4	100.6	14.58	18.78	High	High	High	High	High	High
FALSE	High	Master Protein	Q6F728	Putative amino acid transport protein (ABC superfamily, ATP_bind and membrane) OS=Acinetobacter baylyi (strain ATCC 33305 / BD413 / ADP1) OX=62977 GN=ACIAD3488 PE=3 SV=1	0	33.836	14	6	16	5	1	505	56.6	7.75	42.26	6	1	1.242	0.929518	21.19	84.6	115.4	35.49	27.47	High	High	Peak Found	High	High	High
FALSE	High	Master Protein	Q6FED9	Uncharacterized protein OS=Acinetobacter baylyi (strain ATCC 33305 / BD413 / ADP1) OX=62977 GN=ACIAD0649 PE=4 SV=1	0	33.834	58	5	33	5	1	118	12.1	10.21	115.06	5	0	1.049	0.999526	56.29	76.2	123.8	24.62	43.6	High	High	High	High	High	High
FALSE	High	Master Protein	Q6FD38	Putative oligopeptide transport protein (ABC superfamily, peri_bind) OS=Acinetobacter baylyi (strain ATCC 33305 / BD413 / ADP1) OX=62977 GN=ACIAD1139 PE=4 SV=1	0	33.801	16	9	33	9	1	615	70.5	9.58	83.15	9	0	1.508	0.566741	28.69	89.3	110.7	12.79	9.8	High	High	High	High	High	High
FALSE	High	Master Protein	Q6F6X6	Uncharacterized protein OS=Acinetobacter baylyi (strain ATCC 33305 / BD413 / ADP1) OX=62977 GN=ACIAD3547 PE=4 SV=1	0	33.766	18	8	28	8	1	454	51.5	7.83	37.23	8	0	0.935	0.922127	55.75	138.3	61.7	26.85	15.45	High	High	High	High	High	High
FALSE	High	Master Protein	Q6F7Y0	Uncharacterized protein OS=Acinetobacter baylyi (strain ATCC 33305 / BD413 / ADP1) OX=62977 GN=ACIAD3144 PE=4 SV=1	0	33.699	12	6	21	6	1	643	66.5	4.93	58.91	6	0	0.941	0.922431	27.17	123.7	76.3	7.9	32.71	High	High	High	High	High	High
FALSE	High	Master Protein	Q6FEQ1	PKHD-type hydroxylase ACIAD0531 OS=Acinetobacter baylyi (strain ATCC 33305 / BD413 / ADP1) OX=62977 GN=ACIAD0531 PE=3 SV=1	0	33.678	30	6	25	6	1	227	26	6.29	63.36	6	0	1.398	0.700877	28.6	88.6	111.4	12.44	28.15	High	High	High	High	High	High
FALSE	High	Master Protein	O30583	Pilin-like competence factor ComP OS=Acinetobacter baylyi (strain ATCC 33305 / BD413 / ADP1) OX=62977 GN=comP PE=1 SV=1	0	33.664	28	4	28	4	1	147	14.9	8.16	99.14	4	0	0.906	0.901126	92.25	81.1	118.9	8.44	4.15	High	High	High	High	High	High
FALSE	High	Master Protein	Q6FEY5	Heme chaperone HemW OS=Acinetobacter baylyi (strain ATCC 33305 / BD413 / ADP1) OX=62977 GN=ACIAD0432 PE=3 SV=1	0	33.597	17	6	19	6	1	385	43.7	5.38	38.87	6	0	1.475	0.528039	66.41	19.4	180.6	15.91	9.33	High	High	High	High	High	High
FALSE	High	Master Protein	Q6F9H3	Putative substrate binding protein (ABC superfamily, peri_bind) OS=Acinetobacter baylyi (strain ATCC 33305 / BD413 / ADP1) OX=62977 GN=ACIAD2524 PE=4 SV=1	0	33.585	15	7	15	7	1	393	45.5	7.12	26.83	7	0	0.743	0.551405	29.24	97.5	102.5	27.84	7.66	High	High	High	High	High	High
FALSE	High	Master Protein	Q6FD43	Esterase OS=Acinetobacter baylyi (strain ATCC 33305 / BD413 / ADP1) OX=62977 GN=aesT PE=4 SV=1	0	33.471	23	7	31	7	1	294	33.8	9.13	59.03	7	0	0.963	0.932109	28.93	105	95	13	20.38	High	High	High	High	High	High
FALSE	High	Master Protein	Q6F812	Putative outer membrane protein OS=Acinetobacter baylyi (strain ATCC 33305 / BD413 / ADP1) OX=62977 GN=ACIAD3111 PE=3 SV=1	0	33.332	18	8	31	8	1	464	50.5	8.25	72.51	8	0	1.164	0.941012	34.86	114.4	85.6	3.51	25.54	High	High	High	High	High	High
FALSE	High	Master Protein	Q6FCT0	D-erythrose 4-phosphate dehydrogenase OS=Acinetobacter baylyi (strain ATCC 33305 / BD413 / ADP1) OX=62977 GN=epd PE=3 SV=1	0	33.31	29	8	22	8	1	340	37.9	6.11	55.06	8	0	1.099	0.99117	17.98	70.5	129.5	16.99	13.41	High	High	High	High	High	High
FALSE	High	Master Protein	Q6F8K0	Phosphopantetheine adenylyltransferase OS=Acinetobacter baylyi (strain ATCC 33305 / BD413 / ADP1) OX=62977 GN=coaD PE=3 SV=1	0	33.134	41	5	19	5	1	163	18.7	6.96	65.97	5	0	0.825	0.731287	37.93	116.9	83.1	14.68	18.23	High	High	High	High	High	High
FALSE	High	Master Protein	Q6F7P3	Magnesium and cobalt transport protein OS=Acinetobacter baylyi (strain ATCC 33305 / BD413 / ADP1) OX=62977 GN=corA PE=3 SV=1	0	33.119	22	7	29	7	1	362	41.9	5.5	55.85	7	0	1.17	0.929669	41.22	88.6	111.4	9.55	17.61	High	High	High	High	High	High
FALSE	High	Master Protein	Q6FAB0	Starvation-induced protein involved in peptide utilization during carbon starvation OS=Acinetobacter baylyi (strain ATCC 33305 / BD413 / ADP1) OX=62977 GN=cstA PE=4 SV=1	0	32.668	14	9	24	9	1	701	74.9	8.81	50.14	9	0	1.28	0.837296	56.01	118.2	81.8	9.23	25.5	High	High	High	High	High	High
FALSE	High	Master Protein	Q3V7G6	Pyridoxine 5'-phosphate synthase OS=Acinetobacter baylyi (strain ATCC 33305 / BD413 / ADP1) OX=62977 GN=pdxJ PE=3 SV=1	0	32.621	15	5	24	5	1	241	26	5.21	71.24	5	0	0.979	0.951446	36.02	106.2	93.8	5.59	18.57	High	High	High	High	High	High
FALSE	High	Master Protein	Q6F8B8	Putative thiolase putative acyl-CoA thiolase OS=Acinetobacter baylyi (strain ATCC 33305 / BD413 / ADP1) OX=62977 GN=ACIAD2988 PE=3 SV=1	0	32.616	17	5	12	5	1	402	42.1	5.39	43.69	5	0	0.861	0.846091	22.35	98.1	101.9	8.47	37.94	High	High	High	High	High	High
FALSE	High	Master Protein	Q6FDX3	Putative homoserine kinase (ThrH) OS=Acinetobacter baylyi (strain ATCC 33305 / BD413 / ADP1) OX=62977 GN=ACIAD0834 PE=4 SV=1	0	32.576	27	7	36	7	1	205	23.1	5.27	65.73	7	0	0.77	0.608705	37.65	108.1	91.9	10.69	32.89	High	High	High	High	High	High
FALSE	High	Master Protein	Q6FG19	DNA replication and repair protein RecF OS=Acinetobacter baylyi (strain ATCC 33305 / BD413 / ADP1) OX=62977 GN=recF PE=3 SV=1	0	32.535	20	5	12	5	1	358	41.1	7.52	30.05	5	0	1.053	0.999526	47.15	105.7	94.3	17.22	6.94	High	High	High	High	High	High
FALSE	High	Master Protein	Q6FEX7	Putative phosphoglycolate phosphatase protein OS=Acinetobacter baylyi (strain ATCC 33305 / BD413 / ADP1) OX=62977 GN=ACIAD0443 PE=4 SV=1	0	32.51	17	3	14	3	1	221	24.9	5.53	23.2	3	0	0.614	0.224562	26.08	138.9	61.1	5.3	30.42	High	High	High	Peak Found	High	High
FALSE	High	Master Protein	Q6FFM7	Uncharacterized protein OS=Acinetobacter baylyi (strain ATCC 33305 / BD413 / ADP1) OX=62977 GN=ACIAD0157 PE=3 SV=1	0	32.495	24	8	27	8	1	315	35.4	5.69	44.45	8	0	0.92	0.917079	41.92	106.9	93.1	18.18	15.31	High	High	High	High	High	High
FALSE	High	Master Protein	Q6F9I5	Putative transcriptional regulator (LysR family) OS=Acinetobacter baylyi (strain ATCC 33305 / BD413 / ADP1) OX=62977 GN=ACIAD2511 PE=3 SV=1	0	32.407	28	8	21	8	1	306	35	6.71	53.12	8	0	1.348	0.78848	45.62	105.9	94.1	62.26	10.6	High	High	High	High	High	High
FALSE	High	Master Protein	Q6F6W1	Nicotinate phosphoribosyltransferase OS=Acinetobacter baylyi (strain ATCC 33305 / BD413 / ADP1) OX=62977 GN=pncB PE=3 SV=1	0	32.266	16	7	26	7	1	407	47.5	5.8	50.9	7	0	0.998	0.964129	43.38	122.5	77.5	8.78	13.44	High	High	High	High	High	High
FALSE	High	Master Protein	Q6F7P2	Putative toluene-tolerance protein (Ttg2E) OS=Acinetobacter baylyi (strain ATCC 33305 / BD413 / ADP1) OX=62977 GN=ACIAD3240 PE=4 SV=1	0	32.183	53	4	28	4	1	98	11.2	7.58	69.3	4	0	1.018	0.982097	45.59	97.9	102.1	12.93	9.65	High	High	High	High	High	High
FALSE	High	Master Protein	Q57172	EstB protein OS=Acinetobacter baylyi (strain ATCC 33305 / BD413 / ADP1) OX=62977 GN=estB PE=4 SV=1	0	32.166	21	5	20	5	1	312	34.7	9.48	53.16	5	0	1.001	0.964129	71.16	103.3	96.7	23.17	18.55	High	High	High	High	High	High
FALSE	High	Master Protein	Q6F731	Aldolase_II domain-containing protein OS=Acinetobacter baylyi (strain ATCC 33305 / BD413 / ADP1) OX=62977 GN=ACIAD3485 PE=4 SV=1	0	32.157	30	6	24	6	1	241	27.4	5.74	48.61	6	0	1.068	0.999526	57.65	81.8	118.2	23.32	12.43	High	High	High	High	High	High
FALSE	High	Master Protein	Q6FFW3	Nicotinate-nucleotide pyrophosphorylase (Quinolinate phosphoribosyltransferase) OS=Acinetobacter baylyi (strain ATCC 33305 / BD413 / ADP1) OX=62977 GN=nadC PE=3 SV=1	0	32.002	18	4	18	4	1	289	31.5	4.79	40.39	4	0	1.001	0.964129	47.71	95.9	104.1	11.24	14.24	High	High	High	High	High	High
FALSE	High	Master Protein	Q6F7Y4	Thioredoxin C-3 OS=Acinetobacter baylyi (strain ATCC 33305 / BD413 / ADP1) OX=62977 GN=thi3 PE=4 SV=1	0	31.898	46	5	21	5	1	141	15.8	7.4	55.68	5	0	1.143	0.951446	22.86	92.2	107.8	17.8	5.91	High	High	High	High	High	High
FALSE	High	Master Protein	Q6F737	3-deoxy-D-manno-octulosonic acid transferase OS=Acinetobacter baylyi (strain ATCC 33305 / BD413 / ADP1) OX=62977 GN=kdtA PE=3 SV=1	0	31.895	16	7	30	7	1	427	48.8	7.96	55.78	7	0	1.595	0.446522	20.77	78.5	121.5	15.94	4.53	High	High	High	High	High	High
FALSE	High	Master Protein	Q6FFX6	FA_desaturase domain-containing protein OS=Acinetobacter baylyi (strain ATCC 33305 / BD413 / ADP1) OX=62977 GN=ACIAD0049 PE=4 SV=1	0	31.892	17	6	36	6	1	383	44.2	7.18	64.85	6	0	1.635	0.30217	20.77	80	120	7.84	5.15	High	High	High	High	High	High
FALSE	High	Master Protein	Q6FCM1	Type II secretion system protein L OS=Acinetobacter baylyi (strain ATCC 33305 / BD413 / ADP1) OX=62977 GN=ACIAD1319 PE=3 SV=1	0	31.779	18	6	22	6	1	379	43.5	6.68	42.9	6	0	0.922	0.922127	27.68	110.5	89.5	30.46	22.3	High	High	High	High	High	High
FALSE	High	Master Protein	Q6F719	SsDNA exonuclease, 5'--> 3' specific, Mg dependent OS=Acinetobacter baylyi (strain ATCC 33305 / BD413 / ADP1) OX=62977 GN=recJ PE=4 SV=1	0	31.71	12	8	38	8	1	568	63.2	6.18	61.83	8	0	1.568	0.471384	64.81	71.2	128.8	26.71	14.12	High	High	High	High	High	High
FALSE	High	Master Protein	Q6F7F1	TPM_phosphatase domain-containing protein OS=Acinetobacter baylyi (strain ATCC 33305 / BD413 / ADP1) OX=62977 GN=ACIAD3345 PE=4 SV=1	0	31.661	13	4	13	4	1	349	36.7	5.48	35.23	4	0	0.276	2.43753e-06	5	151.1	48.9	16.72	31.36	High	High	High	High	High	High
FALSE	High	Master Protein	Q6F9Y1	Uncharacterized protein OS=Acinetobacter baylyi (strain ATCC 33305 / BD413 / ADP1) OX=62977 GN=ACIAD2353 PE=4 SV=1	0	31.647	28	5	24	5	1	198	23	5.73	57.3	5	0	0.986	0.954694	45.36	97.4	102.6	21.3	14.59	High	High	High	High	High	High
FALSE	High	Master Protein	Q6FDY2	Aspartyl/glutamyl-tRNA(Asn/Gln) amidotransferase subunit C OS=Acinetobacter baylyi (strain ATCC 33305 / BD413 / ADP1) OX=62977 GN=gatC PE=3 SV=1	0	31.618	55	6	14	6	1	103	11.3	4.53	43.19	6	0	0.601	0.160383	26.89	145.8	54.2	81.13	70.93	High	High	High	High	High	High
FALSE	High	Master Protein	Q6FCJ8	Putative transcriptional regulator OS=Acinetobacter baylyi (strain ATCC 33305 / BD413 / ADP1) OX=62977 GN=ACIAD1344 PE=4 SV=1	0	31.588	24	4	23	4	1	163	18.8	6.68	33.07	4	0	1.444	0.677519	66.99	116.2	83.8	60.28	57.96	High	High	High	High	High	High
FALSE	High	Master Protein	Q6F9Y6	Cytidylate kinase OS=Acinetobacter baylyi (strain ATCC 33305 / BD413 / ADP1) OX=62977 GN=cmk PE=3 SV=1	0	31.536	31	7	27	7	1	227	25	5.49	59.92	7	0	0.859	0.820892	29.8	107.3	92.7	9.66	4.75	High	High	High	High	High	High
FALSE	High	Master Protein	Q6FF32	AAA_23 domain-containing protein OS=Acinetobacter baylyi (strain ATCC 33305 / BD413 / ADP1) OX=62977 GN=ACIAD0378 PE=4 SV=1	0	31.405	13	4	15	4	1	455	51.8	5.19	48.43	4	0	1.332	0.802477	63.75	81.1	118.9	38.46	7.11	High	High	High	High	High	High
FALSE	High	Master Protein	Q6FDB8	Fe/S biogenesis protein NfuA OS=Acinetobacter baylyi (strain ATCC 33305 / BD413 / ADP1) OX=62977 GN=nfuA PE=3 SV=1	0	31.346	25	5	25	5	1	212	23	4.49	86.27	5	0	1.001	0.964129	47.12	96.7	103.3	12.41	24.29	High	High	High	High	High	High
FALSE	High	Master Protein	Q6FCP5	Putative aldolase OS=Acinetobacter baylyi (strain ATCC 33305 / BD413 / ADP1) OX=62977 GN=ACIAD1293 PE=4 SV=1	0	31.339	20	4	22	4	1	250	28.4	6.47	37.52	4	0	0.518	0.0313281	17.15	103.1	96.9	18.62	11.78	High	High	High	High	High	High
FALSE	High	Master Protein	Q6F895	Stringent starvation protein B OS=Acinetobacter baylyi (strain ATCC 33305 / BD413 / ADP1) OX=62977 GN=sspB PE=4 SV=1	0	31.281	49	5	13	5	1	144	16.3	5.12	27.91	5	0	0.206	0.000149432	3.77	173.5	26.5	163.95	50.62	Peak Found	High	High	High	Peak Found	High
FALSE	High	Master Protein	Q6FE84	GCV_T domain-containing protein OS=Acinetobacter baylyi (strain ATCC 33305 / BD413 / ADP1) OX=62977 GN=ACIAD0714 PE=3 SV=1	0	31.169	23	6	22	6	1	240	26.9	5.6	44.66	6	0	1.005	0.964129	26.85	101.8	98.2	7.17	23.94	High	High	High	High	High	High
FALSE	High	Master Protein	Q6FF46	Type 4 fimbrial assembly protein OS=Acinetobacter baylyi (strain ATCC 33305 / BD413 / ADP1) OX=62977 GN=pilC PE=3 SV=1	0	31.125	16	7	22	7	1	408	45.1	9.44	41.93	7	0	0.862	0.820892	56.03	111.1	88.9	6.43	11.14	High	High	High	High	High	High
FALSE	High	Master Protein	Q6FFA7	Uncharacterized protein OS=Acinetobacter baylyi (strain ATCC 33305 / BD413 / ADP1) OX=62977 GN=ACIAD0288 PE=4 SV=1	0	31.11	20	6	26	6	1	276	31.5	9.52	55.99	6	0	1.072	0.999526	51.12	101.3	98.7	14.05	11.07	High	High	High	High	High	High
FALSE	High	Master Protein	Q6FES4	Putative biopolymer transport protein (ExbB) OS=Acinetobacter baylyi (strain ATCC 33305 / BD413 / ADP1) OX=62977 GN=ACIAD0508 PE=3 SV=1	0	30.641	27	5	26	5	1	207	22.2	9.39	66.93	5	0	2.228	0.00463858	46.05	64.4	135.6	14.12	10.58	High	High	High	High	High	High
FALSE	High	Master Protein	Q6F9R9	Putative diguanylate cyclase/phosphodiesterase OS=Acinetobacter baylyi (strain ATCC 33305 / BD413 / ADP1) OX=62977 GN=ACIAD2421 PE=4 SV=1	0	30.598	14	6	11	6	1	481	54.5	6.34	23.51	6	0	1.419	0.683676	46.48	84.4	115.6	16.13	14.71	High	High	Peak Found	High	High	High
FALSE	High	Master Protein	Q6F9A1	Bacterioferritin comigratory protein OS=Acinetobacter baylyi (strain ATCC 33305 / BD413 / ADP1) OX=62977 GN=bcp PE=4 SV=1	0	30.584	38	6	20	6	1	160	18.3	6.68	45.96	6	0	1.466	0.610544	41.03	64.6	135.4	34.43	2.3	High	High	High	High	High	High
FALSE	High	Master Protein	Q6FCV9	Putative transferase OS=Acinetobacter baylyi (strain ATCC 33305 / BD413 / ADP1) OX=62977 GN=ACIAD1224 PE=4 SV=1	0	30.54	28	5	13	5	1	179	19.9	7.05	30.04	5	0	1.668	0.505942	135.66	60.6	139.4	45.88	18.7	High	High	High	High	High	High
FALSE	High	Master Protein	Q6F871	Uncharacterized protein OS=Acinetobacter baylyi (strain ATCC 33305 / BD413 / ADP1) OX=62977 GN=ACIAD3043 PE=4 SV=1	0	30.458	25	8	22	8	1	351	41	6.42	28.06	8	0	1.34	0.801813	23.88	84	116	11.12	6.03	High	High	High	High	High	High
FALSE	High	Master Protein	Q6FEB1	S-formylglutathione hydrolase OS=Acinetobacter baylyi (strain ATCC 33305 / BD413 / ADP1) OX=62977 GN=ACIAD0682 PE=3 SV=1	0	30.458	20	4	21	4	1	276	31	5.8	52.14	4	0	0.751	0.505942	21.42	106.6	93.4	5.89	14.73	High	High	High	High	High	High
FALSE	High	Master Protein	Q6FE24	Uncharacterized protein OS=Acinetobacter baylyi (strain ATCC 33305 / BD413 / ADP1) OX=62977 GN=ACIAD0781 PE=4 SV=1	0	30.343	31	6	18	6	1	242	27.3	6.57	50.25	6	0	0.796	0.711995	21.4	132.1	67.9	6.28	30.03	High	High	High	High	High	High
FALSE	High	Master Protein	Q6FEK1	3-oxoacyl-[acyl-carrier-protein] synthase II OS=Acinetobacter baylyi (strain ATCC 33305 / BD413 / ADP1) OX=62977 GN=fabF PE=3 SV=1	0	30.343	16	6	30	6	1	407	43.3	5.47	79.57	6	0	1.169	0.934671	16.37	92.8	107.2	3.43	8.65	High	High	High	High	High	High
FALSE	High	Master Protein	Q6FD06	TPR_REGION domain-containing protein OS=Acinetobacter baylyi (strain ATCC 33305 / BD413 / ADP1) OX=62977 GN=ACIAD1174 PE=4 SV=1	0	30.293	20	9	29	9	1	415	47.9	8.9	53.27	9	0	0.772	0.609601	42.84	104.5	95.5	23.91	57.46	High	High	High	High	High	High
FALSE	High	Master Protein	Q6FF85	Uncharacterized protein OS=Acinetobacter baylyi (strain ATCC 33305 / BD413 / ADP1) OX=62977 GN=ACIAD0313 PE=4 SV=1	0	30.272	9	4	23	4	1	473	50.1	7.23	51.63	4	0	0.923	0.920018	122.68	91.4	108.6	38.44	29.57	High	High	High	High	High	High
FALSE	High	Master Protein	Q6F9X3	DNA polymerase III, delta prime subunit OS=Acinetobacter baylyi (strain ATCC 33305 / BD413 / ADP1) OX=62977 GN=holB PE=4 SV=1	0	30.206	17	6	14	6	1	331	38.3	6.33	34.02	6	0	4.547	1.2438e-06	6.8	63	137	36.79	10.02	High	High	High	High	High	High
FALSE	High	Master Protein	Q6FB67	Putative transcriptional regulator (TetR family) OS=Acinetobacter baylyi (strain ATCC 33305 / BD413 / ADP1) OX=62977 GN=ACIAD1864 PE=4 SV=1	0	30.183	36	7	25	7	1	188	22	6.21	62.02	7	0	0.984	0.953446	54.99	87.7	112.3	8.3	28.85	High	High	High	High	High	High
FALSE	High	Master Protein	Q6FFD3	Type 4 fimbriae expression regulatory protein OS=Acinetobacter baylyi (strain ATCC 33305 / BD413 / ADP1) OX=62977 GN=pilR PE=4 SV=1	0	30.176	16	6	13	6	1	471	53	6.35	35.47	6	0	1.027	0.984165	28.61	120	80	24.18	40.06	High	High	High	High	High	High
FALSE	High	Master Protein	Q6FFH6	Peptide deformylase OS=Acinetobacter baylyi (strain ATCC 33305 / BD413 / ADP1) OX=62977 GN=def PE=3 SV=1	0	30.168	32	5	13	5	1	174	19.9	5.48	36.46	5	0	0.123	1.48722e-12	0.24	179.9	20.1	58.95	0.84	High	High	High	High	High	Not Found
FALSE	High	Master Protein	Q6FEV5	LprI domain-containing protein OS=Acinetobacter baylyi (strain ATCC 33305 / BD413 / ADP1) OX=62977 GN=ACIAD0471 PE=4 SV=1	0	30.087	42	5	31	5	1	125	14.7	8.65	77.36	5	0	1.194	0.927662	31.26	80.7	119.3	4.61	21.72	High	High	High	High	High	High
FALSE	High	Master Protein	Q6F7V9	Tryptophan repressor binding protein OS=Acinetobacter baylyi (strain ATCC 33305 / BD413 / ADP1) OX=62977 GN=wrbA PE=3 SV=1	0	30.086	26	4	23	4	1	199	21.6	7.2	64.44	4	0	1.214	0.922127	28.74	82.5	117.5	20.1	26.02	High	High	High	High	High	High
FALSE	High	Master Protein	Q6FCZ0	Uncharacterized protein OS=Acinetobacter baylyi (strain ATCC 33305 / BD413 / ADP1) OX=62977 GN=ACIAD1192 PE=4 SV=1	0	30.029	18	5	18	5	1	276	31	5.22	39.18	5	0	1.245	0.920018	51.7	119.7	80.3	32.49	7.96	High	High	High	High	High	High
FALSE	High	Master Protein	Q6FDZ1	Uncharacterized protein OS=Acinetobacter baylyi (strain ATCC 33305 / BD413 / ADP1) OX=62977 GN=ACIAD0815 PE=4 SV=1	0	29.948	21	8	22	8	1	359	39.2	8.35	41.66	8	0	1.024	0.974097	36.69	79.3	120.7	12.34	4.89	High	High	High	High	High	High
FALSE	High	Master Protein	Q6F9D0	Uncharacterized protein OS=Acinetobacter baylyi (strain ATCC 33305 / BD413 / ADP1) OX=62977 GN=ACIAD2571 PE=4 SV=1	0	29.935	15	4	31	4	1	277	31.7	5.19	87.46	4	0	1.241	0.896227	40.97	89.3	110.7	7.52	13.64	High	High	High	High	High	High
FALSE	High	Master Protein	Q6FCN6	tRNA (guanine-N(7)-)-methyltransferase OS=Acinetobacter baylyi (strain ATCC 33305 / BD413 / ADP1) OX=62977 GN=trmB PE=3 SV=1	0	29.829	23	7	37	7	1	245	28.4	6.76	73.67	7	0	1.202	0.918356	34.77	90.6	109.4	7.39	10.69	High	High	High	High	High	High
FALSE	High	Master Protein	Q6FF05	Primosomal protein N' OS=Acinetobacter baylyi (strain ATCC 33305 / BD413 / ADP1) OX=62977 GN=priA PE=3 SV=1	0	29.797	10	7	23	7	1	743	84.7	8.38	21.85	7	0	1.489	0.596331	40.94	41.2	158.8	28.57	13.22	High	High	High	High	High	High
FALSE	High	Master Protein	Q6F7N4	GTP cyclohydrolase-2 OS=Acinetobacter baylyi (strain ATCC 33305 / BD413 / ADP1) OX=62977 GN=ribA PE=3 SV=1	0	29.733	41	8	22	8	1	200	22.2	7.42	48.47	8	0	1.015	0.974097	37.14	109.5	90.5	11.42	8.81	High	High	High	High	High	High
FALSE	High	Master Protein	Q6F9J2	Coenzyme PQQ synthesis protein B OS=Acinetobacter baylyi (strain ATCC 33305 / BD413 / ADP1) OX=62977 GN=pqqB PE=3 SV=1	0	29.725	15	3	15	3	1	304	33.5	6.21	44.95	3	0	1.006	0.96547	29.29	103	97	19.59	27.43	High	High	High	High	High	High
FALSE	High	Master Protein	Q6FEN3	Uncharacterized protein OS=Acinetobacter baylyi (strain ATCC 33305 / BD413 / ADP1) OX=62977 GN=ACIAD0550 PE=4 SV=1	0	29.71	28	7	17	7	1	281	32.6	8.78	39.95	7	0	1.01	0.964756	38.7	109.2	90.8	8.93	16.43	High	High	High	High	High	High
FALSE	High	Master Protein	Q6FA83	Putative bifunctional protein OS=Acinetobacter baylyi (strain ATCC 33305 / BD413 / ADP1) OX=62977 GN=ACIAD2236 PE=4 SV=1	0	29.68	20	6	22	6	1	304	35	6.83	39.19	6	0	0.857	0.816058	43.14	128.8	71.2	28.46	26.66	High	High	High	High	Peak Found	High
FALSE	High	Master Protein	Q6FFT1	Putative UDP-glucose lipid carrier transferase/glucose-1-phosphate transferase in colanic acid gene cluster (WcaJ) OS=Acinetobacter baylyi (strain ATCC 33305 / BD413 / ADP1) OX=62977 GN=ACIAD0098 PE=4 SV=1	0	29.666	13	6	24	6	1	454	51.7	9.39	49.31	6	0	0.947	0.927591	41.69	95.5	104.5	31.28	12.83	High	High	High	High	High	High
FALSE	High	Master Protein	Q6FBV2	Putative transcriptional regulator (AraC family) OS=Acinetobacter baylyi (strain ATCC 33305 / BD413 / ADP1) OX=62977 GN=ACIAD1610 PE=4 SV=1	0	29.627	20	7	21	7	1	347	40.3	8.69	37.5	7	0	1.296	0.839811	45.6	76.3	123.7	32.48	39.18	High	High	High	High	High	High
FALSE	High	Master Protein	Q6F9L9	Uncharacterized protein OS=Acinetobacter baylyi (strain ATCC 33305 / BD413 / ADP1) OX=62977 GN=ACIAD2476 PE=3 SV=1	0	29.617	28	7	35	7	1	229	26	5.8	53.22	7	0	1.039	0.999526	42.99	93.3	106.7	11.26	14.02	High	High	High	High	High	High
FALSE	High	Master Protein	Q6FEI1	Putative glycosyltransferase involved in LPS biosynthesis OS=Acinetobacter baylyi (strain ATCC 33305 / BD413 / ADP1) OX=62977 GN=ACIAD0604 PE=4 SV=1	0	29.615	29	6	19	6	1	252	29.2	7.62	53.02	6	0	1.087	0.997162	52.17	86.4	113.6	130.21	25.36	High	High	High	High	High	High
FALSE	High	Master Protein	Q6FEL2	Glyco_trans_2-like domain-containing protein OS=Acinetobacter baylyi (strain ATCC 33305 / BD413 / ADP1) OX=62977 GN=ACIAD0572 PE=4 SV=1	0	29.607	22	4	11	4	1	245	28.3	8.53	26.86	4	0	0.75	0.78745	10.6	121.7	78.3	73.24	2.77	High	High	High	Peak Found	High	Peak Found
FALSE	High	Master Protein	Q6FEL7	Putative acyltransferase OS=Acinetobacter baylyi (strain ATCC 33305 / BD413 / ADP1) OX=62977 GN=ACIAD0567 PE=4 SV=1	0	29.542	29	6	22	6	1	265	29.7	9.76	46.28	6	0	1.314	0.83646	90.33	96.2	103.8	6.2	3.72	High	High	High	High	High	High
FALSE	High	Master Protein	Q6FFY9	Alkanesulfonate monooxygenase OS=Acinetobacter baylyi (strain ATCC 33305 / BD413 / ADP1) OX=62977 GN=ssuD PE=3 SV=1	0	29.446	23	7	16	7	1	396	43.6	6.05	35.57	7	0	0.7	0.510175	7.26	134.5	65.5	27.2	25.18	High	High	High	Peak Found	Peak Found	High
FALSE	High	Master Protein	Q6FBR7	Sodium/proline symporter OS=Acinetobacter baylyi (strain ATCC 33305 / BD413 / ADP1) OX=62977 GN=putP PE=3 SV=1	0	29.414	10	4	24	4	1	497	53.8	8	59.78	4	0	1.171	0.929669	99.55	127.3	72.7	8.8	24.87	High	High	High	High	High	High
FALSE	High	Master Protein	Q6FAX1	VWFA domain-containing protein OS=Acinetobacter baylyi (strain ATCC 33305 / BD413 / ADP1) OX=62977 GN=ACIAD1966 PE=4 SV=1	0	29.351	17	5	26	5	1	352	40.5	6.52	43.07	5	0	1.006	0.964129	23.33	101.4	98.6	27.51	8.62	High	High	High	High	High	High
FALSE	High	Master Protein	Q6FAG8	Uncharacterized protein OS=Acinetobacter baylyi (strain ATCC 33305 / BD413 / ADP1) OX=62977 GN=ACIAD2142 PE=4 SV=1	0	29.296	18	8	18	8	1	457	51.7	8.53	37.21	8	0	1.068	0.999526	62.71	98.5	101.5	21.23	38.09	High	High	High	High	High	High
FALSE	High	Master Protein	Q6FCC8	Putative homocysteine S-methyltransferase family protein OS=Acinetobacter baylyi (strain ATCC 33305 / BD413 / ADP1) OX=62977 GN=ACIAD1418 PE=4 SV=1	0	29.296	25	7	25	7	1	292	32.1	5.03	48.36	7	0	1.334	0.776	29.53	86.8	113.2	11.24	12.44	High	High	High	High	High	High
FALSE	High	Master Protein	Q6F7D7	23S ribosomal RNA G745 methyltransferase OS=Acinetobacter baylyi (strain ATCC 33305 / BD413 / ADP1) OX=62977 GN=rrm PE=4 SV=1	0	29.262	34	8	18	8	1	273	30.5	8.1	34.18	8	0	1.335	0.763068	35.33	90.9	109.1	10.21	14.32	High	High	High	High	High	Peak Found
FALSE	High	Master Protein	Q6FBB0	Medium-chain-fatty-acid-CoA ligase OS=Acinetobacter baylyi (strain ATCC 33305 / BD413 / ADP1) OX=62977 GN=alkK PE=4 SV=1	0	29.192	11	6	23	6	1	545	60.8	6.29	43.78	6	0	1.625	0.409105	42.23	64	136	16.18	6.89	High	High	High	High	High	High
FALSE	High	Master Protein	Q6FE29	dCTP deaminase OS=Acinetobacter baylyi (strain ATCC 33305 / BD413 / ADP1) OX=62977 GN=dcd PE=3 SV=1	0	29.191	22	4	20	4	1	189	21.3	5.87	49.6	4	0	0.7	0.392785	32.35	112.8	87.2	16.82	27.69	High	High	High	High	High	High
FALSE	High	Master Protein	Q6F7C4	RND divalent metal cation efflux membrane fusion protein OS=Acinetobacter baylyi (strain ATCC 33305 / BD413 / ADP1) OX=62977 GN=czcB PE=3 SV=1	0	29.074	13	5	14	5	1	417	46.1	7.78	28.37	5	0	1.063	0.999526	89.47	83.6	116.4	40.45	7.79	High	High	Peak Found	High	High	High
FALSE	High	Master Protein	Q6F7A0	Homoserine kinase OS=Acinetobacter baylyi (strain ATCC 33305 / BD413 / ADP1) OX=62977 GN=thrB PE=3 SV=1	0	29.062	17	5	23	5	1	332	37.8	5.11	52.35	5	0	0.82	0.737172	42.07	91.6	108.4	9.67	23.35	High	High	High	High	High	High
FALSE	High	Master Protein	Q6F948	Lipoprotein OS=Acinetobacter baylyi (strain ATCC 33305 / BD413 / ADP1) OX=62977 GN=lppL PE=4 SV=1	0	28.866	26	2	18	2	1	70	7.5	8.03	57.53	2	0	1.767	0.223466	25.82	76.1	123.9	20.33	9.2	High	High	High	High	High	High
FALSE	High	Master Protein	Q6FEX5	Putative glutathione S-transferase OS=Acinetobacter baylyi (strain ATCC 33305 / BD413 / ADP1) OX=62977 GN=ACIAD0445 PE=3 SV=1	0	28.854	30	7	28	7	1	201	22.8	5.14	57.09	7	0	0.828	0.728082	57.26	115.5	84.5	8.07	20.49	High	High	High	High	High	High
FALSE	High	Master Protein	Q6FDB3	Multifunctional protein OS=Acinetobacter baylyi (strain ATCC 33305 / BD413 / ADP1) OX=62977 GN=tesA PE=4 SV=1	0	28.844	27	4	15	4	1	211	23.4	9.73	43.71	4	0	1.982	0.113246	57.86	93	107	6	14.31	High	High	High	High	High	High
FALSE	High	Master Protein	Q6FEU7	Probable proton/glutamate-aspartate symporter OS=Acinetobacter baylyi (strain ATCC 33305 / BD413 / ADP1) OX=62977 GN=gltP PE=3 SV=1	0	28.823	10	6	40	6	1	434	46.9	8.62	91.9	6	0	1.374	0.609851	39.29	94	106	7.91	6.99	High	High	High	High	High	High
FALSE	High	Master Protein	O24849	Biosynthetic peptidoglycan transglycosylase OS=Acinetobacter baylyi (strain ATCC 33305 / BD413 / ADP1) OX=62977 GN=mtgA PE=3 SV=1	0	28.787	29	6	18	6	1	224	26.7	9.36	36.63	6	0	1.185	0.929669	44.36	92.8	107.2	4.37	5.76	High	High	High	High	High	High
FALSE	High	Master Protein	Q6FB58	Putative transcriptional regulator (AraC family) OS=Acinetobacter baylyi (strain ATCC 33305 / BD413 / ADP1) OX=62977 GN=ACIAD1875 PE=4 SV=1	0	28.684	14	5	18	5	1	352	40	6.4	22.29	5	0	0.982	0.951446	30.24	96.8	103.2	31.81	28.97	High	High	High	High	High	High
FALSE	High	Master Protein	Q6F977	Putative outer membrane protein A OS=Acinetobacter baylyi (strain ATCC 33305 / BD413 / ADP1) OX=62977 GN=ACIAD2630 PE=4 SV=1	0	28.677	10	6	12	6	1	800	86.4	5.21	27.56	6	0	1.09	0.997162	20.42	78.5	121.5	26.43	71.86	High	High	High	High	Peak Found	High
FALSE	High	Master Protein	Q6FDU0	50S ribosomal protein L32 OS=Acinetobacter baylyi (strain ATCC 33305 / BD413 / ADP1) OX=62977 GN=rpmF PE=3 SV=1	0	28.673	38	3	9	3	1	61	7.1	10.78	36.14	3	0	1.461	0.792464	78.68	117.2	82.8	16.45	108.61	High	High	High	High	Peak Found	Not Found
FALSE	High	Master Protein	Q6FC15	Putative transcriptional regulator (LysR family) OS=Acinetobacter baylyi (strain ATCC 33305 / BD413 / ADP1) OX=62977 GN=ACIAD1543 PE=3 SV=1	0	28.665	26	7	19	7	1	309	34.4	8.31	54.54	7	0	0.995	0.964129	25.1	96.5	103.5	18.37	21.19	High	High	High	High	High	High
FALSE	High	Master Protein	Q6FA88	Uncharacterized protein OS=Acinetobacter baylyi (strain ATCC 33305 / BD413 / ADP1) OX=62977 GN=ACIAD2230 PE=4 SV=1	0	28.655	45	4	13	4	1	86	10	4.91	39	4	0	1.677	0.549227	69.19	56.4	143.6	69.54	73.66	High	Not Found	High	High	High	High
FALSE	High	Master Protein	Q6FDI1	Putative transcriptional regulator (PcaU-like) OS=Acinetobacter baylyi (strain ATCC 33305 / BD413 / ADP1) OX=62977 GN=ACIAD0985 PE=4 SV=1	0	28.623	21	4	21	4	1	270	30.5	5.9	62.48	4	0	1.177	0.922127	42.4	76.2	123.8	29.16	9	High	High	High	High	High	High
FALSE	High	Master Protein	Q6F829	Putative enzyme NAD(P)-binding OS=Acinetobacter baylyi (strain ATCC 33305 / BD413 / ADP1) OX=62977 GN=ACIAD3088 PE=4 SV=1	0	28.577	24	6	25	6	1	257	27.7	7.62	42.57	6	0	0.964	0.932109	26.83	108.6	91.4	18.07	1.95	High	High	High	High	High	High
FALSE	High	Master Protein	Q6FD54	Uncharacterized protein OS=Acinetobacter baylyi (strain ATCC 33305 / BD413 / ADP1) OX=62977 GN=ACIAD1123 PE=4 SV=1	0	28.549	40	4	26	4	1	94	11.1	4.74	52.97	4	0	0.971	0.935428	118.47	98.7	101.3	34.41	39.66	High	High	High	High	High	High
FALSE	High	Master Protein	Q6F974	Putative permease (PerM family) OS=Acinetobacter baylyi (strain ATCC 33305 / BD413 / ADP1) OX=62977 GN=ACIAD2633 PE=4 SV=1	0	28.433	7	3	10	3	1	396	43.8	5.44	24.99	3	0	1.416	0.700877	24.68	151.3	48.7	30.35	9.65	High	High	High	High	Peak Found	Peak Found
FALSE	High	Master Protein	Q6FES3	Putative biopolymer transport protein (ExbD) OS=Acinetobacter baylyi (strain ATCC 33305 / BD413 / ADP1) OX=62977 GN=ACIAD0509 PE=3 SV=1	0	28.39	28	3	27	3	1	134	14.5	4.56	86.3	3	0	1.358	0.738661	55.73	70.8	129.2	7.63	40.63	High	High	High	High	High	High
FALSE	High	Master Protein	Q6F6T4	Uncharacterized protein OS=Acinetobacter baylyi (strain ATCC 33305 / BD413 / ADP1) OX=62977 GN=ACIAD3594 PE=4 SV=1	0	28.364	11	7	20	7	1	676	77.8	5.83	44.18	7	0	1.345	0.787501	47.01	103.5	96.5	36.94	22.71	High	High	High	High	High	High
FALSE	High	Master Protein	Q6FFQ2	Glucarate dehydratase OS=Acinetobacter baylyi (strain ATCC 33305 / BD413 / ADP1) OX=62977 GN=gudD PE=1 SV=1	0	28.275	17	7	18	7	1	444	49	6.4	31.22	7	0	1.56	0.510175	58.52	103.3	96.7	4.56	19.57	High	High	High	High	High	Peak Found
FALSE	High	Master Protein	Q6F8J7	Polyphenol oxidase OS=Acinetobacter baylyi (strain ATCC 33305 / BD413 / ADP1) OX=62977 GN=ACIAD2896 PE=3 SV=1	0	28.218	21	4	24	4	1	246	27.6	6.52	73.99	4	0	1.039	0.996783	17.84	106.9	93.1	14.5	19.72	High	High	High	High	High	High
FALSE	High	Master Protein	Q6F7T0	50S ribosomal protein L30 OS=Acinetobacter baylyi (strain ATCC 33305 / BD413 / ADP1) OX=62977 GN=rpmD PE=3 SV=1	0	28.197	41	3	19	3	1	58	6.6	9.99	70.78	3	0	2.668	0.000576419	84.87	62.3	137.7	14.32	9.87	High	High	High	High	High	High
FALSE	High	Master Protein	Q6FE96	Ribosomal RNA small subunit methyltransferase C OS=Acinetobacter baylyi (strain ATCC 33305 / BD413 / ADP1) OX=62977 GN=rsmC PE=3 SV=1	0	28.163	12	3	15	3	1	338	38.1	7.12	50.84	3	0	0.903	0.897391	39.52	119.6	80.4	7.3	29.57	High	High	High	High	High	High
FALSE	High	Master Protein	Q6F8P0	Glycerol-3-phosphate dehydrogenase OS=Acinetobacter baylyi (strain ATCC 33305 / BD413 / ADP1) OX=62977 GN=glpD PE=4 SV=1	0	28.091	15	8	26	8	1	507	57.3	6.65	31.39	8	0	1.167	0.941012	31.09	91.5	108.5	35.39	12.03	High	High	High	High	High	High
FALSE	High	Master Protein	Q6F9Y4	tRNA-specific adenosine deaminase OS=Acinetobacter baylyi (strain ATCC 33305 / BD413 / ADP1) OX=62977 GN=tadA PE=3 SV=1	0	28.056	29	3	15	3	1	174	19.7	7.8	56.38	3	0	1.794	0.372984	16.59	101.9	98.1	49.16	49.03	High	High	High	High	High	High
FALSE	High	Master Protein	Q6FAZ2	DUF218 domain-containing protein OS=Acinetobacter baylyi (strain ATCC 33305 / BD413 / ADP1) OX=62977 GN=ACIAD1944 PE=4 SV=1	0	28.04	18	6	31	6	1	384	44.2	6.15	77.6	6	0	1.173	0.934671	49.38	95.7	104.3	18.45	23.82	High	High	High	High	High	High
FALSE	High	Master Protein	Q6FDU3	YrdC-like domain-containing protein OS=Acinetobacter baylyi (strain ATCC 33305 / BD413 / ADP1) OX=62977 GN=ACIAD0865 PE=3 SV=1	0	27.956	25	4	15	4	1	211	23.1	6.04	45.47	4	0	0.535	0.0382236	17.21	126.7	73.3	17.67	41.28	High	High	High	High	High	High
FALSE	High	Master Protein	Q6F885	Uncharacterized protein OS=Acinetobacter baylyi (strain ATCC 33305 / BD413 / ADP1) OX=62977 GN=ACIAD3026 PE=4 SV=1	0	27.796	21	7	15	7	1	306	34.5	8.38	27.6	7	0	1.044	0.997291	35.9	107.5	92.5	39.89	10.68	High	High	High	High	High	High
FALSE	High	Master Protein	Q6FD92	Putative hemolysin-related protein OS=Acinetobacter baylyi (strain ATCC 33305 / BD413 / ADP1) OX=62977 GN=ACIAD1081 PE=4 SV=1	0	27.711	13	5	19	5	1	440	49.8	4.73	33.53	5	0	1.116	0.96547	33.48	96.3	103.7	17.42	2.61	High	High	High	High	High	High
FALSE	High	Master Protein	Q6FFN8	Putative ATPase involved in chromosome partitioning (ParA family ATPase) OS=Acinetobacter baylyi (strain ATCC 33305 / BD413 / ADP1) OX=62977 GN=ACIAD0144 PE=4 SV=1	0	27.697	23	5	15	5	1	279	30.9	6.11	29.39	5	0	0.897	0.893882	31.32	116.1	83.9	15.57	8.84	High	High	High	High	High	High
FALSE	High	Master Protein	Q6F7K6	Methyltransf_11 domain-containing protein OS=Acinetobacter baylyi (strain ATCC 33305 / BD413 / ADP1) OX=62977 GN=ACIAD3283 PE=4 SV=1	0	27.649	17	4	16	4	1	256	29.5	6.4	34.5	4	0	0.299	8.91469e-06	9.23	165.2	34.8	12.56	73.45	High	High	High	High	High	High
FALSE	High	Master Protein	Q6F9U1	Uncharacterized protein OS=Acinetobacter baylyi (strain ATCC 33305 / BD413 / ADP1) OX=62977 GN=ACIAD2397 PE=4 SV=1	0	27.593	31	4	16	4	1	137	15.8	8.28	58.4	4	0	0.925	0.920018	113.36	83.6	116.4	14.01	18.84	High	High	High	High	High	High
FALSE	High	Master Protein	Q6FCQ1	Arginine N-succinyltransferase OS=Acinetobacter baylyi (strain ATCC 33305 / BD413 / ADP1) OX=62977 GN=astA PE=4 SV=1	0	27.556	17	9	47	9	1	342	38.6	5.35	93.06	9	0	0.824	0.738661	66.28	108.4	91.6	7	9.05	High	High	High	High	High	High
FALSE	High	Master Protein	Q6F971	Putative hydrolase OS=Acinetobacter baylyi (strain ATCC 33305 / BD413 / ADP1) OX=62977 GN=ACIAD2636 PE=4 SV=1	0	27.455	24	6	22	6	1	267	30.3	8.88	48.83	6	0	0.965	0.932109	30.38	99.3	100.7	2.91	3.37	High	High	High	High	High	High
FALSE	High	Master Protein	O31249	HTH-type transcriptional regulator AlkR OS=Acinetobacter baylyi (strain ATCC 33305 / BD413 / ADP1) OX=62977 GN=alkR PE=4 SV=1	0	27.361	21	6	19	6	1	306	34.6	6.74	41.98	6	0	1.234	0.922127	29.93	91	109	4.7	13.46	High	High	High	High	High	High
FALSE	High	Master Protein	Q6F6X4	Glutamate--cysteine ligase OS=Acinetobacter baylyi (strain ATCC 33305 / BD413 / ADP1) OX=62977 GN=gshA PE=3 SV=1	0	27.197	21	8	29	8	1	530	60	5.45	38.78	8	0	1.149	0.950505	37.89	92.6	107.4	2.22	20.3	High	High	High	High	High	High
FALSE	High	Master Protein	Q6FCQ5	Uncharacterized protein OS=Acinetobacter baylyi (strain ATCC 33305 / BD413 / ADP1) OX=62977 GN=ACIAD1281 PE=4 SV=1	0	27.059	12	2	12	2	1	163	17.7	3.93	42.46	2	0	1.208	0.920018	42.78	94.2	105.8	9.53	23.65	High	High	High	High	High	High
FALSE	High	Master Protein	Q6FBS1	Uncharacterized protein OS=Acinetobacter baylyi (strain ATCC 33305 / BD413 / ADP1) OX=62977 GN=ACIAD1644 PE=4 SV=1	0	26.996	47	3	20	3	1	75	8.6	6.76	42.81	3	0	1.478	0.520829	53.86	69.4	130.6	62.23	17.55	High	High	High	High	High	High
FALSE	High	Master Protein	Q6F6X0	Putative aminotransferase OS=Acinetobacter baylyi (strain ATCC 33305 / BD413 / ADP1) OX=62977 GN=ACIAD3553 PE=4 SV=1	0	26.992	19	6	18	6	1	384	43.6	6.11	39.89	6	0	1.123	0.964129	25.89	103.8	96.2	8.16	23.29	High	High	High	High	High	High
FALSE	High	Master Protein	Q6FFS6	General O-oligosaccharyltransferase OS=Acinetobacter baylyi (strain ATCC 33305 / BD413 / ADP1) OX=62977 GN=pglL1 PE=3 SV=1	0	26.962	11	5	15	5	1	568	64.8	9.26	33.37	5	0	1.651	0.390664	28.92	77.8	122.2	10.14	41.13	High	High	High	Peak Found	High	High
FALSE	High	Master Protein	Q6F8D7	PHB domain-containing protein OS=Acinetobacter baylyi (strain ATCC 33305 / BD413 / ADP1) OX=62977 GN=ACIAD2967 PE=4 SV=1	0	26.952	20	4	12	4	1	285	31.2	5.39	33.15	4	0	0.948	0.929245	14.79	89.1	110.9	10.37	38.18	High	High	High	High	High	High
FALSE	High	Master Protein	Q6FAX8	Uncharacterized protein OS=Acinetobacter baylyi (strain ATCC 33305 / BD413 / ADP1) OX=62977 GN=ACIAD1959 PE=4 SV=1	0	26.932	14	4	15	4	1	293	33.2	6.38	20.14	4	0	1.161	0.94284	73.76	76.9	123.1	14.16	18.19	High	High	High	High	High	High
FALSE	High	Master Protein	Q6F6Q1	Uncharacterized protein OS=Acinetobacter baylyi (strain ATCC 33305 / BD413 / ADP1) OX=62977 GN=ACIAD3635 PE=4 SV=1	0	26.92	15	6	23	6	1	433	51	5.69	43.85	6	0	1.605	0.414296	37.21	82.2	117.8	13.27	19.74	High	High	High	High	High	High
FALSE	High	Master Protein	Q6FEL0	Histidine ammonia-lyase protein (Histidase) OS=Acinetobacter baylyi (strain ATCC 33305 / BD413 / ADP1) OX=62977 GN=hutH PE=4 SV=1	0	26.877	11	6	20	6	1	527	58.1	6.39	30.7	6	0	1.616	0.409105	19.56	74	126	6.77	11.54	High	High	High	High	High	High
FALSE	High	Master Protein	Q6F751	Putative sodium:solute symporter OS=Acinetobacter baylyi (strain ATCC 33305 / BD413 / ADP1) OX=62977 GN=ACIAD3463 PE=3 SV=1	0	26.857	10	7	23	7	1	578	61.7	9.29	48.05	7	0	1.322	0.802477	69	81.4	118.6	21.43	4.55	High	High	High	High	High	High
FALSE	High	Master Protein	Q6F8G2	50S ribosomal protein L27 OS=Acinetobacter baylyi (strain ATCC 33305 / BD413 / ADP1) OX=62977 GN=rpmA PE=3 SV=1	0	26.829	49	3	19	3	1	85	9	10.27	63.6	3	0	0.76	0.577829	53.68	121.2	78.8	8.63	91.53	High	High	High	High	High	High
FALSE	High	Master Protein	Q6FCF8	3'(2'),5'-bisphosphate nucleotidase CysQ OS=Acinetobacter baylyi (strain ATCC 33305 / BD413 / ADP1) OX=62977 GN=cysQ PE=3 SV=1	0	26.818	25	6	11	6	1	286	33.2	5.25	20.68	6	0	1.219	0.922127	37.09	102.9	97.1	16.46	20.4	High	High	High	High	High	High
FALSE	High	Master Protein	Q6F6Z4	Uncharacterized protein OS=Acinetobacter baylyi (strain ATCC 33305 / BD413 / ADP1) OX=62977 GN=ACIAD3528 PE=3 SV=1	0	26.784	33	7	26	7	1	116	13	8.9	38.3	7	0	1.256	0.876087	38.8	160.6	39.4	34.15	17.18	High	High	High	High	High	High
FALSE	High	Master Protein	Q6FFF9	Uncharacterized protein OS=Acinetobacter baylyi (strain ATCC 33305 / BD413 / ADP1) OX=62977 GN=ACIAD0231 PE=4 SV=1	0	26.71	38	6	19	6	1	158	18.4	7.42	23.31	6	0	1.268	0.861472	18.21	91.9	108.1	3.35	7.65	High	High	High	High	High	Peak Found
FALSE	High	Master Protein	Q6FCF4	Putative 4-hydroxy-4-methyl-2-oxoglutarate aldolase OS=Acinetobacter baylyi (strain ATCC 33305 / BD413 / ADP1) OX=62977 GN=ACIAD1391 PE=3 SV=1	0	26.706	27	5	27	5	1	170	18.4	5.34	60.65	5	0	0.783	0.60768	32.17	96.6	103.4	3.38	16.41	High	High	High	High	High	High
FALSE	High	Master Protein	Q6F723	Xenobiotic reductase OS=Acinetobacter baylyi (strain ATCC 33305 / BD413 / ADP1) OX=62977 GN=xenB PE=4 SV=1	0	26.706	26	7	20	7	1	356	38.9	5.34	39.16	7	0	0.76	0.605728	19.11	120.1	79.9	14.03	19.59	High	High	High	High	High	High
FALSE	High	Master Protein	Q6FEB2	Uncharacterized protein OS=Acinetobacter baylyi (strain ATCC 33305 / BD413 / ADP1) OX=62977 GN=ACIAD0681 PE=4 SV=1	0	26.706	13	7	27	7	1	477	54.4	6.87	47.06	7	0	1.275	0.853701	83.03	146.6	53.4	93.42	3.7	High	High	High	High	High	High
FALSE	High	Master Protein	Q6FD81	Urease accessory protein UreE OS=Acinetobacter baylyi (strain ATCC 33305 / BD413 / ADP1) OX=62977 GN=ureE PE=3 SV=1	0	26.621	35	4	19	4	1	159	18	6.37	47.39	4	0	1.351	0.733782	28.02	43.5	156.5	22.21	20.37	High	High	High	High	High	High
FALSE	High	Master Protein	Q6FAU3	Uncharacterized protein OS=Acinetobacter baylyi (strain ATCC 33305 / BD413 / ADP1) OX=62977 GN=ACIAD1997 PE=4 SV=1	0	26.572	26	5	30	5	1	216	24.9	8.75	28.29	5	0	0.779	0.623863	24.33	124.1	75.9	11.52	21.71	High	High	High	High	High	High
FALSE	High	Master Protein	Q6F8H4	UPF0250 protein ACIAD2926 OS=Acinetobacter baylyi (strain ATCC 33305 / BD413 / ADP1) OX=62977 GN=ACIAD2926 PE=3 SV=1	0	26.422	61	5	26	5	1	99	11.4	5.24	61.99	5	0	1.07	0.998292	47.13	94.4	105.6	37.77	1.71	High	High	High	High	High	High
FALSE	High	Master Protein	Q6FDC9	Peptide deformylase OS=Acinetobacter baylyi (strain ATCC 33305 / BD413 / ADP1) OX=62977 GN=def PE=3 SV=1	0	26.36	41	5	14	5	1	160	18.1	5.55	32.05	5	0	0.898	0.896227	47.72	107.4	92.6	11.18	14.52	High	High	High	High	High	High
FALSE	High	Master Protein	Q6F748	Uncharacterized protein OS=Acinetobacter baylyi (strain ATCC 33305 / BD413 / ADP1) OX=62977 GN=ACIAD3468 PE=4 SV=1	0	26.222	18	4	25	4	1	255	29.3	4.94	59.43	4	0	1.456	0.566957	49.49	90.9	109.1	6.56	7.85	High	High	High	High	High	High
FALSE	High	Master Protein	Q6F8G9	Flavodoxin-like domain-containing protein OS=Acinetobacter baylyi (strain ATCC 33305 / BD413 / ADP1) OX=62977 GN=ACIAD2931 PE=4 SV=1	0	26.193	35	3	12	3	1	191	20.9	5.15	36	3	0	0.682	0.367562	10.04	121.6	78.4	14.13	5.68	High	High	High	High	High	High
FALSE	High	Master Protein	Q6F9S7	Uncharacterized protein OS=Acinetobacter baylyi (strain ATCC 33305 / BD413 / ADP1) OX=62977 GN=ACIAD2412 PE=4 SV=1	0	26.189	7	5	17	5	1	660	77.1	5.2	20.97	5	0	1.068	0.999526	33.92	107.6	92.4	12.53	25.37	High	High	High	High	High	Peak Found
FALSE	High	Master Protein	Q6FA23	Uncharacterized protein OS=Acinetobacter baylyi (strain ATCC 33305 / BD413 / ADP1) OX=62977 GN=ACIAD2306 PE=4 SV=1	0	26.154	18	7	14	7	1	395	46.5	7.31	35.18	7	0	1.285	0.893012	40.91	93.5	106.5	6.47	44.77	High	High	High	High	High	High
FALSE	High	Master Protein	Q6F7N0	Ferrochelatase OS=Acinetobacter baylyi (strain ATCC 33305 / BD413 / ADP1) OX=62977 GN=hemH PE=3 SV=1	0	26.107	14	6	25	6	1	340	38.4	8.02	50.68	6	0	0.755	0.510196	57.31	125.6	74.4	15.19	30.88	High	High	High	High	High	High
FALSE	High	Master Protein	Q6FAE2	Arc domain-containing protein OS=Acinetobacter baylyi (strain ATCC 33305 / BD413 / ADP1) OX=62977 GN=ACIAD2172 PE=4 SV=1	0	26.043	39	3	19	3	1	85	10	6.55	65.99	3	0	1.547	0.449337	30.13	80.3	119.7	21.65	12.93	High	High	High	High	High	High
FALSE	High	Master Protein	Q6F9W7	Ribosomal RNA small subunit methyltransferase G OS=Acinetobacter baylyi (strain ATCC 33305 / BD413 / ADP1) OX=62977 GN=rsmG PE=3 SV=1	0	26.035	32	7	24	7	1	212	23.8	6.35	44.96	7	0	1.004	0.964129	25.88	116	84	18.05	8.16	High	High	High	High	High	High
FALSE	High	Master Protein	Q6F972	Phosphoribosylglycinamide formyltransferase OS=Acinetobacter baylyi (strain ATCC 33305 / BD413 / ADP1) OX=62977 GN=purN PE=3 SV=1	0	25.988	19	3	24	3	1	209	23.6	7.3	83.9	3	0	0.957	0.932109	61.28	86.3	113.7	22.91	10.8	High	High	High	High	High	High
FALSE	High	Master Protein	Q6F8M0	Putative Na+/H+ antiporter OS=Acinetobacter baylyi (strain ATCC 33305 / BD413 / ADP1) OX=62977 GN=ACIAD2867 PE=4 SV=1	0	25.842	6	3	18	3	1	499	54.8	6.99	39.21	3	0	0.162	9.87049e-14	1.89	166.6	33.4	84.42	47.45	High	High	High	High	High	High
FALSE	High	Master Protein	Q6FA07	Lipid-A-disaccharide synthase OS=Acinetobacter baylyi (strain ATCC 33305 / BD413 / ADP1) OX=62977 GN=lpxB PE=3 SV=1	0	25.834	15	6	24	6	1	396	44.5	8.7	46.07	6	0	1.939	0.0788064	33.54	77.5	122.5	3.93	15.17	High	High	High	High	High	High
FALSE	High	Master Protein	Q6F6L8	Thiol:disulfide interchange protein OS=Acinetobacter baylyi (strain ATCC 33305 / BD413 / ADP1) OX=62977 GN=ACIAD3673 PE=3 SV=1	0	25.733	27	5	13	5	1	273	30.9	9.04	45.66	5	0	1	0.96547	35.76	143.6	56.4	17.77	61.09	High	High	High	High	Peak Found	High
FALSE	High	Master Protein	Q6F6S5	Putative histidine triad family protein OS=Acinetobacter baylyi (strain ATCC 33305 / BD413 / ADP1) OX=62977 GN=ACIAD3604 PE=4 SV=1	0	25.723	35	5	22	5	1	122	14.2	6.2	47.09	5	0	0.417	0.000360683	23.06	128.9	71.1	7.35	12.84	High	High	High	High	High	High
FALSE	High	Master Protein	Q6FAR5	Uncharacterized protein OS=Acinetobacter baylyi (strain ATCC 33305 / BD413 / ADP1) OX=62977 GN=ACIAD2025 PE=4 SV=1	0	25.623	29	4	14	4	1	165	18.8	9.55	27.51	4	0	0.749	0.600467	35.31	106.6	93.4	22.64	32.11	High	High	High	High	High	High
FALSE	High	Master Protein	Q6F780	Peptidase_M78 domain-containing protein OS=Acinetobacter baylyi (strain ATCC 33305 / BD413 / ADP1) OX=62977 GN=ACIAD3429 PE=4 SV=1	0	25.605	13	6	22	6	1	370	42.9	6.16	40.7	6	0	1.266	0.83893	24.23	92.8	107.2	4.31	62.77	High	High	High	High	High	High
FALSE	High	Master Protein	Q6F8A7	Metallophos_2 domain-containing protein OS=Acinetobacter baylyi (strain ATCC 33305 / BD413 / ADP1) OX=62977 GN=ACIAD3000 PE=4 SV=1	0	25.416	16	4	15	4	1	340	39.2	6.52	61.89	4	0	1.397	0.737172	32.56	113.7	86.3	37.01	24.03	High	High	High	High	High	High
FALSE	High	Master Protein	Q6F7D2	Cell division protein FtsL OS=Acinetobacter baylyi (strain ATCC 33305 / BD413 / ADP1) OX=62977 GN=ftsL PE=3 SV=1	0	25.357	46	4	14	4	1	110	12.6	7.34	36.32	4	0	0.923	0.922127	17.75	107	93	19.05	31.69	High	High	High	High	High	High
FALSE	High	Master Protein	Q6FET5	Putative RNA-binding protein OS=Acinetobacter baylyi (strain ATCC 33305 / BD413 / ADP1) OX=62977 GN=ACIAD0496 PE=4 SV=1	0	25.348	30	4	21	4	1	86	9.5	9.48	40.95	4	0	0.937	0.922431	88.14	96.1	103.9	39.33	36.2	High	High	High	High	High	High
FALSE	High	Master Protein	Q6FB18	Uncharacterized protein OS=Acinetobacter baylyi (strain ATCC 33305 / BD413 / ADP1) OX=62977 GN=ACIAD1917 PE=4 SV=1	0	25.345	56	3	8	3	1	68	8.3	6.67	19.37	3	0	0.938	0.927662	19.3	92.2	107.8	16.16	26.74	High	High	High	Peak Found	Peak Found	High
FALSE	High	Master Protein	Q6F6U1	Putative lipoprotein-34 (NlpB) OS=Acinetobacter baylyi (strain ATCC 33305 / BD413 / ADP1) OX=62977 GN=ACIAD3586 PE=4 SV=1	0	25.265	18	2	22	2	1	201	21.7	7.33	91.16	2	0	1.462	0.547692	31.58	75.3	124.7	19.01	16.9	High	High	High	High	High	High
FALSE	High	Master Protein	Q6FFE8	Uncharacterized protein OS=Acinetobacter baylyi (strain ATCC 33305 / BD413 / ADP1) OX=62977 GN=ACIAD0243 PE=4 SV=1	0	25.246	44	5	12	5	1	97	11.3	7.06	15.55	5	0	0.746	0.728082	24.36	150.7	49.3	53.42	107.97	High	Peak Found	High	High	High	High
FALSE	High	Master Protein	Q6FBD9	Cold shock-like protein OS=Acinetobacter baylyi (strain ATCC 33305 / BD413 / ADP1) OX=62977 GN=csp PE=4 SV=1	0	25.225	76	5	18	5	1	70	7.7	7.24	48.12	5	0	1.278	0.828271	41.7	87.5	112.5	6.02	18.44	High	High	High	High	High	High
FALSE	High	Master Protein	Q6FDL0	Uncharacterized protein OS=Acinetobacter baylyi (strain ATCC 33305 / BD413 / ADP1) OX=62977 GN=ACIAD0955 PE=4 SV=1	0	25.194	24	4	7	4	1	200	22.5	8.88	22.9	4	0	0.137	4.4231e-10	9.88	125.9	74.1	10.74	25.2	High	High	High	High	Peak Found	Peak Found
FALSE	High	Master Protein	Q6FDR0	Deoxyuridine 5'-triphosphate nucleotidohydrolase OS=Acinetobacter baylyi (strain ATCC 33305 / BD413 / ADP1) OX=62977 GN=dut PE=3 SV=1	0	25.12	45	5	13	5	1	150	16.3	5.24	41.58	5	0	0.972	0.945564	23.62	100.8	99.2	9.23	12.73	High	Peak Found	High	High	High	High
FALSE	High	Master Protein	Q6F926	Uncharacterized protein OS=Acinetobacter baylyi (strain ATCC 33305 / BD413 / ADP1) OX=62977 GN=ACIAD2685 PE=4 SV=1	0	25.039	10	3	9	3	1	476	54.9	4.79	25.59	3	0	0.425	0.00346333	21.07	145.9	54.1	2.76	23.72	High	High	High	High	Peak Found	High
FALSE	High	Master Protein	Q6FFS2	Transcriptional repressor for L-lactate utilization (GntR family) OS=Acinetobacter baylyi (strain ATCC 33305 / BD413 / ADP1) OX=62977 GN=lldR PE=4 SV=1	0	24.994	19	3	9	3	1	250	28.3	5.91	25.72	3	0	1.329	0.834834	21.97	90.7	109.3	9.19	9.15	High	High	Peak Found	High	High	High
FALSE	High	Master Protein	Q6F6Z0	Thiol:disulfide interchange protein OS=Acinetobacter baylyi (strain ATCC 33305 / BD413 / ADP1) OX=62977 GN=dsbD PE=4 SV=1	0	24.963	9	5	14	5	1	606	68.3	8.15	41.1	5	0	1.143	0.963389	46.96	110.8	89.2	18.45	14.94	High	High	High	High	High	High
FALSE	High	Master Protein	Q6FAZ3	Hydrolase_4 domain-containing protein OS=Acinetobacter baylyi (strain ATCC 33305 / BD413 / ADP1) OX=62977 GN=ACIAD1943 PE=4 SV=1	0	24.911	14	6	26	6	1	342	40	9.09	49.26	6	0	1.665	0.318007	67.37	61.5	138.5	29.05	8.54	High	High	High	High	High	High
FALSE	High	Master Protein	Q6FAP4	Putative transcriptional regulator OS=Acinetobacter baylyi (strain ATCC 33305 / BD413 / ADP1) OX=62977 GN=ACIAD2053 PE=4 SV=1	0	24.851	27	4	21	4	1	157	18.3	5.97	39.88	4	0	0.89	0.893012	64.57	93.4	106.6	22.78	11.08	High	High	High	High	High	High
FALSE	High	Master Protein	Q6FAW5	Putative transcriptional regulator OS=Acinetobacter baylyi (strain ATCC 33305 / BD413 / ADP1) OX=62977 GN=ACIAD1973 PE=4 SV=1	0	24.797	32	5	20	5	1	200	23.2	5.87	39.29	5	0	0.946	0.922127	24.46	103.9	96.1	19.58	9.53	High	High	High	High	High	High
FALSE	High	Master Protein	Q6FF43	Protein-export membrane protein SecG OS=Acinetobacter baylyi (strain ATCC 33305 / BD413 / ADP1) OX=62977 GN=secG PE=3 SV=1	0	24.796	28	2	14	2	1	109	11	9.7	57.32	2	0	2.425	0.00667494	30.89	98.9	101.1	2.92	28.8	High	High	Peak Found	High	High	High
FALSE	High	Master Protein	Q6FD84	Urease subunit beta OS=Acinetobacter baylyi (strain ATCC 33305 / BD413 / ADP1) OX=62977 GN=ureB PE=3 SV=1	0	24.782	63	4	11	4	1	102	11	5.9	35.13	4	0	1.331	0.797907	19.32	86.3	113.7	18.21	10.33	Peak Found	High	High	High	High	High
FALSE	High	Master Protein	Q6FBN1	Transcriptional regulator (IclR family) OS=Acinetobacter baylyi (strain ATCC 33305 / BD413 / ADP1) OX=62977 GN=dcaR PE=4 SV=1	0	24.75	27	8	21	7	1	281	31.6	7.46	34.59	8	0	1.067	0.999526	55.95	103.1	96.9	32.17	14.73	High	High	High	High	High	High
FALSE	High	Master Protein	Q6FCY3	Putative outer membrane W signal peptide protein OS=Acinetobacter baylyi (strain ATCC 33305 / BD413 / ADP1) OX=62977 GN=ACIAD1199 PE=4 SV=1	0	24.731	17	5	20	5	1	254	27	7.47	48.66	5	0	1.118	0.951446	78.29	92.8	107.2	21.33	57.33	High	High	High	High	High	High
FALSE	High	Master Protein	Q6F9Z6	Putative transcriptional regulator OS=Acinetobacter baylyi (strain ATCC 33305 / BD413 / ADP1) OX=62977 GN=ACIAD2338 PE=4 SV=1	0	24.639	21	8	12	8	1	336	38.6	6.14	19.87	8	0	1.121	0.964129	77.15	100.5	99.5	19.15	14.27	High	Peak Found	High	High	High	High
FALSE	High	Master Protein	Q6F824	Uncharacterized protein OS=Acinetobacter baylyi (strain ATCC 33305 / BD413 / ADP1) OX=62977 GN=ACIAD3093 PE=4 SV=1	0	24.62	26	7	25	7	1	272	32.1	8.98	52.99	7	0	1.24	0.91459	31.45	110	90	9.11	7.73	High	High	High	High	High	High
FALSE	High	Master Protein	Q6FB49	APH domain-containing protein OS=Acinetobacter baylyi (strain ATCC 33305 / BD413 / ADP1) OX=62977 GN=ACIAD1885 PE=4 SV=1	0	24.564	15	6	24	6	1	367	42.5	8.84	32.62	6	0	1.065	0.999526	52.56	100.9	99.1	15.54	14.66	High	High	High	High	High	High
FALSE	High	Master Protein	Q6FEB6	Uncharacterized protein OS=Acinetobacter baylyi (strain ATCC 33305 / BD413 / ADP1) OX=62977 GN=ACIAD0675 PE=4 SV=1	0	24.52	26	4	19	4	1	180	19.8	6.44	48.17	4	0	0.644	0.213865	10.42	147.9	52.1	10.66	18.07	High	High	High	High	High	High
FALSE	High	Master Protein	Q6F7Y8	Rhodanese domain-containing protein OS=Acinetobacter baylyi (strain ATCC 33305 / BD413 / ADP1) OX=62977 GN=ACIAD3136 PE=4 SV=1	0	24.487	29	4	26	4	1	112	12	4.75	62.04	4	0	0.676	0.347178	48.65	151.7	48.3	31.85	47.64	High	High	High	High	High	High
FALSE	High	Master Protein	Q6FFK9	Transcriptional repressor of Zn transport system (Fur family) OS=Acinetobacter baylyi (strain ATCC 33305 / BD413 / ADP1) OX=62977 GN=zur PE=3 SV=1	0	24.439	36	5	17	5	1	162	17.6	7.3	42.1	5	0	0.889	0.901126	41.3	81.4	118.6	36.14	40.63	High	High	High	High	Peak Found	High
FALSE	High	Master Protein	Q6FEZ9	Magnesium and cobalt efflux protein OS=Acinetobacter baylyi (strain ATCC 33305 / BD413 / ADP1) OX=62977 GN=corC PE=4 SV=1	0	24.432	16	5	27	5	1	279	31.3	4.58	50.78	5	0	0.924	0.922127	33.01	100.5	99.5	36.47	16.08	High	High	High	High	High	High
FALSE	High	Master Protein	Q6FFM5	Glutathione S-transferase OS=Acinetobacter baylyi (strain ATCC 33305 / BD413 / ADP1) OX=62977 GN=ACIAD0159 PE=4 SV=1	0	24.336	20	4	27	4	1	227	26.6	9.25	65.92	4	0	2.281	0.0157146	40.24	76.1	123.9	6.2	13.33	High	High	High	High	High	High
FALSE	High	Master Protein	Q6FAS9	Hydroxyethylthiazole kinase OS=Acinetobacter baylyi (strain ATCC 33305 / BD413 / ADP1) OX=62977 GN=thiM PE=3 SV=1	0	24.241	17	3	11	3	1	274	29.4	5.02	43.7	3	0	0.661	0.300371	12.42	105.9	94.1	19.84	43.77	High	High	High	High	High	High
FALSE	High	Master Protein	Q6F8Y4	ABC_trans_aux domain-containing protein OS=Acinetobacter baylyi (strain ATCC 33305 / BD413 / ADP1) OX=62977 GN=ACIAD2734 PE=4 SV=1	0	24.06	25	5	18	5	1	217	23.2	8.28	54.61	5	0	1.431	0.674988	29.77	103.6	96.4	4.61	22.59	High	High	High	High	High	High
FALSE	High	Master Protein	Q6FF67	Uncharacterized protein OS=Acinetobacter baylyi (strain ATCC 33305 / BD413 / ADP1) OX=62977 GN=ACIAD0336 PE=4 SV=1	0	24.05	17	4	8	4	1	321	36.4	4.87	26.72	4	0	1.541	0.714441	27.99	91.8	108.2	43.14	71.59	High	High	High	High	Peak Found	Peak Found
FALSE	High	Master Protein	Q6FFV4	Putative glycosyl transferase family 2 OS=Acinetobacter baylyi (strain ATCC 33305 / BD413 / ADP1) OX=62977 GN=ACIAD0073 PE=4 SV=1	0	24.018	16	6	20	6	1	294	34.3	8.54	52.64	6	0	1.489	0.571318	19.8	96.4	103.6	12.75	7.94	High	High	High	High	High	High
FALSE	High	Master Protein	Q6FAX5	Uncharacterized protein OS=Acinetobacter baylyi (strain ATCC 33305 / BD413 / ADP1) OX=62977 GN=ACIAD1962 PE=4 SV=1	0	23.93	21	8	15	7	1	379	41.7	5.63	27.89	8	0	1.077	0.99804	38.1	110.4	89.6	12.83	8.78	High	High	High	Peak Found	Peak Found	High
FALSE	High	Master Protein	Q6FD86	Urease accessory protein UreD OS=Acinetobacter baylyi (strain ATCC 33305 / BD413 / ADP1) OX=62977 GN=ureD PE=3 SV=1	0	23.9	14	5	7	5	1	291	33.7	8.72	13.72	5	0	0.755	0.742719	29.08	134.7	65.3	17.53	65.8	High	Peak Found	High	High	Peak Found	Peak Found
FALSE	High	Master Protein	Q6FB31	Molybdopterin converting factor, large subunit OS=Acinetobacter baylyi (strain ATCC 33305 / BD413 / ADP1) OX=62977 GN=moaE PE=4 SV=1	0	23.889	22	4	21	4	1	184	21.4	6.73	57.51	4	0	0.956	0.932109	38.37	84.4	115.6	23.55	16.87	High	High	High	High	High	High
FALSE	High	Master Protein	Q6F8M4	Universal stress protein OS=Acinetobacter baylyi (strain ATCC 33305 / BD413 / ADP1) OX=62977 GN=ACIAD2863 PE=3 SV=1	0	23.843	26	4	24	3	1	152	16.7	5.78	62.38	4	0	1.233	0.920018	8.83	107.7	92.3	7.93	4.8	High	High	High	High	High	High
FALSE	High	Master Protein	Q6F7C7	Uncharacterized protein OS=Acinetobacter baylyi (strain ATCC 33305 / BD413 / ADP1) OX=62977 GN=ACIAD3373 PE=4 SV=1	0	23.833	31	3	24	3	1	113	12.9	9.36	63.84	3	0	1.386	0.654433	32.9	82.9	117.1	17.66	1.48	High	High	High	High	High	High
FALSE	High	Master Protein	Q6FAY4	Uncharacterized protein OS=Acinetobacter baylyi (strain ATCC 33305 / BD413 / ADP1) OX=62977 GN=ACIAD1953 PE=4 SV=1	0	23.771	11	2	15	2	1	239	25.9	5.58	63.86	2	0	1.906	0.105952	30.91	102.9	97.1	31.41	9.7	High	High	High	High	High	High
FALSE	High	Master Protein	P00902	Anthranilate synthase component 2 OS=Acinetobacter baylyi (strain ATCC 33305 / BD413 / ADP1) OX=62977 GN=trpG PE=3 SV=1	0	23.768	37	4	12	4	1	194	21.8	6.01	28.09	4	0	0.01	1.96852e-16		200		50.33		High	High	High	Not Found	Not Found	Not Found
FALSE	High	Master Protein	Q6FE51	Putative oxidoreductase with FAD/NAD(P)-binding domain OS=Acinetobacter baylyi (strain ATCC 33305 / BD413 / ADP1) OX=62977 GN=ACIAD0752 PE=4 SV=1	0	23.734	11	4	14	4	1	398	43.8	6.99	24.41	4	0	1.174	0.934671	32.52	92.6	107.4	15.76	7.97	High	High	High	High	High	High
FALSE	High	Master Protein	Q6FEF6	META domain-containing protein OS=Acinetobacter baylyi (strain ATCC 33305 / BD413 / ADP1) OX=62977 GN=ACIAD0631 PE=4 SV=1	0	23.679	34	3	11	3	1	167	18.6	9.57	45.69	3	0	1.038	0.997162	20.86	101.1	98.9	21.5	22.15	High	High	High	High	High	High
FALSE	High	Master Protein	Q6FBS2	Uncharacterized protein OS=Acinetobacter baylyi (strain ATCC 33305 / BD413 / ADP1) OX=62977 GN=ACIAD1643 PE=4 SV=1	0	23.65	66	5	20	5	1	73	9	9.79	46.34	5	0	1.172	0.934971	73.63	97.1	102.9	18.58	42.81	High	High	High	High	High	High
FALSE	High	Master Protein	Q6F7Y2	Uncharacterized protein OS=Acinetobacter baylyi (strain ATCC 33305 / BD413 / ADP1) OX=62977 GN=ACIAD3142 PE=4 SV=1	0	23.64	44	4	16	4	1	129	14.6	5.85	58.43	4	0	0.857	0.811539	13.89	112.4	87.6	15.07	16.63	High	High	High	High	High	High
FALSE	High	Master Protein	Q6FB68	Uncharacterized protein OS=Acinetobacter baylyi (strain ATCC 33305 / BD413 / ADP1) OX=62977 GN=ACIAD1862 PE=4 SV=1	0	23.635	18	5	25	5	1	280	32.6	6.01	43.88	5	0	0.941	0.92758	42.92	110.7	89.3	14.23	1.08	High	High	High	High	High	High
FALSE	High	Master Protein	Q6FF24	Protein AcuA putative fimbrial-like protein OS=Acinetobacter baylyi (strain ATCC 33305 / BD413 / ADP1) OX=62977 GN=ACIAD0387 PE=4 SV=1	0	23.584	18	2	13	2	1	194	19.6	7.84	61.71	2	0	9.678	1.96852e-16	105.39	14.5	185.5	14.77	78.08	High	High	High	High	High	High
FALSE	High	Master Protein	Q6F9V9	Uncharacterized protein OS=Acinetobacter baylyi (strain ATCC 33305 / BD413 / ADP1) OX=62977 GN=ACIAD2376 PE=4 SV=1	0	23.566	24	3	18	3	1	158	18.2	4.88	57.64	3	0	0.94	0.922127	15.72	105.9	94.1	12.8	6.14	High	High	High	High	High	High
FALSE	High	Master Protein	Q6FF75	Uncharacterized protein OS=Acinetobacter baylyi (strain ATCC 33305 / BD413 / ADP1) OX=62977 GN=ACIAD0324 PE=4 SV=1	0	23.468	12	5	12	5	1	394	46.3	6.1	28.58	5	0	0.757	0.624469	14	177.7	22.3	17.23	110.38	High	High	High	Peak Found	Peak Found	Peak Found
FALSE	High	Master Protein	Q6FE55	Ferredoxin--NADP+ reductase OS=Acinetobacter baylyi (strain ATCC 33305 / BD413 / ADP1) OX=62977 GN=fpr PE=4 SV=1	0	23.426	21	6	19	6	1	253	28.8	6.44	32.13	6	0	1.004	0.964129	31.64	120	80	51.89	11.78	High	High	High	High	High	High
FALSE	High	Master Protein	Q6FAY7	Putative iron-containing alcohol dehydrogenase OS=Acinetobacter baylyi (strain ATCC 33305 / BD413 / ADP1) OX=62977 GN=ACIAD1950 PE=4 SV=1	0	23.413	11	3	17	3	1	386	42.1	6.29	65.6	3	0	1.066	0.999526	25.57	94.2	105.8	10.98	10.37	High	High	High	High	High	High
FALSE	High	Master Protein	Q6F8X7	Uncharacterized protein OS=Acinetobacter baylyi (strain ATCC 33305 / BD413 / ADP1) OX=62977 GN=ACIAD2741 PE=4 SV=1	0	23.398	9	5	24	5	1	622	70.6	4.81	32.37	5	0	1.056	0.999526	59.38	90.9	109.1	25.92	20.26	High	High	High	High	High	High
FALSE	High	Master Protein	Q6FA71	LigB domain-containing protein OS=Acinetobacter baylyi (strain ATCC 33305 / BD413 / ADP1) OX=62977 GN=ACIAD2249 PE=4 SV=1	0	23.394	12	3	11	3	1	274	30.3	5.94	19.74	3	0	0.867	0.847499	15.12	115.3	84.7	27.58	25	High	High	Peak Found	High	High	High
FALSE	High	Master Protein	Q6FFK3	ATP synthase subunit delta OS=Acinetobacter baylyi (strain ATCC 33305 / BD413 / ADP1) OX=62977 GN=atpH PE=3 SV=1	0	23.384	9	2	16	2	1	178	19.5	4.5	61.66	2	0	0.936	0.922127	47.02	90.4	109.6	16.76	37.81	High	High	High	High	High	High
FALSE	High	Master Protein	Q6FE59	NADH-quinone oxidoreductase subunit N OS=Acinetobacter baylyi (strain ATCC 33305 / BD413 / ADP1) OX=62977 GN=nuoN PE=3 SV=1	0	23.293	8	3	16	3	1	494	53.5	7.97	38.91	3	0	0.358	0.00193344	7.47	161.2	38.8	37.2	26.61	High	High	High	High	High	High
FALSE	High	Master Protein	Q6FA78	GGDEF domain-containing protein OS=Acinetobacter baylyi (strain ATCC 33305 / BD413 / ADP1) OX=62977 GN=ACIAD2242 PE=4 SV=1	0	23.191	20	4	12	4	1	312	35.7	6.89	32.02	4	0	1.205	0.929627	34.19	91.5	108.5	8.55	36.26	High	High	High	High	High	Peak Found
FALSE	High	Master Protein	Q6FB43	Putative UDP-galactose 4-epimerase (GalE-like) OS=Acinetobacter baylyi (strain ATCC 33305 / BD413 / ADP1) OX=62977 GN=ACIAD1891 PE=4 SV=1	0	23.097	17	4	12	4	1	334	38	5.62	35.7	4	0	0.01	1.96852e-16		200		13.32		High	High	High	Not Found	Not Found	High
FALSE	High	Master Protein	Q6FCF5	Semialdhyde_dh domain-containing protein OS=Acinetobacter baylyi (strain ATCC 33305 / BD413 / ADP1) OX=62977 GN=ACIAD1390 PE=4 SV=1	0	23.079	32	7	35	7	1	220	24.8	8.09	68.54	7	0	0.762	0.527361	28.92	115.5	84.5	12.21	3.11	High	High	High	High	High	High
FALSE	High	Master Protein	Q6FFX1	Uncharacterized protein OS=Acinetobacter baylyi (strain ATCC 33305 / BD413 / ADP1) OX=62977 GN=ACIAD0054 PE=4 SV=1	0	23.047	38	6	15	6	1	150	18	8.59	25.36	6	0	0.472	0.00136048	14.05	198.5	1.5	7.9	59.27	High	High	High	High	High	High
FALSE	High	Master Protein	Q6F9X5	Uncharacterized protein OS=Acinetobacter baylyi (strain ATCC 33305 / BD413 / ADP1) OX=62977 GN=ACIAD2359 PE=4 SV=1	0	22.866	30	6	11	6	1	257	28.6	5.36	18.43	6	0	0.785	0.792524	25.49	133	67	43.32	32.06	Peak Found	High	High	High	High	High
FALSE	High	Master Protein	P07771	Benzoate 1,2-dioxygenase electron transfer component OS=Acinetobacter baylyi (strain ATCC 33305 / BD413 / ADP1) OX=62977 GN=benC PE=1 SV=2	0	22.838	7	2	9	2	1	348	38.8	5.02	19.04	2	0	0.01	1.96852e-16	0	198.4	1.6	39.79	16.94	High	High	High	High	High	High
FALSE	High	Master Protein	Q6FF16	RecBCD enzyme subunit RecB OS=Acinetobacter baylyi (strain ATCC 33305 / BD413 / ADP1) OX=62977 GN=recB PE=3 SV=1	0	22.823	6	7	16	7	1	1234	142.3	6.47	28.53	7	0	1.423	0.823432	35.12	59.5	140.5	17.24	3.32	High	High	High	High	High	High
FALSE	High	Master Protein	Q6F8K7	Succinate dehydrogenase, cytochrome b556 subunit OS=Acinetobacter baylyi (strain ATCC 33305 / BD413 / ADP1) OX=62977 GN=sdhC PE=4 SV=1	0	22.794	31	3	21	3	1	133	14.5	9.82	55.36	3	0	0.845	0.801813	29.26	123.1	76.9	12.3	50.24	High	High	High	High	High	High
FALSE	High	Master Protein	Q6FEJ5	Sec translocon accessory complex subunit YajC OS=Acinetobacter baylyi (strain ATCC 33305 / BD413 / ADP1) OX=62977 GN=yajC PE=3 SV=1	0	22.78	14	2	10	2	1	109	11.8	8.59	30.39	2	0	0.776	0.570363	23.19	112.2	87.8	16.37	20.34	Peak Found	High	High	High	High	High
FALSE	High	Master Protein	Q6FCY0	Uncharacterized protein OS=Acinetobacter baylyi (strain ATCC 33305 / BD413 / ADP1) OX=62977 GN=ACIAD1202 PE=4 SV=1	0	22.74	30	5	20	5	1	138	15.1	5.86	53.72	5	0	0.793	0.665949	51.96	100.7	99.3	4.02	12.48	High	High	High	High	High	High
FALSE	High	Master Protein	O31250	Alkane 1-monooxygenase OS=Acinetobacter baylyi (strain ATCC 33305 / BD413 / ADP1) OX=62977 GN=alkB PE=2 SV=1	0	22.725	11	6	18	6	1	408	46.7	9.36	14.2	6	0	1.05	0.998573	141.2	135	65	8.05	25.12	High	High	High	High	High	High
FALSE	High	Master Protein	Q6FAA8	Uncharacterized protein OS=Acinetobacter baylyi (strain ATCC 33305 / BD413 / ADP1) OX=62977 GN=ACIAD2207 PE=4 SV=1	0	22.715	14	4	7	4	1	338	38.9	6.52	16.26	4	0	1.074	0.999526	39.65	98.8	101.2	44.61	42.34	High	High	High	High	High	Peak Found
FALSE	High	Master Protein	Q6FA52	Methionine aminopeptidase OS=Acinetobacter baylyi (strain ATCC 33305 / BD413 / ADP1) OX=62977 GN=map PE=3 SV=1	0	22.699	14	3	13	3	1	254	28	6.39	38.41	3	0	0.784	0.661572	28.87	114.6	85.4	18.12	11.72	High	High	High	High	High	High
FALSE	High	Master Protein	Q6FB51	Putative oxidoreductase (Short chain dehydrogenase) OS=Acinetobacter baylyi (strain ATCC 33305 / BD413 / ADP1) OX=62977 GN=ACIAD1883 PE=3 SV=1	0	22.652	22	5	20	5	1	249	27.5	9.29	48.39	5	0	1.247	0.902403	79.02	115.7	84.3	23.36	6.91	High	High	High	High	High	High
FALSE	High	Master Protein	Q6F8P9	Magnesium transporter MgtE OS=Acinetobacter baylyi (strain ATCC 33305 / BD413 / ADP1) OX=62977 GN=ACIAD2835 PE=3 SV=1	0	22.592	10	3	8	3	1	458	49.7	4.88	26.73	3	0	0.476	0.0099874	14.05	148.4	51.6	17.78	81.67	High	High	High	High	High	Peak Found
FALSE	High	Master Protein	Q6FE65	NADH-quinone oxidoreductase subunit H OS=Acinetobacter baylyi (strain ATCC 33305 / BD413 / ADP1) OX=62977 GN=nuoH PE=3 SV=1	0	22.42	13	5	31	5	1	333	37.2	7.43	56.14	5	0	0.659	0.26775	19.03	121.1	78.9	14.89	12.47	High	High	High	High	High	High
FALSE	High	Master Protein	Q6FBU8	Putative nitrile hydratase activator OS=Acinetobacter baylyi (strain ATCC 33305 / BD413 / ADP1) OX=62977 GN=ACIAD1614 PE=4 SV=1	0	22.419	14	5	10	5	1	402	46.4	5.01	18.63	5	0	1.455	0.664578	13.88	93.7	106.3	6.74	10.91	High	High	High	High	High	High
FALSE	High	Master Protein	Q6F6X2	Uncharacterized protein OS=Acinetobacter baylyi (strain ATCC 33305 / BD413 / ADP1) OX=62977 GN=ACIAD3551 PE=4 SV=1	0	22.404	21	3	12	3	1	200	22.1	9.11	31.99	3	0	1.309	0.795494	67.55	64.2	135.8	16.51	15.28	High	High	High	High	High	High
FALSE	High	Master Protein	Q6FFP9	Putative transcriptional regulator (GntR family) OS=Acinetobacter baylyi (strain ATCC 33305 / BD413 / ADP1) OX=62977 GN=ACIAD0132 PE=4 SV=1	0	22.359	21	4	16	4	1	237	27.1	6.55	46.52	4	0	1.107	0.977668	47.35	92.2	107.8	10.73	8.96	High	High	High	High	High	High
FALSE	High	Master Protein	Q6FD52	EF-hand domain-containing protein OS=Acinetobacter baylyi (strain ATCC 33305 / BD413 / ADP1) OX=62977 GN=ACIAD1125 PE=3 SV=1	0	22.29	21	4	25	4	1	210	23.4	4.21	72.01	4	0	0.801	0.649911	18.76	110.5	89.5	7.6	10.4	High	High	High	High	High	High
FALSE	High	Master Protein	Q6FCE8	Putative adenylate or guanylate cyclase OS=Acinetobacter baylyi (strain ATCC 33305 / BD413 / ADP1) OX=62977 GN=ACIAD1397 PE=4 SV=1	0	22.17	12	7	19	7	1	485	56.4	7.77	27.78	7	0	0.819	0.776	32.43	115.5	84.5	14.56	12.82	High	High	High	High	High	High
FALSE	High	Master Protein	Q6F9Z3	Orotidine 5'-phosphate decarboxylase OS=Acinetobacter baylyi (strain ATCC 33305 / BD413 / ADP1) OX=62977 GN=pyrF PE=3 SV=1	0	22.165	26	5	18	5	1	227	24.9	5.94	38.72	5	0	0.846	0.78848	36.24	111.3	88.7	6.44	26.92	High	High	High	High	High	High
FALSE	High	Master Protein	Q6FEG6	Uncharacterized protein OS=Acinetobacter baylyi (strain ATCC 33305 / BD413 / ADP1) OX=62977 GN=ACIAD0621 PE=3 SV=1	0	22.163	7	2	8	2	1	164	18.8	7.12	25.13	2	0	0.11	2.00819e-08	0.27	180.1	19.9	21.07		Peak Found	High	High	Not Found	Peak Found	Not Found
FALSE	High	Master Protein	Q6F9C9	GGDEF domain-containing protein OS=Acinetobacter baylyi (strain ATCC 33305 / BD413 / ADP1) OX=62977 GN=ACIAD2572 PE=4 SV=1	0	22.119	14	7	15	7	1	481	55.9	5.78	26.43	7	0	1.323	0.886165	19.64	106.7	93.3	13.12	22.77	High	Peak Found	High	High	High	High
FALSE	High	Master Protein	Q6FAU1	2-C-methyl-D-erythritol 4-phosphate cytidylyltransferase OS=Acinetobacter baylyi (strain ATCC 33305 / BD413 / ADP1) OX=62977 GN=ispD PE=3 SV=1	0	22.101	24	5	17	5	1	239	26.5	7.64	45.89	5	0	0.844	0.816058	22.55	127.7	72.3	12.23	23.69	High	High	High	High	High	High
FALSE	High	Master Protein	Q6F7M9	DUF4062 domain-containing protein OS=Acinetobacter baylyi (strain ATCC 33305 / BD413 / ADP1) OX=62977 GN=ACIAD3256 PE=4 SV=1	0	22.059	18	5	8	5	1	345	40.8	6.84	14.68	5	0	1.452	0.795494	12.53	130.1	69.9	11.27	12.07	High	High	High	High	High	High
FALSE	High	Master Protein	Q6F7P4	Cytokinin riboside 5'-monophosphate phosphoribohydrolase OS=Acinetobacter baylyi (strain ATCC 33305 / BD413 / ADP1) OX=62977 GN=ACIAD3238 PE=3 SV=1	0	22.03	18	3	14	3	1	199	21.7	6.79	20.99	3	0	0.455	0.00266422	4.64	144.3	55.7	20.43	9.8	High	High	High	High	High	Peak Found
FALSE	High	Master Protein	Q93D15	Peptidase_M15_3 domain-containing protein OS=Acinetobacter baylyi (strain ATCC 33305 / BD413 / ADP1) OX=62977 GN=ACIAD1496 PE=4 SV=1	0	21.97	35	7	18	7	1	240	27.4	9.04	22.25	7	0	0.989	0.951446	37.69	112.4	87.6	8.69	15.29	High	High	High	High	High	High
FALSE	High	Master Protein	Q6FA15	Putative poly(R)-hydroxyalkanoic acid synthase OS=Acinetobacter baylyi (strain ATCC 33305 / BD413 / ADP1) OX=62977 GN=ACIAD2315 PE=4 SV=1	0	21.965	15	6	20	6	1	367	42	9.54	32.78	6	0	0.959	0.932109	46.6	92.3	107.7	35.52	23.29	High	High	High	High	High	High
[truncated: 766 more rows]

## Sheet: SUC
Checked	Protein FDR Confidence: Combined	Master	Accession	Description	Exp. q-value: Combined	Sum PEP Score	Coverage [%]	# Peptides	# PSMs	# Unique Peptides	# Protein Groups	# AAs	MW [kDa]	calc. pI	Score Sequest HT: Sequest HT	# Peptides (by Search Engine): Sequest HT	# Razor Peptides	Abundance Ratio: (Sample) / (Control)	Abundance Ratio Adj. P-Value: (Sample) / (Control)	Abundance Ratio Variability [%]: (Sample) / (Control)	Abundances (Grouped): Sample	Abundances (Grouped): Control	Abundances (Grouped) CV [%]: Sample	Abundances (Grouped) CV [%]: Control	Found in Sample: [S1] F1: Sample, SU-1	Found in Sample: [S2] F2: Sample, SU-2	Found in Sample: [S3] F3: Sample, SU-3	Found in Sample: [S4] F4: Control, Ctrl-1	Found in Sample: [S5] F5: Control, Ctrl-2	Found in Sample: [S6] F6: Control, Ctrl-3	Modifications
[truncated: 2,208 more rows]

[truncated: 2 more sheets: ASP, ACE-K]
